# Supplementary material for: Competition contributes to both warm and cool range edges
Source: Nat Commun. 2022 May 6;13:2502. doi: 10.1038/s41467-022-30013-3 (PMC9076896; doi:10.1038/s41467-022-30013-3)
Supplement: Supplementary file 4 — Supplementary Data 1 [file 41467_2022_30013_MOESM4_ESM.csv]

Species	Type	Model	Sample	N	Stem	Leaf	Leaf.number	Tiller	R square
Anal	leaf	seedling	greenhouse	39	NA	0.001	NA	NA	0.808
Armo	leaf	seedling	greenhouse	10	NA	0.001	NA	NA	0.976
Asal	leaf	seedling	greenhouse	50	NA	0.001	NA	NA	0.825
Brer	tiller	seedling	greenhouse	20	NA	0.001	NA	NA	0.963
Crbi	leaf	seedling	greenhouse	19	NA	0.002	NA	NA	0.894
Daca	leaf	seedling	greenhouse	49	NA	0.003	NA	NA	0.753
Melu	tiller	seedling	greenhouse	40	NA	0.001	NA	NA	0.937
Plal	leaf	seedling	greenhouse	20	NA	0.001	NA	NA	0.928
Plla	leaf	seedling	greenhouse	16	NA	0.002	NA	NA	0.954
Poal	tiller	seedling	greenhouse	20	NA	0	NA	NA	0.807
Potr	tiller	seedling	greenhouse	39	NA	0	NA	NA	0.938
Sapr	leaf	seedling	greenhouse	20	NA	0.004	NA	NA	0.934
Seca	tiller	seedling	greenhouse	37	NA	0.001	NA	NA	0.96
Trba	tiller	seedling	greenhouse	59	NA	0.001	NA	NA	0.939
Anal	leaf	seedling_leaf.number	greenhouse	40	NA	NA	0.01	NA	0.856
Armo	leaf	seedling_leaf.number	greenhouse	10	NA	NA	0.002	NA	0.878
Asal	leaf	seedling_leaf.number	greenhouse	50	NA	NA	0.006	NA	0.855
Brer	tiller	seedling_leaf.number	greenhouse	20	NA	NA	0.008	NA	0.915
Crbi	leaf	seedling_leaf.number	greenhouse	20	NA	NA	0.018	NA	0.832
Daca	leaf	seedling_leaf.number	greenhouse	49	NA	NA	0.018	NA	0.475
Melu	tiller	seedling_leaf.number	greenhouse	40	NA	NA	0.007	NA	0.882
Plal	leaf	seedling_leaf.number	greenhouse	20	NA	NA	0.003	NA	0.842
Plla	leaf	seedling_leaf.number	greenhouse	16	NA	NA	0.017	NA	0.879
Poal	tiller	seedling_leaf.number	greenhouse	20	NA	NA	0.003	NA	0.737
Potr	tiller	seedling_leaf.number	greenhouse	39	NA	NA	0.003	NA	0.91
Sapr	leaf	seedling_leaf.number	greenhouse	20	NA	NA	0.015	NA	0.84
Seca	tiller	seedling_leaf.number	greenhouse	37	NA	NA	0.005	NA	0.92
Trba	tiller	seedling_leaf.number	greenhouse	59	NA	NA	0.012	NA	0.861
Anal	leaf	adult	field	49	0.02	0.003	NA	NA	0.958
Asal	leaf	adult	field	24	0.019	0.001	NA	NA	0.942
Crbi	leaf	adult	field	62	0.02	0.013	NA	NA	0.9
Daca	leaf	adult	field	31	0.054	0.004	NA	NA	0.835
Plal	leaf	adult	field	43	0.009	0.001	NA	NA	0.889
Plla	leaf	adult	field	46	0.006	0.004	NA	NA	0.961
Sapr	leaf	adult	field	41	0.034	0.005	NA	NA	0.935
Anal	leaf	adult_stem.only	field	64	0.024	NA	NA	NA	0.91
Asal	leaf	adult_stem.only	field	24	0.031	NA	NA	NA	0.872
Crbi	leaf	adult_stem.only	field	65	0.022	NA	NA	NA	0.689
Daca	leaf	adult_stem.only	field	31	0.062	NA	NA	NA	0.832
Plal	leaf	adult_stem.only	field	43	0.013	NA	NA	NA	0.877
Plla	leaf	adult_stem.only	field	47	0.011	NA	NA	NA	0.879
Sapr	leaf	adult_stem.only	field	41	0.043	NA	NA	NA	0.908
Armo	leaf	adult_no.stem	greenhouse	10	NA	0.001	NA	NA	0.976
Anal	leaf	adult_no.stem	field	32	NA	0.002	NA	NA	0.917
Asal	leaf	adult_no.stem	field	31	NA	0.002	NA	NA	0.955
Crbi	leaf	adult_no.stem	field	43	NA	0.006	NA	NA	0.922
Daca	leaf	adult_no.stem	field	29	NA	0.003	NA	NA	0.848
Plal	leaf	adult_no.stem	field	37	NA	0.001	NA	NA	0.887
Plla	leaf	adult_no.stem	field	66	NA	0.003	NA	NA	0.822
Sapr	leaf	adult_no.stem	field	43	NA	0.004	NA	NA	0.879
Brer	tiller	adult	field	28	0.008	NA	NA	0.006	0.992
Melu	tiller	adult	field	49	0.01	NA	NA	0.05	0.811
Poal	tiller	adult	field	18	0.001	NA	NA	0.002	0.742
Potr	tiller	adult	field	23	0.002	NA	NA	0.001	0.828
Trba	tiller	adult	field	23	0.007	NA	NA	0.016	0.87
Brer	tiller	adult_stem.only	field	31	0.011	NA	NA	NA	0.968
Melu	tiller	adult_stem.only	field	49	0.01	NA	NA	NA	0.814
Potr	tiller	adult_stem.only	field	24	0.004	NA	NA	NA	0.643
Trba	tiller	adult_stem.only	field	32	0.007	NA	NA	NA	0.817
Brer	tiller	adult_no.stem	field	40	NA	NA	NA	0.005	0.952
Melu	tiller	adult_no.stem	field	29	NA	NA	NA	0.009	0.988
Poal	tiller	adult_no.stem	greenhouse&field	27	NA	NA	NA	0.003	0.613
Potr	tiller	adult_no.stem	greenhouse&field	39	NA	NA	NA	0.001	0.932
Trba	tiller	adult_no.stem	greenhouse&field	38	NA	NA	NA	0.009	0.907
Seca	tiller	adult_no.stem	field	44	NA	NA	NA	0.004	0.849
