# Supplementary material for: Competition contributes to both warm and cool range edges
Source: Nat Commun. 2022 May 6;13:2502. doi: 10.1038/s41467-022-30013-3 (PMC9076896; doi:10.1038/s41467-022-30013-3)
Supplement: Supplementary file 5 — Supplementary Data 2 [file 41467_2022_30013_MOESM5_ESM.csv]

Species	Site	Year	Intercept	Fruit length	Fruit length (sqaure)	R square
Anal	Les Posses	2018, 2019, 2020	32.9	NA	NA	NA
Anal	Solalex	2018, 2019, 2020	16.06897	NA	NA	NA
Anal	Anzeindaz	2018, 2019, 2020	17.9	NA	NA	NA
Asal	Les Posses	2018,2019	78.225	NA	NA	NA
Asal	Solalex	2018,2019	78.225	NA	NA	NA
Asal	Anzeindaz	2018,2019	78.225	NA	NA	NA
Asal	Les Posses	2020	10.525	0	27.28	0.6371
Asal	Solalex	2020	10.525	0	27.28	0.6371
Asal	Anzeindaz	2020	10.525	0	27.28	0.6371
Brer	Les Posses	2018, 2019, 2020	0	1.4224	0.4033	0.9096
Brer	Solalex	2018, 2019, 2020	0	1.4224	0.4033	0.9096
Brer	Anzeindaz	2018, 2019, 2020	0	1.4224	0.4033	0.9096
Crbi	Les Posses	2018, 2019, 2020	49.67949	NA	NA	NA
Crbi	Solalex	2018, 2019, 2020	49.67949	NA	NA	NA
Crbi	Anzeindaz	2018, 2019, 2020	49.67949	NA	NA	NA
Daca	Les Posses	2018, 2019, 2020	0	66.142	0	0.8999
Daca	Solalex	2018, 2019, 2020	0	66.142	0	0.8999
Daca	Anzeindaz	2018, 2019, 2020	0	66.142	0	0.8999
Melu	Les Posses	2018, 2019, 2020	19.50459	NA	NA	NA
Melu	Solalex	2018, 2019, 2020	19.50459	NA	NA	NA
Melu	Anzeindaz	2018, 2019, 2020	19.50459	NA	NA	NA
Plal	Les Posses	2018, 2019, 2020	-4.2047	10.8534	0	0.4794
Plal	Solalex	2018, 2019, 2020	1.2766	10.8534	0	0.4794
Plal	Anzeindaz	2018, 2019, 2020	8.6935	10.8534	0	0.4794
Plla	Les Posses	2018,2019	46.32258	NA	NA	NA
Plla	Solalex	2018,2019	67.5	NA	NA	NA
Plla	Anzeindaz	2018,2019	31.75	NA	NA	NA
Plla	Les Posses	2020	0	38.828	0	0.92
Plla	Solalex	2020	0	38.828	0	0.92
Plla	Anzeindaz	2020	0	38.828	0	0.92
Poal	Les Posses	2018, 2019, 2020	140.4918	NA	NA	NA
Poal	Solalex	2018, 2019, 2020	140.4918	NA	NA	NA
Poal	Anzeindaz	2018, 2019, 2020	140.4918	NA	NA	NA
Potr	Les Posses	2018, 2019, 2020	0	2.053	1.725	0.8674
Potr	Solalex	2018, 2019, 2020	0	2.053	1.725	0.8674
Potr	Anzeindaz	2018, 2019, 2020	0	2.053	1.725	0.8674
Sapr	Les Posses	2018, 2019, 2020	24	NA	NA	NA
Sapr	Solalex	2018, 2019, 2020	24	NA	NA	NA
Sapr	Anzeindaz	2018, 2019, 2020	24	NA	NA	NA
Seca	Les Posses	2018,2019	38.93333	NA	NA	NA
Seca	Solalex	2018,2019	38.93333	NA	NA	NA
Seca	Anzeindaz	2018,2019	38.93333	NA	NA	NA
Seca	Les Posses	2020	0	19.491	1.139	0.9262
Seca	Solalex	2020	0	19.491	1.139	0.9262
Seca	Anzeindaz	2020	0	19.491	1.139	0.9262
Trba	Les Posses	2018, 2019, 2020	64.38983	NA	NA	NA
Trba	Solalex	2018, 2019, 2020	64.38983	NA	NA	NA
Trba	Anzeindaz	2018, 2019, 2020	64.38983	NA	NA	NA
