# Supplementary material for: Competition contributes to both warm and cool range edges
Source: Nat Commun. 2022 May 6;13:2502. doi: 10.1038/s41467-022-30013-3 (PMC9076896; doi:10.1038/s41467-022-30013-3)
Supplement: Supplementary file 6 — Supplementary Data 3 [file 41467_2022_30013_MOESM6_ESM.csv]

Vital rate	Species	N	Best model	AICc	ΔAICc	wAICc	Comment
Establishment (competition)	Anal	149	background.species	64	0	0.39
Establishment (competition)	Armo	143	site	123.6	7.7	0.02	Used simplified model to avoid overfitting because of small sample size based on visual examination.
Establishment (competition)	Asal	186	site + background.species	98	0	1
Establishment (competition)	Brer	46	1	24.3	0	0.62
Establishment (competition)	Crbi	68	site	17.5	0	0.78
Establishment (competition)	Daca	48	site	60.4	11.3	0	Used simplified model to avoid overfitting because of small sample size based on visual examination.
Establishment (competition)	Melu	137	site + background.species	94	0	0.89
Establishment (competition)	Plal	29	1	10.8	0	0.75
Establishment (competition)	Plla	40	1	11.5	0	0.88
Establishment (competition)	Poal	27	1	28	0	0.74
Establishment (competition)	Potr	57	1	58	0	0.55
Establishment (competition)	Sapr	24	1	2.2	0	0.92
Establishment (competition)	Seca	70	site	62.4	0	0.87
Establishment (competition)	Trba	331	site + background.species	250.9	0	0.98
Establishment (no competition)	Anal	58	1	81.4	0	0.89
Establishment (no competition)	Armo	3	NA	NA	NA	NA	Too few data; scored establishment probability as 1 to avoid negative values.
Establishment (no competition)	Asal	45	site	59.9	0	0.59
Establishment (no competition)	Brer	55	site	76.8	0	0.51
Establishment (no competition)	Crbi	26	1	16.3	0	0.78
Establishment (no competition)	Daca	0	NA	NA	NA	NA	No data; scored establishment probability as 1
Establishment (no competition)	Melu	40	1	52.6	0	0.87
Establishment (no competition)	Plal	45	1	60.7	0	0.64
Establishment (no competition)	Plla	42	1	43	0	0.8
Establishment (no competition)	Poal	44	site	54.8	0	0.98
Establishment (no competition)	Potr	11	1	15.3	0	0.86
Establishment (no competition)	Sapr	39	1	48.5	0	0.89
Establishment (no competition)	Seca	3	1	NA	NA	NA	Used species’ mean because of small sample size.
Establishment (no competition)	Trba	37	site	50.5	0	0.68
Fecundity	Anal	258	size.autumn0 + site	396.1	0	0.95
Fecundity	Armo	0	NA	NA	NA	NA	No plant reproduced; scored fecunity as 0.
Fecundity	Asal	65	size.autumn0 + site + background.species	189.3	0	0.64
Fecundity	Brer	398	size.autumn0 + site + background.species	849.2	0	0.37
Fecundity	Crbi	180	size.autumn0*background.species + site	356.3	0	0.87
Fecundity	Daca	150	size.autumn0 + site	313.5	0	0.99
Fecundity	Melu	335	size.autumn0 + site*background.species	641.4	0	1
Fecundity	Plal	318	size.autumn0*background.species + site	654.3	0	0.97
Fecundity	Plla	287	size.autumn0 + site + background.species	526	0	0.51
Fecundity	Poal	238	size.autumn0 + background.species	518.6	0	0.34
Fecundity	Potr	258	size.autumn0 + site	548.5	0	0.49
Fecundity	Sapr	221	size.autumn0	509.2	0	0.87
Fecundity	Seca	80	size.autumn0 + background.species	227.9	0	0.59
Fecundity	Trba	115	size.autumn0 + background.species	190.9	0	0.47
Flowering	Anal	606	size.autumn0 + site*background.species	176.7	0	0.98
Flowering	Armo	304	NA	NA	NA	NA	No plant flowered; scored flowering probability as 0
Flowering	Asal	540	size.autumn0 + site	134.7	0	0.36
Flowering	Brer	959	size.autumn0 + site*background.species	365.5	0	0.89
Flowering	Crbi	669	size.autumn0*background.species + site	192.6	0	1
Flowering	Daca	527	size.autumn0 + site + background.species	104	0	0.82
Flowering	Melu	666	size.autumn0*site + background.species	332.9	0	0.89
Flowering	Plal	803	size.autumn0 + background.species	440.8	0	0.71
Flowering	Plla	710	size.autumn0 + site + background.species	263.6	0	0.64
Flowering	Poal	692	size.autumn0 + background.species	665	0	0.49
Flowering	Potr	664	size.autumn0 + site + background.species	451.5	0	0.44
Flowering	Sapr	910	size.autumn0 + site + background.species	129.7	0	0.84
Flowering	Seca	770	size.autumn0	189.6	0	0.51
Flowering	Trba	456	size.autumn0 + background.species	234.8	0	0.31
Germination	Anal	60	site	-159.7	0	0.95
Germination	Armo	60	1	-283.1	1.3	0.34	Used species’ mean to avoid prediction of negative germination at the high site.
Germination	Asal	60	site	-100.4	0	0.73
Germination	Brer	60	site	-26	0	1
Germination	Crbi	60	1	-237.4	2.3	0.24	Used a simplified model to avoid onverfitting based on visual examination.
Germination	Daca	30	NA	NA	NA	NA	Measured separately between 2019 and 2020; used mean at each site.
Germination	Melu	60	1	-216	16.4	0	Used a simplified model to avoid onverfitting based on visual check.
Germination	Plal	60	site	-213.5	0	0.99
Germination	Plla	60	1	-27.8	53.5	0	Used a simplified model to avoid onverfitting based on visual check.
Germination	Poal	60	1	-97.6	0	0.79
Germination	Potr	60	site	-454.5	0	0.79
Germination	Sapr	60	1	-155.6	0	0.83
Germination	Seca	60	1	-331	0.1	0.49	Used a simplified model to avoid onverfitting based on visual examination.
Germination	Trba	60	site	-236.8	0	0.99
Growth	Anal	312	size.autumn0 * site * background.species	728.2	0	1
Growth	Armo	145	size.autumn0 + site*background.species	306.8	0	0.83
Growth	Asal	309	size.autumn0 + site*background.species	655.6	0	0.78
Growth	Brer	669	size.autumn0 * site * background.species	1478.6	0	1
Growth	Crbi	397	size.autumn0 + site*background.species	1002.9	0	0.99
Growth	Daca	284	size.autumn0 + site*background.species	990.1	26.7	0	Used a simplified model to avoid onverfitting based on visual examination.
Growth	Melu	342	size.autumn0 * site * background.species	945.6	0	1
Growth	Plal	569	size.autumn0 * site * background.species	1292.2	0	1
Growth	Plla	452	size.autumn0 * site * background.species	1238.1	0	1
Growth	Poal	464	size.autumn0 * site * background.species	1213	0	0.98
Growth	Potr	403	size.autumn0 + site*background.species	1340.4	0	0.99
Growth	Sapr	643	size.autumn0*background.species + site	1578.3	0	0.85
Growth	Seca	502	size.autumn0 * site * background.species	1120.5	0	1
Growth	Trba	182	size.autumn0 + background.species	433.8	0	0.8
Size range	Anal	490	site*background.species	1735.3	0	1
Size range	Armo	261	site*background.species	522.9	0	1
Size range	Asal	509	site*background.species	1588.8	0	1
Size range	Brer	765	site + background.species	2601.4	0	0.57
Size range	Crbi	489	site*background.species	1689.7	0	1
Size range	Daca	516	site*background.species	1861	0	1
Size range	Melu	483	site*background.species	1514.7	0	1
Size range	Plal	635	site*background.species	1837.8	0	1
Size range	Plla	537	site*background.species	1739.1	0	0.87
Size range	Poal	538	site*background.species	1465.2	0	1
Size range	Potr	533	site*background.species	1787.9	0	1
Size range	Sapr	713	site*background.species	2362.1	0	1
Size range	Seca	615	site*background.species	2046.3	0	1
Size range	Trba	281	site + background.species	870.4	0	1
Survival	Anal	532	size.autumn0 * site * background.species	652.6	0	0.99
Survival	Armo	260	size.autumn0 + site	233.6	0	0.48
Survival	Asal	380	size.autumn0*site + background.species	205.6	0	0.94
Survival	Brer	703	size.autumn0 + site + background.species	197	0	0.83
Survival	Crbi	626	size.autumn0 * site * background.species	460.5	0	1
Survival	Daca	497	size.autumn0*site + background.species	399.8	0	0.41
Survival	Melu	584	size.autumn0 * site * background.species	661.9	0	0.99
Survival	Plal	595	size.autumn0*site + background.species	180	0	0.98
Survival	Plla	554	size.autumn0*background.species + site	405.9	0	0.86
Survival	Poal	514	size.autumn0 + site + background.species	252.2	0	0.61
Survival	Potr	535	site	457.8	4.9	0.06	Used a simplified model to avoid overfitting based on visual examination.
Survival	Sapr	675	size.autumn0 + site	215.8	0	0.92
Survival	Seca	563	size.autumn0*site + background.species	258.5	0	1
Survival	Trba	366	size.autumn0 + site + background.species	321.6	0	0.79
