# Supplementary material for: Competition contributes to both warm and cool range edges
Source: Nat Commun. 2022 May 6;13:2502. doi: 10.1038/s41467-022-30013-3 (PMC9076896; doi:10.1038/s41467-022-30013-3)
Supplement: Supplementary file 7 — Supplementary Data 4 [file 41467_2022_30013_MOESM7_ESM.csv]

Vital rate	Species	N	Model	AICc	ΔAICc	wAICc
survival	Anal	532	size.autumn0 * site * background.species	652.58	0	0.99
survival	Anal	532	size.autumn0*background.species + site	661.38	8.8	0.01
survival	Anal	532	size.autumn0*site + background.species	670.57	17.99	0
survival	Anal	532	size.autumn0 + site + background.species	679.9	27.32	0
survival	Anal	532	site + background.species	686.34	33.76	0
survival	Anal	532	size.autumn0 + background.species	691.24	38.66	0
survival	Anal	532	size.autumn0 + site*background.species	693.04	40.46	0
survival	Anal	532	background.species	695.71	43.13	0
survival	Anal	532	size.autumn0 + site	711.08	58.49	0
survival	Anal	532	site	714.21	61.62	0
survival	Anal	532	size.autumn0	718.63	66.05	0
survival	Anal	532	1	720.61	68.02	0
growth	Anal	312	size.autumn0 * site * background.species	728.18	0	1
growth	Anal	312	size.autumn0*background.species + site	742.05	13.88	0
growth	Anal	312	size.autumn0 + site*background.species	750.99	22.81	0
growth	Anal	312	size.autumn0*site + background.species	763.32	35.15	0
growth	Anal	312	size.autumn0 + background.species	766.56	38.39	0
growth	Anal	312	size.autumn0 + site + background.species	769.64	41.47	0
growth	Anal	312	size.autumn0	840.59	112.41	0
growth	Anal	312	size.autumn0 + site	841.12	112.94	0
growth	Anal	312	background.species	968.08	239.91	0
growth	Anal	312	site + background.species	971.03	242.86	0
growth	Anal	312	1	1048.45	320.28	0
growth	Anal	312	site	1048.81	320.64	0
flowering	Anal	606	size.autumn0 + site*background.species	176.66	0	0.98
flowering	Anal	606	size.autumn0*background.species + site	185.92	9.26	0.01
flowering	Anal	606	size.autumn0*site + background.species	187.46	10.8	0
flowering	Anal	606	size.autumn0 * site * background.species	189.16	12.5	0
flowering	Anal	606	size.autumn0 + site + background.species	194.69	18.03	0
flowering	Anal	606	size.autumn0 + background.species	215.62	38.96	0
flowering	Anal	606	size.autumn0 + site	251.92	75.26	0
flowering	Anal	606	size.autumn0	276.48	99.82	0
flowering	Anal	606	site + background.species	811.36	634.7	0
flowering	Anal	606	site	820.81	644.15	0
flowering	Anal	606	background.species	824.5	647.84	0
flowering	Anal	606	1	833.04	656.38	0
fecundity	Anal	258	size.autumn0 + site	396.07	0	0.95
fecundity	Anal	258	size.autumn0*site + background.species	403.36	7.29	0.02
fecundity	Anal	258	size.autumn0*background.species + site	403.64	7.57	0.02
fecundity	Anal	258	size.autumn0 + site + background.species	406.24	10.17	0.01
fecundity	Anal	258	size.autumn0 + site*background.species	415.28	19.2	0
fecundity	Anal	258	size.autumn0 * site * background.species	425.98	29.91	0
fecundity	Anal	258	size.autumn0	520.99	124.92	0
fecundity	Anal	258	size.autumn0 + background.species	522.54	126.47	0
fecundity	Anal	258	site + background.species	861.2	465.12	0
fecundity	Anal	258	background.species	871.04	474.97	0
fecundity	Anal	258	site	945.91	549.84	0
fecundity	Anal	258	1	952.54	556.46	0
establishment (competition)	Anal	149	background.species	63.95	0	0.39
establishment (competition)	Anal	149	1	64.38	0.43	0.32
establishment (competition)	Anal	149	site	65.43	1.48	0.19
establishment (competition)	Anal	149	site + background.species	66.57	2.62	0.11
establishment (competition)	Anal	149	site*background.species	93.72	29.77	0
size range	Anal	490	site*background.species	1735.25	0	1
size range	Anal	490	site + background.species	1749.05	13.8	0
size range	Anal	490	background.species	1759.29	24.04	0
size range	Anal	490	site	1869.58	134.33	0
size range	Anal	490	1	1874.55	139.3	0
survival	Armo	260	size.autumn0 + site	233.63	0	0.48
survival	Armo	260	site	233.64	0.01	0.48
survival	Armo	260	site + background.species	240.46	6.83	0.02
survival	Armo	260	size.autumn0 + site*background.species	240.83	7.2	0.01
survival	Armo	260	size.autumn0 + site + background.species	242	8.37	0.01
survival	Armo	260	size.autumn0*site + background.species	245.85	12.22	0
survival	Armo	260	size.autumn0*background.species + site	253.75	20.12	0
survival	Armo	260	1	357.45	123.82	0
survival	Armo	260	size.autumn0	359.16	125.53	0
survival	Armo	260	background.species	364.24	130.61	0
survival	Armo	260	size.autumn0 + background.species	366.35	132.72	0
survival	Armo	260	size.autumn0 * site * background.species	3555.17	3321.54	0
growth	Armo	145	size.autumn0 + site*background.species	306.79	0	0.83
growth	Armo	145	size.autumn0 + background.species	311.3	4.51	0.09
growth	Armo	145	size.autumn0 + site + background.species	312.48	5.69	0.05
growth	Armo	145	size.autumn0*site + background.species	313.98	7.19	0.02
growth	Armo	145	site + background.species	315.77	8.98	0.01
growth	Armo	145	background.species	318.12	11.34	0
growth	Armo	145	size.autumn0*background.species + site	319.75	12.96	0
growth	Armo	145	size.autumn0 * site * background.species	327.62	20.83	0
growth	Armo	145	size.autumn0	328.26	21.47	0
growth	Armo	145	size.autumn0 + site	328.72	21.93	0
growth	Armo	145	site	341.19	34.4	0
growth	Armo	145	1	345.2	38.42	0
flowering	Armo	304	1	2.01	0	0.65
flowering	Armo	304	size.autumn0	4.04	2.03	0.24
flowering	Armo	304	site	6.08	4.07	0.08
flowering	Armo	304	size.autumn0 + site	8.13	6.12	0.03
flowering	Armo	304	background.species	16.49	14.47	0
flowering	Armo	304	size.autumn0 + background.species	18.61	16.6	0
flowering	Armo	304	site + background.species	20.75	18.74	0
flowering	Armo	304	size.autumn0 + site + background.species	22.9	20.89	0
flowering	Armo	304	size.autumn0*site + background.species	27.26	25.24	0
flowering	Armo	304	size.autumn0*background.species + site	38.4	36.39	0
flowering	Armo	304	size.autumn0 + site*background.species	52.3	50.29	0
flowering	Armo	304	size.autumn0 * site * background.species	92.47	90.46	0
fecundity	Armo	0	NA	NA	NA	NA
establishment (competition)	Armo	143	site + background.species	115.94	0	0.96
establishment (competition)	Armo	143	site*background.species	123.54	7.6	0.02
establishment (competition)	Armo	143	site	123.63	7.69	0.02
establishment (competition)	Armo	143	background.species	188.57	72.63	0
establishment (competition)	Armo	143	1	200.09	84.16	0
size range	Armo	261	site*background.species	522.94	0	1
size range	Armo	261	site + background.species	564.21	41.27	0
size range	Armo	261	background.species	587.5	64.56	0
size range	Armo	261	site	604.68	81.74	0
size range	Armo	261	1	626.09	103.16	0
survival	Asal	380	size.autumn0*site + background.species	205.58	0	0.94
survival	Asal	380	size.autumn0 + site + background.species	211.44	5.86	0.05
survival	Asal	380	size.autumn0*background.species + site	216.17	10.6	0
survival	Asal	380	site + background.species	216.4	10.83	0
survival	Asal	380	size.autumn0 + site*background.species	220.76	15.19	0
survival	Asal	380	size.autumn0 * site * background.species	248.42	42.84	0
survival	Asal	380	size.autumn0 + site	249.76	44.19	0
survival	Asal	380	size.autumn0 + background.species	279.28	73.71	0
survival	Asal	380	site	296.44	90.86	0
survival	Asal	380	size.autumn0	302.33	96.76	0
survival	Asal	380	background.species	308.34	102.77	0
survival	Asal	380	1	359.05	153.48	0
growth	Asal	309	size.autumn0 + site*background.species	655.57	0	0.78
growth	Asal	309	size.autumn0 * site * background.species	658.12	2.55	0.22
growth	Asal	309	size.autumn0 + site + background.species	686.9	31.34	0
growth	Asal	309	size.autumn0 + background.species	688.84	33.27	0
growth	Asal	309	size.autumn0*background.species + site	689.58	34.01	0
growth	Asal	309	size.autumn0*site + background.species	689.71	34.14	0
growth	Asal	309	size.autumn0	821.62	166.05	0
growth	Asal	309	size.autumn0 + site	822.43	166.86	0
growth	Asal	309	site + background.species	913.65	258.08	0
growth	Asal	309	background.species	918.71	263.15	0
growth	Asal	309	site	1218.5	562.93	0
growth	Asal	309	1	1224.6	569.03	0
flowering	Asal	540	size.autumn0 + site	134.69	0	0.36
flowering	Asal	540	size.autumn0	135.54	0.85	0.24
flowering	Asal	540	size.autumn0*site + background.species	135.84	1.15	0.2
flowering	Asal	540	size.autumn0 + site + background.species	136.19	1.5	0.17
flowering	Asal	540	size.autumn0 + background.species	139.54	4.85	0.03
flowering	Asal	540	size.autumn0*background.species + site	152.43	17.74	0
flowering	Asal	540	size.autumn0 + site*background.species	158.54	23.85	0
flowering	Asal	540	size.autumn0 * site * background.species	205.82	71.13	0
flowering	Asal	540	background.species	286.84	152.15	0
flowering	Asal	540	site + background.species	290.1	155.41	0
flowering	Asal	540	1	403.04	268.35	0
flowering	Asal	540	site	404.26	269.57	0
fecundity	Asal	65	size.autumn0 + site + background.species	189.28	0	0.64
fecundity	Asal	65	size.autumn0 + site	191.15	1.87	0.25
fecundity	Asal	65	size.autumn0 + site*background.species	194.39	5.11	0.05
fecundity	Asal	65	size.autumn0*site + background.species	194.97	5.69	0.04
fecundity	Asal	65	size.autumn0*background.species + site	196.55	7.27	0.02
fecundity	Asal	65	size.autumn0	199.59	10.31	0
fecundity	Asal	65	size.autumn0 + background.species	201.48	12.19	0
fecundity	Asal	65	size.autumn0 * site * background.species	216.08	26.79	0
fecundity	Asal	65	background.species	255.54	66.26	0
fecundity	Asal	65	1	255.82	66.54	0
fecundity	Asal	65	site	257.78	68.49	0
fecundity	Asal	65	site + background.species	257.87	68.59	0
establishment (competition)	Asal	186	site + background.species	98.05	0	1
establishment (competition)	Asal	186	site*background.species	117.89	19.84	0
establishment (competition)	Asal	186	background.species	180.99	82.94	0
establishment (competition)	Asal	186	site	200.74	102.69	0
establishment (competition)	Asal	186	1	242.75	144.7	0
size range	Asal	509	site*background.species	1588.84	0	1
size range	Asal	509	site + background.species	1621.75	32.92	0
size range	Asal	509	background.species	1627.11	38.27	0
size range	Asal	509	site	1944.63	355.79	0
size range	Asal	509	1	1952.42	363.59	0
survival	Plal	595	size.autumn0*site + background.species	179.98	0	0.98
survival	Plal	595	site + background.species	188.75	8.77	0.01
survival	Plal	595	size.autumn0*background.species + site	190.53	10.55	0.01
survival	Plal	595	size.autumn0 + site + background.species	190.71	10.72	0
survival	Plal	595	size.autumn0 + site*background.species	195.06	15.08	0
survival	Plal	595	background.species	201.32	21.34	0
survival	Plal	595	size.autumn0 + background.species	203.33	23.35	0
survival	Plal	595	site	204.75	24.77	0
survival	Plal	595	size.autumn0 + site	206.39	26.41	0
survival	Plal	595	1	209.43	29.44	0
survival	Plal	595	size.autumn0	210.84	30.85	0
survival	Plal	595	size.autumn0 * site * background.species	224.81	44.83	0
growth	Plal	569	size.autumn0 * site * background.species	1292.25	0	1
growth	Plal	569	size.autumn0*background.species + site	1316.23	23.99	0
growth	Plal	569	size.autumn0 + site*background.species	1318.34	26.09	0
growth	Plal	569	size.autumn0*site + background.species	1363.27	71.02	0
growth	Plal	569	size.autumn0 + site + background.species	1364.31	72.07	0
growth	Plal	569	size.autumn0 + background.species	1374.25	82.01	0
growth	Plal	569	site + background.species	1679.37	387.13	0
growth	Plal	569	size.autumn0 + site	1685.97	393.72	0
growth	Plal	569	background.species	1689.81	397.56	0
growth	Plal	569	size.autumn0	1693.44	401.19	0
growth	Plal	569	site	2071.96	779.71	0
growth	Plal	569	1	2077.25	785.01	0
flowering	Plal	803	size.autumn0 + background.species	440.8	0	0.71
flowering	Plal	803	size.autumn0 + site + background.species	443.87	3.07	0.15
flowering	Plal	803	size.autumn0*site + background.species	444.5	3.7	0.11
flowering	Plal	803	size.autumn0 + site*background.species	448.75	7.95	0.01
flowering	Plal	803	size.autumn0	450.87	10.07	0
flowering	Plal	803	size.autumn0*background.species + site	452.05	11.25	0
flowering	Plal	803	size.autumn0 + site	454.06	13.26	0
flowering	Plal	803	size.autumn0 * site * background.species	459.01	18.21	0
flowering	Plal	803	site + background.species	992.74	551.94	0
flowering	Plal	803	background.species	995.35	554.55	0
flowering	Plal	803	site	1083.42	642.62	0
flowering	Plal	803	1	1085.87	645.07	0
fecundity	Plal	318	size.autumn0*background.species + site	654.34	0	0.97
fecundity	Plal	318	size.autumn0 + site + background.species	662.06	7.72	0.02
fecundity	Plal	318	size.autumn0 + background.species	665.13	10.79	0
fecundity	Plal	318	size.autumn0*site + background.species	665.71	11.37	0
fecundity	Plal	318	size.autumn0 + site*background.species	670.42	16.08	0
fecundity	Plal	318	size.autumn0 + site	674.02	19.68	0
fecundity	Plal	318	size.autumn0	675.45	21.11	0
fecundity	Plal	318	size.autumn0 * site * background.species	697.66	43.32	0
fecundity	Plal	318	background.species	1029.14	374.8	0
fecundity	Plal	318	site + background.species	1032.74	378.4	0
fecundity	Plal	318	1	1166.33	511.99	0
fecundity	Plal	318	site	1168.48	514.13	0
establishment (competition)	Plal	29	1	10.85	0	0.75
establishment (competition)	Plal	29	site	13.84	3	0.17
establishment (competition)	Plal	29	background.species	15.82	4.97	0.06
establishment (competition)	Plal	29	site + background.species	19.33	8.49	0.01
establishment (competition)	Plal	29	site*background.species	19.33	8.49	0.01
size range	Plal	635	site*background.species	1837.8	0	1
size range	Plal	635	site + background.species	1888.93	51.13	0
size range	Plal	635	background.species	1907.56	69.76	0
size range	Plal	635	site	2322.45	484.65	0
size range	Plal	635	1	2331.76	493.96	0
survival	Poal	514	size.autumn0 + site + background.species	252.19	0	0.61
survival	Poal	514	size.autumn0*site + background.species	253.9	1.71	0.26
survival	Poal	514	site + background.species	256.54	4.36	0.07
survival	Poal	514	size.autumn0*background.species + site	257.3	5.11	0.05
survival	Poal	514	size.autumn0 + site*background.species	260.94	8.75	0.01
survival	Poal	514	site	270.54	18.35	0
survival	Poal	514	size.autumn0 + site	272.32	20.14	0
survival	Poal	514	size.autumn0 + background.species	272.62	20.43	0
survival	Poal	514	background.species	274.14	21.95	0
survival	Poal	514	1	283.08	30.89	0
survival	Poal	514	size.autumn0 * site * background.species	284.83	32.65	0
survival	Poal	514	size.autumn0	285.08	32.9	0
growth	Poal	464	size.autumn0 * site * background.species	1212.95	0	0.98
growth	Poal	464	size.autumn0*background.species + site	1220.36	7.41	0.02
growth	Poal	464	size.autumn0 + site*background.species	1233.81	20.86	0
growth	Poal	464	size.autumn0*site + background.species	1239.45	26.5	0
growth	Poal	464	size.autumn0 + site + background.species	1241.07	28.12	0
growth	Poal	464	size.autumn0 + background.species	1246.63	33.68	0
growth	Poal	464	site + background.species	1246.93	33.98	0
growth	Poal	464	background.species	1254.79	41.83	0
growth	Poal	464	size.autumn0 + site	1413.6	200.65	0
growth	Poal	464	size.autumn0	1417.58	204.63	0
growth	Poal	464	site	1469.18	256.22	0
growth	Poal	464	1	1474.58	261.63	0
flowering	Poal	692	size.autumn0 + background.species	665.04	0	0.49
flowering	Poal	692	size.autumn0*site + background.species	666.16	1.12	0.28
flowering	Poal	692	size.autumn0 + site + background.species	666.55	1.51	0.23
flowering	Poal	692	size.autumn0	676.98	11.94	0
flowering	Poal	692	size.autumn0*background.species + site	677.72	12.68	0
flowering	Poal	692	size.autumn0 + site	678.17	13.12	0
flowering	Poal	692	size.autumn0 + site*background.species	690.65	25.61	0
flowering	Poal	692	size.autumn0 * site * background.species	721.63	56.59	0
flowering	Poal	692	background.species	881.23	216.19	0
flowering	Poal	692	site + background.species	882.4	217.36	0
flowering	Poal	692	1	897.82	232.78	0
flowering	Poal	692	site	899.21	234.17	0
fecundity	Poal	238	size.autumn0 + background.species	518.55	0	0.34
fecundity	Poal	238	size.autumn0	518.7	0.15	0.31
fecundity	Poal	238	size.autumn0 + site	520.16	1.6	0.15
fecundity	Poal	238	size.autumn0*site + background.species	520.5	1.95	0.13
fecundity	Poal	238	size.autumn0 + site + background.species	521.63	3.08	0.07
fecundity	Poal	238	size.autumn0*background.species + site	536.01	17.46	0
fecundity	Poal	238	size.autumn0 + site*background.species	541.89	23.34	0
fecundity	Poal	238	size.autumn0 * site * background.species	580.45	61.9	0
fecundity	Poal	238	site + background.species	681.64	163.09	0
fecundity	Poal	238	background.species	682.5	163.95	0
fecundity	Poal	238	1	702.57	184.02	0
fecundity	Poal	238	site	704.84	186.29	0
establishment (competition)	Poal	27	1	28.03	0	0.74
establishment (competition)	Poal	27	site	30.1	2.06	0.26
establishment (competition)	Poal	27	background.species	39.7	11.67	0
establishment (competition)	Poal	27	site + background.species	44.59	16.56	0
establishment (competition)	Poal	27	site*background.species	44.59	16.56	0
size range	Poal	538	site*background.species	1465.17	0	1
size range	Poal	538	site + background.species	1480.58	15.41	0
size range	Poal	538	background.species	1485.16	19.98	0
size range	Poal	538	site	1732.23	267.06	0
size range	Poal	538	1	1740.12	274.95	0
survival	Seca	563	size.autumn0*site + background.species	258.5	0	1
survival	Seca	563	size.autumn0 + site + background.species	275.72	17.23	0
survival	Seca	563	size.autumn0 + site*background.species	280.37	21.88	0
survival	Seca	563	size.autumn0*background.species + site	284.88	26.39	0
survival	Seca	563	size.autumn0 + background.species	284.98	26.49	0
survival	Seca	563	size.autumn0 * site * background.species	297.49	38.99	0
survival	Seca	563	size.autumn0 + site	313.99	55.5	0
survival	Seca	563	size.autumn0	316.33	57.83	0
survival	Seca	563	site + background.species	327.45	68.96	0
survival	Seca	563	background.species	347.91	89.41	0
survival	Seca	563	site	368.1	109.6	0
survival	Seca	563	1	375.46	116.97	0
growth	Seca	502	size.autumn0 * site * background.species	1120.49	0	1
growth	Seca	502	size.autumn0*background.species + site	1168.71	48.21	0
growth	Seca	502	size.autumn0 + site*background.species	1174.12	53.63	0
growth	Seca	502	size.autumn0*site + background.species	1191.86	71.37	0
growth	Seca	502	size.autumn0 + site + background.species	1196.62	76.13	0
growth	Seca	502	size.autumn0 + background.species	1204.45	83.95	0
growth	Seca	502	size.autumn0 + site	1277.52	157.03	0
growth	Seca	502	size.autumn0	1281.82	161.32	0
growth	Seca	502	site + background.species	1699.74	579.24	0
growth	Seca	502	background.species	1706.35	585.85	0
growth	Seca	502	site	1831.25	710.75	0
growth	Seca	502	1	1832.33	711.83	0
flowering	Seca	770	size.autumn0	189.63	0	0.51
flowering	Seca	770	size.autumn0 + site	191.36	1.73	0.21
flowering	Seca	770	size.autumn0 + background.species	192.95	3.33	0.1
flowering	Seca	770	size.autumn0 + site*background.species	193.36	3.73	0.08
flowering	Seca	770	size.autumn0*site + background.species	194.1	4.47	0.05
flowering	Seca	770	size.autumn0 + site + background.species	194.15	4.52	0.05
flowering	Seca	770	size.autumn0*background.species + site	202.58	12.95	0
flowering	Seca	770	size.autumn0 * site * background.species	206.7	17.07	0
flowering	Seca	770	background.species	440.4	250.77	0
flowering	Seca	770	site + background.species	441.12	251.49	0
flowering	Seca	770	1	515.69	326.06	0
flowering	Seca	770	site	517.13	327.5	0
fecundity	Seca	80	size.autumn0 + background.species	227.91	0	0.59
fecundity	Seca	80	size.autumn0 + site + background.species	228.79	0.88	0.38
fecundity	Seca	80	size.autumn0*site + background.species	233.87	5.96	0.03
fecundity	Seca	80	size.autumn0*background.species + site	239.65	11.74	0
fecundity	Seca	80	size.autumn0	240.14	12.22	0
fecundity	Seca	80	size.autumn0 + site*background.species	241.07	13.15	0
fecundity	Seca	80	size.autumn0 + site	241.34	13.43	0
fecundity	Seca	80	site + background.species	259.97	32.06	0
fecundity	Seca	80	background.species	263.34	35.43	0
fecundity	Seca	80	size.autumn0 * site * background.species	271.89	43.97	0
fecundity	Seca	80	1	279.04	51.12	0
fecundity	Seca	80	site	280.66	52.75	0
establishment (competition)	Seca	70	site	62.36	0	0.87
establishment (competition)	Seca	70	background.species	66.57	4.2	0.11
establishment (competition)	Seca	70	site + background.species	69.91	7.55	0.02
establishment (competition)	Seca	70	1	72.12	9.75	0.01
establishment (competition)	Seca	70	site*background.species	75.62	13.25	0
size range	Seca	615	site*background.species	2046.28	0	1
size range	Seca	615	site + background.species	2063.2	16.91	0
size range	Seca	615	background.species	2075.72	29.44	0
size range	Seca	615	site	2247.43	201.14	0
size range	Seca	615	1	2250.56	204.28	0
survival	Trba	366	size.autumn0 + site + background.species	321.59	0	0.79
survival	Trba	366	size.autumn0*site + background.species	325.13	3.55	0.13
survival	Trba	366	size.autumn0 + site	326.49	4.91	0.07
survival	Trba	366	site + background.species	331.57	9.98	0.01
survival	Trba	366	size.autumn0*background.species + site	336.9	15.31	0
survival	Trba	366	site	340.85	19.26	0
survival	Trba	366	size.autumn0 + site*background.species	348.54	26.95	0
survival	Trba	366	size.autumn0 * site * background.species	387.61	66.02	0
survival	Trba	366	size.autumn0 + background.species	435.3	113.71	0
survival	Trba	366	size.autumn0	445.82	124.24	0
survival	Trba	366	background.species	496.14	174.55	0
survival	Trba	366	1	508.86	187.27	0
growth	Trba	182	size.autumn0 + background.species	433.79	0	0.8
growth	Trba	182	size.autumn0 + site + background.species	437.02	3.23	0.16
growth	Trba	182	size.autumn0*site + background.species	440	6.21	0.04
growth	Trba	182	size.autumn0 + site*background.species	449.5	15.71	0
growth	Trba	182	size.autumn0*background.species + site	449.52	15.73	0
growth	Trba	182	size.autumn0 * site * background.species	466.21	32.42	0
growth	Trba	182	size.autumn0	474.22	40.43	0
growth	Trba	182	size.autumn0 + site	477.53	43.74	0
growth	Trba	182	site + background.species	546.95	113.16	0
growth	Trba	182	background.species	548.23	114.44	0
growth	Trba	182	1	611.97	178.18	0
growth	Trba	182	site	613.34	179.55	0
flowering	Trba	456	size.autumn0 + background.species	234.78	0	0.31
flowering	Trba	456	size.autumn0	234.99	0.21	0.28
flowering	Trba	456	size.autumn0 + site + background.species	236.3	1.53	0.15
flowering	Trba	456	size.autumn0*site + background.species	236.72	1.95	0.12
flowering	Trba	456	size.autumn0 + site	237.5	2.73	0.08
flowering	Trba	456	size.autumn0*background.species + site	238.07	3.3	0.06
flowering	Trba	456	size.autumn0 + site*background.species	257.67	22.89	0
flowering	Trba	456	size.autumn0 * site * background.species	285.05	50.28	0
flowering	Trba	456	site + background.species	467.23	232.46	0
flowering	Trba	456	site	477.01	242.24	0
flowering	Trba	456	background.species	507.42	272.64	0
flowering	Trba	456	1	517.04	282.27	0
fecundity	Trba	115	size.autumn0 + background.species	190.93	0	0.47
fecundity	Trba	115	size.autumn0 + site + background.species	191.47	0.54	0.36
fecundity	Trba	115	size.autumn0 + site*background.species	193.49	2.56	0.13
fecundity	Trba	115	size.autumn0*site + background.species	195.62	4.68	0.04
fecundity	Trba	115	size.autumn0	204.38	13.45	0
fecundity	Trba	115	size.autumn0*background.species + site	205.31	14.38	0
fecundity	Trba	115	size.autumn0 + site	207.57	16.63	0
fecundity	Trba	115	size.autumn0 * site * background.species	219.77	28.83	0
fecundity	Trba	115	site + background.species	289.52	98.59	0
fecundity	Trba	115	background.species	303.54	112.61	0
fecundity	Trba	115	site	324.69	133.76	0
fecundity	Trba	115	1	333.74	142.81	0
establishment (competition)	Trba	331	site + background.species	250.92	0	0.98
establishment (competition)	Trba	331	site	258.79	7.87	0.02
establishment (competition)	Trba	331	site*background.species	265.45	14.53	0
establishment (competition)	Trba	331	background.species	378.65	127.73	0
establishment (competition)	Trba	331	1	395.15	144.23	0
size range	Trba	281	site + background.species	870.37	0	1
size range	Trba	281	site*background.species	885.71	15.34	0
size range	Trba	281	site	916.45	46.08	0
size range	Trba	281	background.species	937.2	66.83	0
size range	Trba	281	1	962.47	92.09	0
survival	Brer	703	size.autumn0 + site + background.species	197	0	0.83
survival	Brer	703	size.autumn0*site + background.species	200.88	3.88	0.12
survival	Brer	703	size.autumn0 + background.species	202.85	5.85	0.04
survival	Brer	703	size.autumn0*background.species + site	207.88	10.88	0
survival	Brer	703	site + background.species	208.11	11.11	0
survival	Brer	703	size.autumn0 + site	211.26	14.26	0
survival	Brer	703	background.species	216.35	19.35	0
survival	Brer	703	size.autumn0	218.43	21.43	0
survival	Brer	703	site	221.59	24.59	0
survival	Brer	703	size.autumn0 + site*background.species	221.73	24.73	0
survival	Brer	703	1	230.97	33.97	0
survival	Brer	703	size.autumn0 * site * background.species	269.15	72.15	0
growth	Brer	669	size.autumn0 * site * background.species	1478.59	0	1
growth	Brer	669	size.autumn0*background.species + site	1535.68	57.09	0
growth	Brer	669	size.autumn0 + site*background.species	1547.64	69.05	0
growth	Brer	669	size.autumn0*site + background.species	1566.1	87.51	0
growth	Brer	669	size.autumn0 + site + background.species	1572.27	93.68	0
growth	Brer	669	size.autumn0 + background.species	1654.31	175.72	0
growth	Brer	669	size.autumn0 + site	1932.59	454	0
growth	Brer	669	size.autumn0	1956.47	477.88	0
growth	Brer	669	site + background.species	2196.41	717.82	0
growth	Brer	669	background.species	2290.77	812.18	0
growth	Brer	669	site	2635.03	1156.44	0
growth	Brer	669	1	2671.27	1192.68	0
flowering	Brer	959	size.autumn0 + site*background.species	365.52	0	0.89
flowering	Brer	959	size.autumn0 + background.species	370.75	5.23	0.07
flowering	Brer	959	size.autumn0 + site + background.species	373.27	7.75	0.02
flowering	Brer	959	size.autumn0 * site * background.species	374.32	8.8	0.01
flowering	Brer	959	size.autumn0*background.species + site	375.47	9.96	0.01
flowering	Brer	959	size.autumn0*site + background.species	376.31	10.79	0
flowering	Brer	959	size.autumn0	382.68	17.16	0
flowering	Brer	959	size.autumn0 + site	385.7	20.18	0
flowering	Brer	959	site + background.species	1159.73	794.22	0
flowering	Brer	959	background.species	1183.07	817.56	0
flowering	Brer	959	site	1286.22	920.7	0
flowering	Brer	959	1	1303.62	938.1	0
fecundity	Brer	398	size.autumn0 + site + background.species	849.21	0	0.37
fecundity	Brer	398	size.autumn0*background.species + site	849.52	0.31	0.32
fecundity	Brer	398	size.autumn0*site + background.species	850.9	1.69	0.16
fecundity	Brer	398	size.autumn0 + background.species	852.19	2.98	0.08
fecundity	Brer	398	size.autumn0 + site*background.species	853	3.79	0.06
fecundity	Brer	398	size.autumn0 * site * background.species	858.42	9.21	0
fecundity	Brer	398	size.autumn0 + site	858.88	9.67	0
fecundity	Brer	398	size.autumn0	868.79	19.58	0
fecundity	Brer	398	site + background.species	1455.5	606.29	0
fecundity	Brer	398	background.species	1521.42	672.21	0
fecundity	Brer	398	site	1592.49	743.27	0
fecundity	Brer	398	1	1627.82	778.61	0
establishment (competition)	Brer	46	1	24.27	0	0.62
establishment (competition)	Brer	46	site	25.33	1.06	0.37
establishment (competition)	Brer	46	background.species	33.52	9.25	0.01
establishment (competition)	Brer	46	site + background.species	35.05	10.78	0
establishment (competition)	Brer	46	site*background.species	49.42	25.15	0
size range	Brer	765	site + background.species	2601.36	0	0.57
size range	Brer	765	site*background.species	2601.93	0.57	0.43
size range	Brer	765	background.species	2693.08	91.72	0
size range	Brer	765	site	3110.27	508.91	0
size range	Brer	765	1	3146.57	545.22	0
survival	Crbi	626	size.autumn0 * site * background.species	460.54	0	1
survival	Crbi	626	size.autumn0 + site	497.11	36.57	0
survival	Crbi	626	size.autumn0	499.28	38.74	0
survival	Crbi	626	size.autumn0*background.species + site	501.05	40.51	0
survival	Crbi	626	size.autumn0 + site*background.species	501.47	40.93	0
survival	Crbi	626	size.autumn0 + site + background.species	502.14	41.59	0
survival	Crbi	626	size.autumn0 + background.species	504.53	43.99	0
survival	Crbi	626	size.autumn0*site + background.species	504.92	44.38	0
survival	Crbi	626	1	820.82	360.28	0
survival	Crbi	626	site	824.57	364.03	0
survival	Crbi	626	background.species	824.58	364.03	0
survival	Crbi	626	site + background.species	828.56	368.02	0
growth	Crbi	397	size.autumn0 + site*background.species	1002.92	0	0.99
growth	Crbi	397	size.autumn0 * site * background.species	1012.14	9.22	0.01
growth	Crbi	397	size.autumn0*background.species + site	1014.46	11.54	0
growth	Crbi	397	size.autumn0 + site + background.species	1026.66	23.74	0
growth	Crbi	397	size.autumn0*site + background.species	1030.9	27.98	0
growth	Crbi	397	size.autumn0 + background.species	1036.23	33.31	0
growth	Crbi	397	size.autumn0 + site	1168.11	165.19	0
growth	Crbi	397	size.autumn0	1171.76	168.84	0
growth	Crbi	397	site + background.species	1218.74	215.82	0
growth	Crbi	397	background.species	1228.05	225.13	0
growth	Crbi	397	site	1328.56	325.63	0
growth	Crbi	397	1	1333.2	330.28	0
flowering	Crbi	669	size.autumn0*background.species + site	192.62	0	1
flowering	Crbi	669	size.autumn0 * site * background.species	219.78	27.16	0
flowering	Crbi	669	size.autumn0 + site*background.species	240.51	47.89	0
flowering	Crbi	669	size.autumn0*site + background.species	241.89	49.28	0
flowering	Crbi	669	size.autumn0 + site + background.species	245.48	52.86	0
flowering	Crbi	669	size.autumn0 + site	264.63	72.01	0
flowering	Crbi	669	size.autumn0 + background.species	266.44	73.82	0
flowering	Crbi	669	size.autumn0	279.86	87.25	0
flowering	Crbi	669	1	789.02	596.41	0
flowering	Crbi	669	site	792.83	600.21	0
flowering	Crbi	669	background.species	794.17	601.55	0
flowering	Crbi	669	site + background.species	798.02	605.4	0
fecundity	Crbi	180	size.autumn0*background.species + site	356.32	0	0.87
fecundity	Crbi	180	size.autumn0*site + background.species	361.13	4.81	0.08
fecundity	Crbi	180	size.autumn0 + background.species	362.95	6.64	0.03
fecundity	Crbi	180	size.autumn0 + site*background.species	364.53	8.21	0.01
fecundity	Crbi	180	size.autumn0 + site + background.species	367.43	11.11	0
fecundity	Crbi	180	size.autumn0 * site * background.species	397.25	40.94	0
fecundity	Crbi	180	size.autumn0	413.7	57.39	0
fecundity	Crbi	180	size.autumn0 + site	417.9	61.59	0
fecundity	Crbi	180	site + background.species	455.27	98.95	0
fecundity	Crbi	180	background.species	462.91	106.59	0
fecundity	Crbi	180	site	519.66	163.35	0
fecundity	Crbi	180	1	526.72	170.41	0
establishment (competition)	Crbi	68	site	17.54	0	0.78
establishment (competition)	Crbi	68	1	20.11	2.57	0.22
establishment (competition)	Crbi	68	background.species	30.79	13.26	0
establishment (competition)	Crbi	68	site + background.species	32.91	15.37	0
establishment (competition)	Crbi	68	site*background.species	62.88	45.35	0
size range	Crbi	489	site*background.species	1689.68	0	1
size range	Crbi	489	site + background.species	1713.17	23.5	0
size range	Crbi	489	background.species	1727.89	38.21	0
size range	Crbi	489	site	1780.56	90.88	0
size range	Crbi	489	1	1792.28	102.61	0
survival	Daca	497	size.autumn0*site + background.species	399.79	0	0.41
survival	Daca	497	size.autumn0 * site * background.species	400.78	0.99	0.25
survival	Daca	497	size.autumn0*background.species + site	401.36	1.56	0.19
survival	Daca	497	size.autumn0 + background.species	402.89	3.09	0.09
survival	Daca	497	size.autumn0	404.91	5.11	0.03
survival	Daca	497	size.autumn0 + site + background.species	406.44	6.65	0.01
survival	Daca	497	size.autumn0 + site	408.57	8.78	0.01
survival	Daca	497	size.autumn0 + site*background.species	411.58	11.78	0
survival	Daca	497	1	680.24	280.44	0
survival	Daca	497	site	681.88	282.08	0
survival	Daca	497	background.species	689.22	289.43	0
survival	Daca	497	site + background.species	690.86	291.07	0
growth	Daca	284	size.autumn0 * site * background.species	963.39	0	1
growth	Daca	284	size.autumn0 + site*background.species	990.08	26.69	0
growth	Daca	284	size.autumn0*background.species + site	995.96	32.57	0
growth	Daca	284	size.autumn0*site + background.species	1002.23	38.84	0
growth	Daca	284	size.autumn0 + site + background.species	1006.77	43.38	0
growth	Daca	284	size.autumn0 + site	1060.09	96.7	0
growth	Daca	284	site + background.species	1072.4	109.01	0
growth	Daca	284	size.autumn0 + background.species	1091.7	128.32	0
growth	Daca	284	site	1116.49	153.1	0
growth	Daca	284	size.autumn0	1120.9	157.51	0
growth	Daca	284	background.species	1129.35	165.96	0
growth	Daca	284	1	1156.16	192.77	0
flowering	Daca	527	size.autumn0 + site + background.species	104.01	0	0.82
flowering	Daca	527	size.autumn0*site + background.species	107.31	3.3	0.16
flowering	Daca	527	size.autumn0*background.species + site	112.67	8.65	0.01
flowering	Daca	527	size.autumn0 + site*background.species	113.1	9.09	0.01
flowering	Daca	527	size.autumn0 + site	113.53	9.52	0.01
flowering	Daca	527	size.autumn0 * site * background.species	153.53	49.51	0
flowering	Daca	527	size.autumn0 + background.species	161.98	57.97	0
flowering	Daca	527	size.autumn0	163.5	59.49	0
flowering	Daca	527	site	638.73	534.72	0
flowering	Daca	527	1	638.76	534.74	0
flowering	Daca	527	background.species	645.71	541.7	0
flowering	Daca	527	site + background.species	646.39	542.38	0
fecundity	Daca	150	size.autumn0 + site	313.51	0	0.99
fecundity	Daca	150	size.autumn0*site + background.species	323.64	10.13	0.01
fecundity	Daca	150	size.autumn0 + site + background.species	323.8	10.29	0.01
fecundity	Daca	150	size.autumn0 + site*background.species	333.67	20.16	0
fecundity	Daca	150	size.autumn0*background.species + site	334.47	20.96	0
fecundity	Daca	150	size.autumn0	335.55	22.04	0
fecundity	Daca	150	size.autumn0 + background.species	348.19	34.68	0
fecundity	Daca	150	size.autumn0 * site * background.species	359.6	46.09	0
fecundity	Daca	150	site + background.species	479.2	165.68	0
fecundity	Daca	150	site	492.35	178.84	0
fecundity	Daca	150	1	540.47	226.96	0
fecundity	Daca	150	background.species	541.42	227.91	0
establishment (competition)	Daca	48	site + background.species	49.1	0	0.79
establishment (competition)	Daca	48	background.species	52.16	3.06	0.17
establishment (competition)	Daca	48	site*background.species	55.7	6.6	0.03
establishment (competition)	Daca	48	1	60.04	10.93	0
establishment (competition)	Daca	48	site	60.37	11.27	0
size range	Daca	516	site*background.species	1861.03	0	1
size range	Daca	516	site + background.species	1895.63	34.6	0
size range	Daca	516	site	2008.09	147.06	0
size range	Daca	516	background.species	2028.84	167.81	0
size range	Daca	516	1	2106.15	245.12	0
survival	Melu	584	size.autumn0 * site * background.species	661.94	0	0.99
survival	Melu	584	size.autumn0 + site*background.species	672.09	10.15	0.01
survival	Melu	584	size.autumn0*site + background.species	691.49	29.55	0
survival	Melu	584	size.autumn0 + site + background.species	701.35	39.41	0
survival	Melu	584	size.autumn0*background.species + site	703.73	41.79	0
survival	Melu	584	size.autumn0 + site	709.56	47.62	0
survival	Melu	584	size.autumn0 + background.species	718.12	56.18	0
survival	Melu	584	size.autumn0	734.69	72.75	0
survival	Melu	584	site + background.species	772.5	110.56	0
survival	Melu	584	site	777.28	115.34	0
survival	Melu	584	background.species	781.68	119.74	0
survival	Melu	584	1	792.26	130.32	0
growth	Melu	342	size.autumn0 * site * background.species	945.62	0	1
growth	Melu	342	size.autumn0 + site*background.species	961.92	16.31	0
growth	Melu	342	size.autumn0*background.species + site	986.59	40.98	0
growth	Melu	342	size.autumn0*site + background.species	990.73	45.11	0
growth	Melu	342	size.autumn0 + site + background.species	992.22	46.61	0
growth	Melu	342	size.autumn0 + background.species	998.26	52.64	0
growth	Melu	342	site + background.species	1009.77	64.16	0
growth	Melu	342	background.species	1019.45	73.83	0
growth	Melu	342	size.autumn0 + site	1084.82	139.2	0
growth	Melu	342	size.autumn0	1095.85	150.23	0
growth	Melu	342	site	1112.29	166.68	0
growth	Melu	342	1	1127.26	181.64	0
flowering	Melu	666	size.autumn0*site + background.species	332.86	0	0.89
flowering	Melu	666	size.autumn0 * site * background.species	337.2	4.34	0.1
flowering	Melu	666	size.autumn0*background.species + site	344.47	11.61	0
flowering	Melu	666	size.autumn0 + site*background.species	348.62	15.77	0
flowering	Melu	666	size.autumn0 + site + background.species	351.55	18.7	0
flowering	Melu	666	size.autumn0 + background.species	380.97	48.11	0
flowering	Melu	666	size.autumn0 + site	401.72	68.86	0
flowering	Melu	666	size.autumn0	419.63	86.78	0
flowering	Melu	666	1	924.89	592.04	0
flowering	Melu	666	site	927.56	594.71	0
flowering	Melu	666	background.species	929.39	596.53	0
flowering	Melu	666	site + background.species	931.91	599.05	0
fecundity	Melu	335	size.autumn0 + site*background.species	641.42	0	1
fecundity	Melu	335	size.autumn0*site + background.species	661.5	20.07	0
fecundity	Melu	335	size.autumn0 + site + background.species	675.87	34.45	0
fecundity	Melu	335	size.autumn0 + background.species	678.93	37.51	0
fecundity	Melu	335	size.autumn0 + site	680.07	38.65	0
fecundity	Melu	335	size.autumn0 * site * background.species	680.93	39.51	0
fecundity	Melu	335	size.autumn0*background.species + site	683.71	42.28	0
fecundity	Melu	335	size.autumn0	685.29	43.87	0
fecundity	Melu	335	site + background.species	1077.06	435.64	0
fecundity	Melu	335	background.species	1097.13	455.71	0
fecundity	Melu	335	site	1164.2	522.78	0
fecundity	Melu	335	1	1185.55	544.13	0
establishment (competition)	Melu	137	site + background.species	94.02	0	0.89
establishment (competition)	Melu	137	site	98.18	4.16	0.11
establishment (competition)	Melu	137	background.species	105.52	11.5	0
establishment (competition)	Melu	137	1	112.33	18.32	0
establishment (competition)	Melu	137	site*background.species	116.04	22.02	0
size range	Melu	483	site*background.species	1514.65	0	1
size range	Melu	483	site + background.species	1542.96	28.31	0
size range	Melu	483	background.species	1577.43	62.78	0
size range	Melu	483	site	1651.78	137.12	0
size range	Melu	483	1	1687.29	172.64	0
survival	Plla	554	size.autumn0*background.species + site	405.93	0	0.86
survival	Plla	554	size.autumn0*site + background.species	410.55	4.62	0.09
survival	Plla	554	size.autumn0 + site + background.species	411.77	5.84	0.05
survival	Plla	554	size.autumn0 + site*background.species	414.92	8.99	0.01
survival	Plla	554	size.autumn0 + site	424.83	18.9	0
survival	Plla	554	size.autumn0 * site * background.species	426.72	20.79	0
survival	Plla	554	site + background.species	442.76	36.83	0
survival	Plla	554	site	449.73	43.81	0
survival	Plla	554	size.autumn0 + background.species	489.64	83.72	0
survival	Plla	554	size.autumn0	504.08	98.15	0
survival	Plla	554	background.species	508.32	102.39	0
survival	Plla	554	1	519.06	113.13	0
growth	Plla	452	size.autumn0 * site * background.species	1238.08	0	1
growth	Plla	452	size.autumn0*background.species + site	1253.9	15.82	0
growth	Plla	452	size.autumn0*site + background.species	1307.47	69.38	0
growth	Plla	452	size.autumn0 + site + background.species	1326.06	87.98	0
growth	Plla	452	size.autumn0 + site*background.species	1328.61	90.52	0
growth	Plla	452	size.autumn0 + background.species	1371.77	133.69	0
growth	Plla	452	site + background.species	1386.39	148.31	0
growth	Plla	452	background.species	1450.73	212.64	0
growth	Plla	452	size.autumn0 + site	1556.51	318.43	0
growth	Plla	452	size.autumn0	1565.64	327.56	0
growth	Plla	452	site	1674.82	436.74	0
growth	Plla	452	1	1699.9	461.82	0
flowering	Plla	710	size.autumn0 + site + background.species	263.58	0	0.64
flowering	Plla	710	size.autumn0 + background.species	265.61	2.03	0.23
flowering	Plla	710	size.autumn0*site + background.species	267.33	3.75	0.1
flowering	Plla	710	size.autumn0*background.species + site	270.25	6.67	0.02
flowering	Plla	710	size.autumn0 + site*background.species	284.21	20.63	0
flowering	Plla	710	size.autumn0	285.31	21.72	0
flowering	Plla	710	size.autumn0 + site	286.81	23.23	0
flowering	Plla	710	size.autumn0 * site * background.species	305.84	42.25	0
flowering	Plla	710	site + background.species	892.6	629.01	0
flowering	Plla	710	background.species	904.29	640.71	0
flowering	Plla	710	site	955.06	691.47	0
flowering	Plla	710	1	965.21	701.62	0
fecundity	Plla	287	size.autumn0 + site + background.species	526.02	0	0.51
fecundity	Plla	287	size.autumn0 + site	526.97	0.95	0.32
fecundity	Plla	287	size.autumn0*site + background.species	528.72	2.7	0.13
fecundity	Plla	287	size.autumn0 + site*background.species	532.27	6.25	0.02
fecundity	Plla	287	size.autumn0*background.species + site	532.67	6.65	0.02
fecundity	Plla	287	size.autumn0 * site * background.species	572.98	46.96	0
fecundity	Plla	287	size.autumn0 + background.species	576.18	50.16	0
fecundity	Plla	287	size.autumn0	581.71	55.69	0
fecundity	Plla	287	site + background.species	926.14	400.13	0
fecundity	Plla	287	background.species	926.88	400.87	0
fecundity	Plla	287	1	1005.85	479.83	0
fecundity	Plla	287	site	1008.75	482.74	0
establishment (competition)	Plla	40	1	11.46	0	0.88
establishment (competition)	Plla	40	site	15.44	3.98	0.12
establishment (competition)	Plla	40	background.species	26.92	15.47	0
establishment (competition)	Plla	40	site + background.species	33.87	22.41	0
establishment (competition)	Plla	40	site*background.species	37.71	26.25	0
size range	Plla	537	site*background.species	1739.12	0	0.87
size range	Plla	537	site + background.species	1742.92	3.8	0.13
size range	Plla	537	background.species	1808.86	69.75	0
size range	Plla	537	site	2026.43	287.31	0
size range	Plla	537	1	2059.23	320.11	0
survival	Potr	535	size.autumn0 + site*background.species	452.89	0	0.69
survival	Potr	535	size.autumn0*site + background.species	455.52	2.63	0.18
survival	Potr	535	site	457.76	4.87	0.06
survival	Potr	535	size.autumn0 + site	458.49	5.6	0.04
survival	Potr	535	size.autumn0 + site + background.species	459.98	7.09	0.02
survival	Potr	535	site + background.species	461.76	8.87	0.01
survival	Potr	535	size.autumn0*background.species + site	477.33	24.43	0
survival	Potr	535	size.autumn0 * site * background.species	499.92	47.03	0
survival	Potr	535	1	551.01	98.12	0
survival	Potr	535	size.autumn0	552.26	99.37	0
survival	Potr	535	background.species	554.6	101.71	0
survival	Potr	535	size.autumn0 + background.species	555.43	102.53	0
growth	Potr	403	size.autumn0 + site*background.species	1340.43	0	0.99
growth	Potr	403	size.autumn0*background.species + site	1349.59	9.16	0.01
growth	Potr	403	size.autumn0 * site * background.species	1353.27	12.84	0
growth	Potr	403	size.autumn0 + site + background.species	1353.75	13.33	0
growth	Potr	403	size.autumn0*site + background.species	1354.23	13.8	0
growth	Potr	403	site + background.species	1354.82	14.39	0
growth	Potr	403	background.species	1366.47	26.04	0
growth	Potr	403	size.autumn0 + background.species	1367.73	27.3	0
growth	Potr	403	size.autumn0 + site	1461.14	120.72	0
growth	Potr	403	size.autumn0	1469.4	128.98	0
growth	Potr	403	site	1471.85	131.42	0
growth	Potr	403	1	1484.13	143.7	0
flowering	Potr	664	size.autumn0 + site + background.species	451.48	0	0.44
flowering	Potr	664	size.autumn0*site + background.species	451.56	0.08	0.42
flowering	Potr	664	size.autumn0*background.species + site	453.74	2.26	0.14
flowering	Potr	664	size.autumn0 + site*background.species	459.97	8.5	0.01
flowering	Potr	664	size.autumn0 * site * background.species	475.61	24.13	0
flowering	Potr	664	size.autumn0 + site	475.87	24.4	0
flowering	Potr	664	size.autumn0 + background.species	482.97	31.49	0
flowering	Potr	664	size.autumn0	499.27	47.79	0
flowering	Potr	664	site + background.species	852.92	401.44	0
flowering	Potr	664	background.species	854.72	403.25	0
flowering	Potr	664	site	883.35	431.87	0
flowering	Potr	664	1	889.24	437.76	0
fecundity	Potr	258	size.autumn0 + site	548.47	0	0.49
fecundity	Potr	258	size.autumn0 + site*background.species	549.79	1.32	0.26
fecundity	Potr	258	size.autumn0 + site + background.species	550.56	2.09	0.17
fecundity	Potr	258	size.autumn0*site + background.species	552.24	3.77	0.08
fecundity	Potr	258	size.autumn0*background.species + site	559.4	10.93	0
fecundity	Potr	258	size.autumn0 * site * background.species	587.72	39.25	0
fecundity	Potr	258	size.autumn0	641.55	93.08	0
fecundity	Potr	258	size.autumn0 + background.species	648.46	99.99	0
fecundity	Potr	258	site + background.species	851.51	303.04	0
fecundity	Potr	258	background.species	870.45	321.98	0
fecundity	Potr	258	site	906.42	357.95	0
fecundity	Potr	258	1	917.75	369.28	0
establishment (competition)	Potr	57	1	57.99	0	0.55
establishment (competition)	Potr	57	site	58.45	0.46	0.44
establishment (competition)	Potr	57	background.species	65.86	7.87	0.01
establishment (competition)	Potr	57	site + background.species	68.61	10.62	0
establishment (competition)	Potr	57	site*background.species	71.94	13.95	0
size range	Potr	533	site*background.species	1787.91	0	1
size range	Potr	533	site + background.species	1812.65	24.75	0
size range	Potr	533	background.species	1822.37	34.46	0
size range	Potr	533	site	1982.24	194.33	0
size range	Potr	533	1	1997.64	209.74	0
survival	Sapr	675	size.autumn0 + site	215.75	0	0.92
survival	Sapr	675	size.autumn0*background.species + site	221.19	5.44	0.06
survival	Sapr	675	size.autumn0 + site + background.species	224.22	8.47	0.01
survival	Sapr	675	size.autumn0*site + background.species	228.03	12.28	0
survival	Sapr	675	size.autumn0	228.26	12.51	0
survival	Sapr	675	size.autumn0 + background.species	235.81	20.06	0
survival	Sapr	675	size.autumn0 + site*background.species	236.44	20.69	0
survival	Sapr	675	site	237.49	21.74	0
survival	Sapr	675	site + background.species	242.48	26.72	0
survival	Sapr	675	1	253.56	37.81	0
survival	Sapr	675	background.species	257.65	41.9	0
survival	Sapr	675	size.autumn0 * site * background.species	271.13	55.38	0
growth	Sapr	643	size.autumn0*background.species + site	1578.26	0	0.85
growth	Sapr	643	size.autumn0 * site * background.species	1581.68	3.42	0.15
growth	Sapr	643	size.autumn0 + site*background.species	1663.3	85.04	0
growth	Sapr	643	size.autumn0 + site + background.species	1671.91	93.65	0
growth	Sapr	643	size.autumn0*site + background.species	1673.32	95.06	0
growth	Sapr	643	size.autumn0 + background.species	1696.05	117.79	0
growth	Sapr	643	size.autumn0 + site	1922.74	344.48	0
growth	Sapr	643	size.autumn0	1936.17	357.91	0
growth	Sapr	643	site + background.species	2164.48	586.22	0
growth	Sapr	643	background.species	2196.89	618.63	0
growth	Sapr	643	site	2608.22	1029.96	0
growth	Sapr	643	1	2627.7	1049.44	0
flowering	Sapr	910	size.autumn0 + site + background.species	129.72	0	0.84
flowering	Sapr	910	size.autumn0*site + background.species	133.1	3.38	0.15
flowering	Sapr	910	size.autumn0 + background.species	139.43	9.71	0.01
flowering	Sapr	910	size.autumn0*background.species + site	140.78	11.07	0
flowering	Sapr	910	size.autumn0 + site	145.28	15.56	0
flowering	Sapr	910	size.autumn0 + site*background.species	151.33	21.61	0
flowering	Sapr	910	size.autumn0	157.74	28.02	0
flowering	Sapr	910	size.autumn0 * site * background.species	184.31	54.6	0
flowering	Sapr	910	site + background.species	873.8	744.09	0
flowering	Sapr	910	background.species	881.34	751.62	0
flowering	Sapr	910	site	1027.09	897.37	0
flowering	Sapr	910	1	1037.36	907.65	0
fecundity	Sapr	221	size.autumn0	509.22	0	0.87
fecundity	Sapr	221	size.autumn0 + site	512.99	3.78	0.13
fecundity	Sapr	221	size.autumn0 + background.species	522.76	13.55	0
fecundity	Sapr	221	size.autumn0 + site + background.species	527.16	17.94	0
fecundity	Sapr	221	size.autumn0*site + background.species	528.8	19.58	0
fecundity	Sapr	221	size.autumn0*background.species + site	537.98	28.76	0
fecundity	Sapr	221	size.autumn0 + site*background.species	542.82	33.6	0
fecundity	Sapr	221	size.autumn0 * site * background.species	580.94	71.73	0
fecundity	Sapr	221	site + background.species	735.29	226.07	0
fecundity	Sapr	221	background.species	755.97	246.76	0
fecundity	Sapr	221	site	849.69	340.48	0
fecundity	Sapr	221	1	855.05	345.83	0
establishment (competition)	Sapr	24	1	2.18	0	0.92
establishment (competition)	Sapr	24	site	7.2	5.02	0.08
establishment (competition)	Sapr	24	background.species	25.6	23.42	0
establishment (competition)	Sapr	24	site + background.species	36.92	34.74	0
establishment (competition)	Sapr	24	site*background.species	62.4	60.22	0
size range	Sapr	713	site*background.species	2362.11	0	1
size range	Sapr	713	site + background.species	2387.16	25.05	0
size range	Sapr	713	background.species	2415.2	53.09	0
size range	Sapr	713	site	2890.34	528.23	0
size range	Sapr	713	1	2909.59	547.48	0
germination	Anal	60	site	-159.73	0	0.95
germination	Anal	60	1	-153.99	5.74	0.05
germination	Armo	60	site	-284.43	0	0.66
germination	Armo	60	1	-283.09	1.34	0.34
germination	Asal	60	site	-100.4	0	0.73
germination	Asal	60	1	-98.44	1.96	0.27
germination	Plal	60	site	-213.53	0	0.99
germination	Plal	60	1	-204.26	9.26	0.01
germination	Poal	60	1	-97.58	0	0.79
germination	Poal	60	site	-94.95	2.63	0.21
germination	Seca	60	site	-331.07	0	0.51
germination	Seca	60	1	-330.97	0.1	0.49
germination	Trba	60	site	-236.82	0	0.99
germination	Trba	60	1	-227.03	9.79	0.01
germination	Brer	60	site	-26.02	0	1
germination	Brer	60	1	-6.6	19.42	0
germination	Crbi	60	site	-239.75	0	0.76
germination	Crbi	60	1	-237.45	2.3	0.24
germination	Trca	60	site	-253.41	0	1
germination	Trca	60	1	-228.6	24.82	0
germination	Melu	60	site	-232.4	0	1
germination	Melu	60	1	-216.03	16.37	0
germination	Plla	60	site	-81.25	0	1
germination	Plla	60	1	-27.79	53.46	0
germination	Potr	60	site	-454.54	0	0.79
germination	Potr	60	1	-451.92	2.61	0.21
germination	Sapr	60	1	-155.56	0	0.83
germination	Sapr	60	site	-152.37	3.19	0.17
establishment_FuNiche	Anal	58	1	81.37	0	0.89
establishment_FuNiche	Anal	58	site	85.62	4.25	0.11
establishment_FuNiche	Asal	45	site	59.91	0	0.59
establishment_FuNiche	Asal	45	1	60.67	0.76	0.41
establishment_FuNiche	Plal	45	1	60.67	0	0.64
establishment_FuNiche	Plal	45	site	61.78	1.11	0.36
establishment_FuNiche	Poal	44	site	54.84	0	0.98
establishment_FuNiche	Poal	44	1	62.27	7.43	0.02
establishment_FuNiche	Trba	37	site	50.55	0	0.68
establishment_FuNiche	Trba	37	1	52.07	1.53	0.32
establishment_FuNiche	Armo	3	1	NA	NA	NA
establishment_FuNiche	Armo	3	site	NA	NA	NA
establishment_FuNiche	Seca	3	1	NA	NA	NA
establishment_FuNiche	Seca	3	site	NA	NA	NA
establishment_FuNiche	Brer	55	site	76.76	0	0.51
establishment_FuNiche	Brer	55	1	76.84	0.08	0.49
establishment_FuNiche	Crbi	26	1	16.27	0	0.78
establishment_FuNiche	Crbi	26	site	18.8	2.53	0.22
establishment_FuNiche	Trca	24	site	30.71	0	0.83
establishment_FuNiche	Trca	24	1	33.94	3.23	0.17
establishment_FuNiche	Melu	40	1	52.55	0	0.87
establishment_FuNiche	Melu	40	site	56.36	3.8	0.13
establishment_FuNiche	Plla	42	1	43	0	0.8
establishment_FuNiche	Plla	42	site	45.73	2.73	0.2
establishment_FuNiche	Potr	11	1	15.34	0	0.86
establishment_FuNiche	Potr	11	site	18.99	3.65	0.14
establishment_FuNiche	Sapr	39	1	48.51	0	0.89
establishment_FuNiche	Sapr	39	site	52.72	4.21	0.11
