# Supplementary material for: Competition contributes to both warm and cool range edges
Source: Nat Commun. 2022 May 6;13:2502. doi: 10.1038/s41467-022-30013-3 (PMC9076896; doi:10.1038/s41467-022-30013-3)
Supplement: Supplementary file 8 — Supplementary Data 5 [file 41467_2022_30013_MOESM8_ESM.csv]

site	elevation	focal.species	background.species	pair	origin.pair	pgr	bootstrap
Anzeindaz	1900	Anal	Anal	yes	Highland_Highland	0.620792712	0
Anzeindaz	1900	Anal	Armo	NA	Highland_Highland	NA	0
Anzeindaz	1900	Anal	Asal	yes	Highland_Highland	2.038025559	0
Anzeindaz	1900	Anal	Plal	NA	Highland_Highland	NA	0
Anzeindaz	1900	Anal	Poal	yes	Highland_Highland	3.535830023	0
Anzeindaz	1900	Anal	Seca	yes	Highland_Highland	2.602687811	0
Anzeindaz	1900	Anal	Trba	yes	Highland_Highland	2.541367001	0
Anzeindaz	1900	Anal	Brer	yes	Lowland_Highland	2.478644026	0
Anzeindaz	1900	Anal	Crbi	yes	Lowland_Highland	3.459789498	0
Anzeindaz	1900	Anal	Daca	NA	Lowland_Highland	NA	0
Anzeindaz	1900	Anal	Melu	yes	Lowland_Highland	0.949703519	0
Anzeindaz	1900	Anal	Plla	NA	Lowland_Highland	NA	0
Anzeindaz	1900	Anal	Potr	NA	Lowland_Highland	NA	0
Anzeindaz	1900	Anal	Sapr	NA	Lowland_Highland	NA	0
Anzeindaz	1900	Anal	none	yes	None	6.194974417	0
Les Posses	890	Anal	Anal	yes	Highland_Highland	2.021894456	0
Les Posses	890	Anal	Armo	NA	Highland_Highland	NA	0
Les Posses	890	Anal	Asal	yes	Highland_Highland	5.658394996	0
Les Posses	890	Anal	Plal	NA	Highland_Highland	NA	0
Les Posses	890	Anal	Poal	yes	Highland_Highland	9.460982146	0
Les Posses	890	Anal	Seca	yes	Highland_Highland	3.596128671	0
Les Posses	890	Anal	Trba	no	Highland_Highland	NA	0
Les Posses	890	Anal	Brer	yes	Lowland_Highland	2.49329554	0
Les Posses	890	Anal	Crbi	yes	Lowland_Highland	3.767620994	0
Les Posses	890	Anal	Daca	NA	Lowland_Highland	NA	0
Les Posses	890	Anal	Melu	yes	Lowland_Highland	2.895889708	0
Les Posses	890	Anal	Plla	NA	Lowland_Highland	NA	0
Les Posses	890	Anal	Potr	NA	Lowland_Highland	NA	0
Les Posses	890	Anal	Sapr	NA	Lowland_Highland	NA	0
Les Posses	890	Anal	none	yes	None	9.168966838	0
Solalex	1400	Anal	Anal	yes	Highland_Highland	0.858364898	0
Solalex	1400	Anal	Armo	NA	Highland_Highland	NA	0
Solalex	1400	Anal	Asal	yes	Highland_Highland	3.021143167	0
Solalex	1400	Anal	Plal	NA	Highland_Highland	NA	0
Solalex	1400	Anal	Poal	yes	Highland_Highland	3.938909529	0
Solalex	1400	Anal	Seca	no	Highland_Highland	NA	0
Solalex	1400	Anal	Trba	yes	Highland_Highland	5.056809904	0
Solalex	1400	Anal	Brer	yes	Lowland_Highland	4.471254186	0
Solalex	1400	Anal	Crbi	yes	Lowland_Highland	4.951773314	0
Solalex	1400	Anal	Daca	NA	Lowland_Highland	NA	0
Solalex	1400	Anal	Melu	yes	Lowland_Highland	2.540993119	0
Solalex	1400	Anal	Plla	NA	Lowland_Highland	NA	0
Solalex	1400	Anal	Potr	NA	Lowland_Highland	NA	0
Solalex	1400	Anal	Sapr	NA	Lowland_Highland	NA	0
Solalex	1400	Anal	none	yes	None	9.832939961	0
Anzeindaz	1900	Armo	Anal	NA	Highland_Highland	NA	0
Anzeindaz	1900	Armo	Armo	NA	Highland_Highland	NA	0
Anzeindaz	1900	Armo	Asal	yes	Highland_Highland	0.530606051	0
Anzeindaz	1900	Armo	Plal	yes	Highland_Highland	0.580566862	0
Anzeindaz	1900	Armo	Poal	yes	Highland_Highland	0.491404834	0
Anzeindaz	1900	Armo	Seca	yes	Highland_Highland	0.534673337	0
Anzeindaz	1900	Armo	Trba	NA	Highland_Highland	NA	0
Anzeindaz	1900	Armo	Brer	NA	Lowland_Highland	NA	0
Anzeindaz	1900	Armo	Crbi	yes	Lowland_Highland	0.648220631	0
Anzeindaz	1900	Armo	Daca	NA	Lowland_Highland	NA	0
Anzeindaz	1900	Armo	Melu	NA	Lowland_Highland	NA	0
Anzeindaz	1900	Armo	Plla	yes	Lowland_Highland	0.630687151	0
Anzeindaz	1900	Armo	Potr	yes	Lowland_Highland	0.633982201	0
Anzeindaz	1900	Armo	Sapr	NA	Lowland_Highland	NA	0
Anzeindaz	1900	Armo	none	yes	None	0.707345282	0
Les Posses	890	Armo	Anal	NA	Highland_Highland	NA	0
Les Posses	890	Armo	Armo	NA	Highland_Highland	NA	0
Les Posses	890	Armo	Asal	yes	Highland_Highland	0.031310571	0
Les Posses	890	Armo	Plal	yes	Highland_Highland	0.040501098	0
Les Posses	890	Armo	Poal	yes	Highland_Highland	0.035686633	0
Les Posses	890	Armo	Seca	yes	Highland_Highland	0.010274724	0
Les Posses	890	Armo	Trba	NA	Highland_Highland	NA	0
Les Posses	890	Armo	Brer	NA	Lowland_Highland	NA	0
Les Posses	890	Armo	Crbi	yes	Lowland_Highland	0.027403314	0
Les Posses	890	Armo	Daca	NA	Lowland_Highland	NA	0
Les Posses	890	Armo	Melu	NA	Lowland_Highland	NA	0
Les Posses	890	Armo	Plla	yes	Lowland_Highland	0.034634152	0
Les Posses	890	Armo	Potr	yes	Lowland_Highland	0.022157708	0
Les Posses	890	Armo	Sapr	NA	Lowland_Highland	NA	0
Les Posses	890	Armo	none	yes	None	0.033285863	0
Solalex	1400	Armo	Anal	NA	Highland_Highland	NA	0
Solalex	1400	Armo	Armo	NA	Highland_Highland	NA	0
Solalex	1400	Armo	Asal	yes	Highland_Highland	0.737850647	0
Solalex	1400	Armo	Plal	yes	Highland_Highland	0.847922075	0
Solalex	1400	Armo	Poal	yes	Highland_Highland	0.530357972	0
Solalex	1400	Armo	Seca	no	Highland_Highland	NA	0
Solalex	1400	Armo	Trba	NA	Highland_Highland	NA	0
Solalex	1400	Armo	Brer	NA	Lowland_Highland	NA	0
Solalex	1400	Armo	Crbi	yes	Lowland_Highland	0.742808313	0
Solalex	1400	Armo	Daca	NA	Lowland_Highland	NA	0
Solalex	1400	Armo	Melu	NA	Lowland_Highland	NA	0
Solalex	1400	Armo	Plla	yes	Lowland_Highland	0.869921774	0
Solalex	1400	Armo	Potr	yes	Lowland_Highland	0.883307079	0
Solalex	1400	Armo	Sapr	NA	Lowland_Highland	NA	0
Solalex	1400	Armo	none	yes	None	0.579789473	0
Anzeindaz	1900	Asal	Anal	yes	Highland_Highland	2.029751575	0
Anzeindaz	1900	Asal	Armo	NA	Highland_Highland	NA	0
Anzeindaz	1900	Asal	Asal	yes	Highland_Highland	0.916402619	0
Anzeindaz	1900	Asal	Plal	yes	Highland_Highland	0.949578009	0
Anzeindaz	1900	Asal	Poal	NA	Highland_Highland	NA	0
Anzeindaz	1900	Asal	Seca	yes	Highland_Highland	1.301035586	0
Anzeindaz	1900	Asal	Trba	NA	Highland_Highland	NA	0
Anzeindaz	1900	Asal	Brer	yes	Lowland_Highland	0.783529564	0
Anzeindaz	1900	Asal	Crbi	NA	Lowland_Highland	NA	0
Anzeindaz	1900	Asal	Daca	NA	Lowland_Highland	NA	0
Anzeindaz	1900	Asal	Melu	NA	Lowland_Highland	NA	0
Anzeindaz	1900	Asal	Plla	NA	Lowland_Highland	NA	0
Anzeindaz	1900	Asal	Potr	yes	Lowland_Highland	1.63492371	0
Anzeindaz	1900	Asal	Sapr	yes	Lowland_Highland	0.721309071	0
Anzeindaz	1900	Asal	none	yes	None	4.157755819	0
Les Posses	890	Asal	Anal	yes	Highland_Highland	0.340508868	0
Les Posses	890	Asal	Armo	NA	Highland_Highland	NA	0
Les Posses	890	Asal	Asal	yes	Highland_Highland	0.723315802	0
Les Posses	890	Asal	Plal	yes	Highland_Highland	0.170864074	0
Les Posses	890	Asal	Poal	NA	Highland_Highland	NA	0
Les Posses	890	Asal	Seca	yes	Highland_Highland	0.273598071	0
Les Posses	890	Asal	Trba	NA	Highland_Highland	NA	0
Les Posses	890	Asal	Brer	yes	Lowland_Highland	0.42587717	0
Les Posses	890	Asal	Crbi	NA	Lowland_Highland	NA	0
Les Posses	890	Asal	Daca	NA	Lowland_Highland	NA	0
Les Posses	890	Asal	Melu	NA	Lowland_Highland	NA	0
Les Posses	890	Asal	Plla	NA	Lowland_Highland	NA	0
Les Posses	890	Asal	Potr	yes	Lowland_Highland	2.897348878	0
Les Posses	890	Asal	Sapr	yes	Lowland_Highland	0.056993024	0
Les Posses	890	Asal	none	yes	None	2.240951773	0
Solalex	1400	Asal	Anal	yes	Highland_Highland	1.023096623	0
Solalex	1400	Asal	Armo	NA	Highland_Highland	NA	0
Solalex	1400	Asal	Asal	yes	Highland_Highland	0.73000513	0
Solalex	1400	Asal	Plal	yes	Highland_Highland	1.482402453	0
Solalex	1400	Asal	Poal	NA	Highland_Highland	NA	0
Solalex	1400	Asal	Seca	no	Highland_Highland	NA	0
Solalex	1400	Asal	Trba	NA	Highland_Highland	NA	0
Solalex	1400	Asal	Brer	yes	Lowland_Highland	1.2565522	0
Solalex	1400	Asal	Crbi	NA	Lowland_Highland	NA	0
Solalex	1400	Asal	Daca	NA	Lowland_Highland	NA	0
Solalex	1400	Asal	Melu	NA	Lowland_Highland	NA	0
Solalex	1400	Asal	Plla	NA	Lowland_Highland	NA	0
Solalex	1400	Asal	Potr	yes	Lowland_Highland	2.086511523	0
Solalex	1400	Asal	Sapr	yes	Lowland_Highland	0.245927885	0
Solalex	1400	Asal	none	yes	None	5.73889694	0
Anzeindaz	1900	Brer	Anal	yes	Lowland_Highland	2.733783611	0
Anzeindaz	1900	Brer	Armo	NA	Lowland_Highland	NA	0
Anzeindaz	1900	Brer	Asal	yes	Lowland_Highland	1.380001233	0
Anzeindaz	1900	Brer	Plal	yes	Lowland_Highland	1.637669063	0
Anzeindaz	1900	Brer	Poal	NA	Lowland_Highland	NA	0
Anzeindaz	1900	Brer	Seca	yes	Lowland_Highland	0.531742487	0
Anzeindaz	1900	Brer	Trba	NA	Lowland_Highland	NA	0
Anzeindaz	1900	Brer	Brer	yes	Lowland_Lowland	0.919684	0
Anzeindaz	1900	Brer	Crbi	yes	Lowland_Lowland	2.159991317	0
Anzeindaz	1900	Brer	Daca	NA	Lowland_Lowland	NA	0
Anzeindaz	1900	Brer	Melu	yes	Lowland_Lowland	2.648472877	0
Anzeindaz	1900	Brer	Plla	NA	Lowland_Lowland	NA	0
Anzeindaz	1900	Brer	Potr	yes	Lowland_Lowland	1.781527316	0
Anzeindaz	1900	Brer	Sapr	yes	Lowland_Lowland	1.796565374	0
Anzeindaz	1900	Brer	none	yes	None	3.927390378	0
Les Posses	890	Brer	Anal	yes	Lowland_Highland	7.779414788	0
Les Posses	890	Brer	Armo	NA	Lowland_Highland	NA	0
Les Posses	890	Brer	Asal	yes	Lowland_Highland	1.761595249	0
Les Posses	890	Brer	Plal	yes	Lowland_Highland	6.579761257	0
Les Posses	890	Brer	Poal	NA	Lowland_Highland	NA	0
Les Posses	890	Brer	Seca	yes	Lowland_Highland	1.880586717	0
Les Posses	890	Brer	Trba	NA	Lowland_Highland	NA	0
Les Posses	890	Brer	Brer	yes	Lowland_Lowland	2.928088594	0
Les Posses	890	Brer	Crbi	yes	Lowland_Lowland	4.038444142	0
Les Posses	890	Brer	Daca	NA	Lowland_Lowland	NA	0
Les Posses	890	Brer	Melu	yes	Lowland_Lowland	7.608750834	0
Les Posses	890	Brer	Plla	NA	Lowland_Lowland	NA	0
Les Posses	890	Brer	Potr	yes	Lowland_Lowland	5.98392375	0
Les Posses	890	Brer	Sapr	yes	Lowland_Lowland	5.702427526	0
Les Posses	890	Brer	none	yes	None	12.83076551	0
Solalex	1400	Brer	Anal	yes	Lowland_Highland	3.470046986	0
Solalex	1400	Brer	Armo	NA	Lowland_Highland	NA	0
Solalex	1400	Brer	Asal	yes	Lowland_Highland	0.742365149	0
Solalex	1400	Brer	Plal	yes	Lowland_Highland	3.206796604	0
Solalex	1400	Brer	Poal	NA	Lowland_Highland	NA	0
Solalex	1400	Brer	Seca	no	Lowland_Highland	NA	0
Solalex	1400	Brer	Trba	NA	Lowland_Highland	NA	0
Solalex	1400	Brer	Brer	yes	Lowland_Lowland	1.253211152	0
Solalex	1400	Brer	Crbi	yes	Lowland_Lowland	2.087518704	0
Solalex	1400	Brer	Daca	NA	Lowland_Lowland	NA	0
Solalex	1400	Brer	Melu	yes	Lowland_Lowland	4.189480789	0
Solalex	1400	Brer	Plla	NA	Lowland_Lowland	NA	0
Solalex	1400	Brer	Potr	yes	Lowland_Lowland	2.242264138	0
Solalex	1400	Brer	Sapr	yes	Lowland_Lowland	2.365533204	0
Solalex	1400	Brer	none	yes	None	5.55284317	0
Anzeindaz	1900	Crbi	Anal	yes	Lowland_Highland	2.517076224	0
Anzeindaz	1900	Crbi	Armo	NA	Lowland_Highland	NA	0
Anzeindaz	1900	Crbi	Asal	NA	Lowland_Highland	NA	0
Anzeindaz	1900	Crbi	Plal	NA	Lowland_Highland	NA	0
Anzeindaz	1900	Crbi	Poal	yes	Lowland_Highland	4.74653044	0
Anzeindaz	1900	Crbi	Seca	NA	Lowland_Highland	NA	0
Anzeindaz	1900	Crbi	Trba	yes	Lowland_Highland	3.806132364	0
Anzeindaz	1900	Crbi	Brer	yes	Lowland_Lowland	2.009001904	0
Anzeindaz	1900	Crbi	Crbi	yes	Lowland_Lowland	1.436652598	0
Anzeindaz	1900	Crbi	Daca	NA	Lowland_Lowland	NA	0
Anzeindaz	1900	Crbi	Melu	NA	Lowland_Lowland	NA	0
Anzeindaz	1900	Crbi	Plla	yes	Lowland_Lowland	0.94125363	0
Anzeindaz	1900	Crbi	Potr	NA	Lowland_Lowland	NA	0
Anzeindaz	1900	Crbi	Sapr	yes	Lowland_Lowland	2.56914552	0
Anzeindaz	1900	Crbi	none	yes	None	4.057550032	0
Les Posses	890	Crbi	Anal	yes	Lowland_Highland	1.27776652	0
Les Posses	890	Crbi	Armo	NA	Lowland_Highland	NA	0
Les Posses	890	Crbi	Asal	NA	Lowland_Highland	NA	0
Les Posses	890	Crbi	Plal	NA	Lowland_Highland	NA	0
Les Posses	890	Crbi	Poal	yes	Lowland_Highland	3.985233458	0
Les Posses	890	Crbi	Seca	NA	Lowland_Highland	NA	0
Les Posses	890	Crbi	Trba	no	Lowland_Highland	NA	0
Les Posses	890	Crbi	Brer	yes	Lowland_Lowland	1.142241755	0
Les Posses	890	Crbi	Crbi	yes	Lowland_Lowland	1.074975738	0
Les Posses	890	Crbi	Daca	NA	Lowland_Lowland	NA	0
Les Posses	890	Crbi	Melu	NA	Lowland_Lowland	NA	0
Les Posses	890	Crbi	Plla	yes	Lowland_Lowland	4.822513514	0
Les Posses	890	Crbi	Potr	NA	Lowland_Lowland	NA	0
Les Posses	890	Crbi	Sapr	yes	Lowland_Lowland	3.208242979	0
Les Posses	890	Crbi	none	yes	None	4.444097389	0
Solalex	1400	Crbi	Anal	yes	Lowland_Highland	3.298811301	0
Solalex	1400	Crbi	Armo	NA	Lowland_Highland	NA	0
Solalex	1400	Crbi	Asal	NA	Lowland_Highland	NA	0
Solalex	1400	Crbi	Plal	NA	Lowland_Highland	NA	0
Solalex	1400	Crbi	Poal	yes	Lowland_Highland	6.04324719	0
Solalex	1400	Crbi	Seca	NA	Lowland_Highland	NA	0
Solalex	1400	Crbi	Trba	yes	Lowland_Highland	4.987221431	0
Solalex	1400	Crbi	Brer	yes	Lowland_Lowland	1.394517764	0
Solalex	1400	Crbi	Crbi	yes	Lowland_Lowland	1.243183671	0
Solalex	1400	Crbi	Daca	NA	Lowland_Lowland	NA	0
Solalex	1400	Crbi	Melu	NA	Lowland_Lowland	NA	0
Solalex	1400	Crbi	Plla	yes	Lowland_Lowland	2.653968365	0
Solalex	1400	Crbi	Potr	NA	Lowland_Lowland	NA	0
Solalex	1400	Crbi	Sapr	yes	Lowland_Lowland	2.774226306	0
Solalex	1400	Crbi	none	yes	None	4.883772139	0
Anzeindaz	1900	Daca	Anal	yes	Lowland_Highland	3.827668347	0
Anzeindaz	1900	Daca	Armo	NA	Lowland_Highland	NA	0
Anzeindaz	1900	Daca	Asal	yes	Lowland_Highland	2.699408347	0
Anzeindaz	1900	Daca	Plal	NA	Lowland_Highland	NA	0
Anzeindaz	1900	Daca	Poal	yes	Lowland_Highland	4.810235209	0
Anzeindaz	1900	Daca	Seca	NA	Lowland_Highland	NA	0
Anzeindaz	1900	Daca	Trba	NA	Lowland_Highland	NA	0
Anzeindaz	1900	Daca	Brer	NA	Lowland_Lowland	NA	0
Anzeindaz	1900	Daca	Crbi	yes	Lowland_Lowland	2.200395524	0
Anzeindaz	1900	Daca	Daca	NA	Lowland_Lowland	NA	0
Anzeindaz	1900	Daca	Melu	yes	Lowland_Lowland	3.81533364	0
Anzeindaz	1900	Daca	Plla	yes	Lowland_Lowland	2.47257074	0
Anzeindaz	1900	Daca	Potr	yes	Lowland_Lowland	4.099894091	0
Anzeindaz	1900	Daca	Sapr	NA	Lowland_Lowland	NA	0
Anzeindaz	1900	Daca	none	yes	None	5.614059002	0
Les Posses	890	Daca	Anal	yes	Lowland_Highland	7.539694292	0
Les Posses	890	Daca	Armo	NA	Lowland_Highland	NA	0
Les Posses	890	Daca	Asal	yes	Lowland_Highland	8.090850453	0
Les Posses	890	Daca	Plal	NA	Lowland_Highland	NA	0
Les Posses	890	Daca	Poal	yes	Lowland_Highland	9.777910724	0
Les Posses	890	Daca	Seca	NA	Lowland_Highland	NA	0
Les Posses	890	Daca	Trba	NA	Lowland_Highland	NA	0
Les Posses	890	Daca	Brer	NA	Lowland_Lowland	NA	0
Les Posses	890	Daca	Crbi	yes	Lowland_Lowland	9.370962391	0
Les Posses	890	Daca	Daca	NA	Lowland_Lowland	NA	0
Les Posses	890	Daca	Melu	yes	Lowland_Lowland	12.01709537	0
Les Posses	890	Daca	Plla	yes	Lowland_Lowland	13.66580996	0
Les Posses	890	Daca	Potr	yes	Lowland_Lowland	15.75292305	0
Les Posses	890	Daca	Sapr	NA	Lowland_Lowland	NA	0
Les Posses	890	Daca	none	yes	None	10.38740734	0
Solalex	1400	Daca	Anal	yes	Lowland_Highland	4.183902409	0
Solalex	1400	Daca	Armo	NA	Lowland_Highland	NA	0
Solalex	1400	Daca	Asal	yes	Lowland_Highland	1.900011961	0
Solalex	1400	Daca	Plal	NA	Lowland_Highland	NA	0
Solalex	1400	Daca	Poal	yes	Lowland_Highland	7.404490555	0
Solalex	1400	Daca	Seca	NA	Lowland_Highland	NA	0
Solalex	1400	Daca	Trba	NA	Lowland_Highland	NA	0
Solalex	1400	Daca	Brer	NA	Lowland_Lowland	NA	0
Solalex	1400	Daca	Crbi	yes	Lowland_Lowland	3.680624596	0
Solalex	1400	Daca	Daca	NA	Lowland_Lowland	NA	0
Solalex	1400	Daca	Melu	yes	Lowland_Lowland	4.482052806	0
Solalex	1400	Daca	Plla	yes	Lowland_Lowland	7.658294354	0
Solalex	1400	Daca	Potr	yes	Lowland_Lowland	7.504110217	0
Solalex	1400	Daca	Sapr	NA	Lowland_Lowland	NA	0
Solalex	1400	Daca	none	yes	None	9.49895508	0
Anzeindaz	1900	Melu	Anal	yes	Lowland_Highland	3.344832576	0
Anzeindaz	1900	Melu	Armo	NA	Lowland_Highland	NA	0
Anzeindaz	1900	Melu	Asal	NA	Lowland_Highland	NA	0
Anzeindaz	1900	Melu	Plal	yes	Lowland_Highland	5.3993787	0
Anzeindaz	1900	Melu	Poal	NA	Lowland_Highland	NA	0
Anzeindaz	1900	Melu	Seca	yes	Lowland_Highland	7.089251325	0
Anzeindaz	1900	Melu	Trba	yes	Lowland_Highland	4.916368054	0
Anzeindaz	1900	Melu	Brer	yes	Lowland_Lowland	5.094309952	0
Anzeindaz	1900	Melu	Crbi	NA	Lowland_Lowland	NA	0
Anzeindaz	1900	Melu	Daca	NA	Lowland_Lowland	NA	0
Anzeindaz	1900	Melu	Melu	yes	Lowland_Lowland	2.851428869	0
Anzeindaz	1900	Melu	Plla	NA	Lowland_Lowland	NA	0
Anzeindaz	1900	Melu	Potr	yes	Lowland_Lowland	3.781129896	0
Anzeindaz	1900	Melu	Sapr	yes	Lowland_Lowland	4.695913795	0
Anzeindaz	1900	Melu	none	yes	None	6.971534878	0
Les Posses	890	Melu	Anal	yes	Lowland_Highland	4.820867613	0
Les Posses	890	Melu	Armo	NA	Lowland_Highland	NA	0
Les Posses	890	Melu	Asal	NA	Lowland_Highland	NA	0
Les Posses	890	Melu	Plal	yes	Lowland_Highland	3.592793818	0
Les Posses	890	Melu	Poal	NA	Lowland_Highland	NA	0
Les Posses	890	Melu	Seca	yes	Lowland_Highland	0.947152151	0
Les Posses	890	Melu	Trba	no	Lowland_Highland	NA	0
Les Posses	890	Melu	Brer	yes	Lowland_Lowland	3.417625238	0
Les Posses	890	Melu	Crbi	NA	Lowland_Lowland	NA	0
Les Posses	890	Melu	Daca	NA	Lowland_Lowland	NA	0
Les Posses	890	Melu	Melu	yes	Lowland_Lowland	3.602893682	0
Les Posses	890	Melu	Plla	NA	Lowland_Lowland	NA	0
Les Posses	890	Melu	Potr	yes	Lowland_Lowland	5.867863502	0
Les Posses	890	Melu	Sapr	yes	Lowland_Lowland	5.704550407	0
Les Posses	890	Melu	none	yes	None	12.81555494	0
Solalex	1400	Melu	Anal	yes	Lowland_Highland	5.752107531	0
Solalex	1400	Melu	Armo	NA	Lowland_Highland	NA	0
Solalex	1400	Melu	Asal	NA	Lowland_Highland	NA	0
Solalex	1400	Melu	Plal	yes	Lowland_Highland	5.604005006	0
Solalex	1400	Melu	Poal	NA	Lowland_Highland	NA	0
Solalex	1400	Melu	Seca	no	Lowland_Highland	NA	0
Solalex	1400	Melu	Trba	yes	Lowland_Highland	9.993025872	0
Solalex	1400	Melu	Brer	yes	Lowland_Lowland	8.916667208	0
Solalex	1400	Melu	Crbi	NA	Lowland_Lowland	NA	0
Solalex	1400	Melu	Daca	NA	Lowland_Lowland	NA	0
Solalex	1400	Melu	Melu	yes	Lowland_Lowland	1.694359135	0
Solalex	1400	Melu	Plla	NA	Lowland_Lowland	NA	0
Solalex	1400	Melu	Potr	yes	Lowland_Lowland	6.633323911	0
Solalex	1400	Melu	Sapr	yes	Lowland_Lowland	3.907065835	0
Solalex	1400	Melu	none	yes	None	13.99436589	0
Anzeindaz	1900	Plal	Anal	NA	Highland_Highland	NA	0
Anzeindaz	1900	Plal	Armo	NA	Highland_Highland	NA	0
Anzeindaz	1900	Plal	Asal	yes	Highland_Highland	0.951628896	0
Anzeindaz	1900	Plal	Plal	yes	Highland_Highland	1.114190226	0
Anzeindaz	1900	Plal	Poal	yes	Highland_Highland	2.239329589	0
Anzeindaz	1900	Plal	Seca	NA	Highland_Highland	NA	0
Anzeindaz	1900	Plal	Trba	yes	Highland_Highland	1.890965224	0
Anzeindaz	1900	Plal	Brer	yes	Lowland_Highland	2.082674333	0
Anzeindaz	1900	Plal	Crbi	NA	Lowland_Highland	NA	0
Anzeindaz	1900	Plal	Daca	NA	Lowland_Highland	NA	0
Anzeindaz	1900	Plal	Melu	yes	Lowland_Highland	2.073513494	0
Anzeindaz	1900	Plal	Plla	yes	Lowland_Highland	1.33377924	0
Anzeindaz	1900	Plal	Potr	NA	Lowland_Highland	NA	0
Anzeindaz	1900	Plal	Sapr	yes	Lowland_Highland	1.483465479	0
Anzeindaz	1900	Plal	none	yes	None	3.962642367	0
Les Posses	890	Plal	Anal	NA	Highland_Highland	NA	0
Les Posses	890	Plal	Armo	NA	Highland_Highland	NA	0
Les Posses	890	Plal	Asal	yes	Highland_Highland	0.804357351	0
Les Posses	890	Plal	Plal	yes	Highland_Highland	1.093751874	0
Les Posses	890	Plal	Poal	yes	Highland_Highland	2.198490081	0
Les Posses	890	Plal	Seca	NA	Highland_Highland	NA	0
Les Posses	890	Plal	Trba	no	Highland_Highland	NA	0
Les Posses	890	Plal	Brer	yes	Lowland_Highland	0.976701182	0
Les Posses	890	Plal	Crbi	NA	Lowland_Highland	NA	0
Les Posses	890	Plal	Daca	NA	Lowland_Highland	NA	0
Les Posses	890	Plal	Melu	yes	Lowland_Highland	1.828123358	0
Les Posses	890	Plal	Plla	yes	Lowland_Highland	1.366685715	0
Les Posses	890	Plal	Potr	NA	Lowland_Highland	NA	0
Les Posses	890	Plal	Sapr	no	Lowland_Highland	NA	0
Les Posses	890	Plal	none	yes	None	3.480693642	0
Solalex	1400	Plal	Anal	NA	Highland_Highland	NA	0
Solalex	1400	Plal	Armo	NA	Highland_Highland	NA	0
Solalex	1400	Plal	Asal	yes	Highland_Highland	1.122982201	0
Solalex	1400	Plal	Plal	yes	Highland_Highland	1.791754071	0
Solalex	1400	Plal	Poal	yes	Highland_Highland	2.424573955	0
Solalex	1400	Plal	Seca	NA	Highland_Highland	NA	0
Solalex	1400	Plal	Trba	yes	Highland_Highland	2.279777588	0
Solalex	1400	Plal	Brer	yes	Lowland_Highland	1.47084837	0
Solalex	1400	Plal	Crbi	NA	Lowland_Highland	NA	0
Solalex	1400	Plal	Daca	NA	Lowland_Highland	NA	0
Solalex	1400	Plal	Melu	yes	Lowland_Highland	2.479377609	0
Solalex	1400	Plal	Plla	yes	Lowland_Highland	2.110424847	0
Solalex	1400	Plal	Potr	NA	Lowland_Highland	NA	0
Solalex	1400	Plal	Sapr	yes	Lowland_Highland	1.186381009	0
Solalex	1400	Plal	none	yes	None	6.115713834	0
Anzeindaz	1900	Plla	Anal	NA	Lowland_Highland	NA	0
Anzeindaz	1900	Plla	Armo	NA	Lowland_Highland	NA	0
Anzeindaz	1900	Plla	Asal	NA	Lowland_Highland	NA	0
Anzeindaz	1900	Plla	Plal	yes	Lowland_Highland	3.32234728	0
Anzeindaz	1900	Plla	Poal	yes	Lowland_Highland	5.986371661	0
Anzeindaz	1900	Plla	Seca	NA	Lowland_Highland	NA	0
Anzeindaz	1900	Plla	Trba	yes	Lowland_Highland	6.226588553	0
Anzeindaz	1900	Plla	Brer	NA	Lowland_Lowland	NA	0
Anzeindaz	1900	Plla	Crbi	yes	Lowland_Lowland	3.489126689	0
Anzeindaz	1900	Plla	Daca	NA	Lowland_Lowland	NA	0
Anzeindaz	1900	Plla	Melu	NA	Lowland_Lowland	NA	0
Anzeindaz	1900	Plla	Plla	yes	Lowland_Lowland	1.648754639	0
Anzeindaz	1900	Plla	Potr	yes	Lowland_Lowland	5.865312633	0
Anzeindaz	1900	Plla	Sapr	yes	Lowland_Lowland	3.503340204	0
Anzeindaz	1900	Plla	none	yes	None	12.23364556	0
Les Posses	890	Plla	Anal	NA	Lowland_Highland	NA	0
Les Posses	890	Plla	Armo	NA	Lowland_Highland	NA	0
Les Posses	890	Plla	Asal	NA	Lowland_Highland	NA	0
Les Posses	890	Plla	Plal	yes	Lowland_Highland	3.969238765	0
Les Posses	890	Plla	Poal	yes	Lowland_Highland	7.274046402	0
Les Posses	890	Plla	Seca	NA	Lowland_Highland	NA	0
Les Posses	890	Plla	Trba	no	Lowland_Highland	NA	0
Les Posses	890	Plla	Brer	NA	Lowland_Lowland	NA	0
Les Posses	890	Plla	Crbi	yes	Lowland_Lowland	4.144211278	0
Les Posses	890	Plla	Daca	NA	Lowland_Lowland	NA	0
Les Posses	890	Plla	Melu	NA	Lowland_Lowland	NA	0
Les Posses	890	Plla	Plla	yes	Lowland_Lowland	2.386437885	0
Les Posses	890	Plla	Potr	yes	Lowland_Lowland	10.61852868	0
Les Posses	890	Plla	Sapr	yes	Lowland_Lowland	4.081848626	0
Les Posses	890	Plla	none	yes	None	11.95137266	0
Solalex	1400	Plla	Anal	NA	Lowland_Highland	NA	0
Solalex	1400	Plla	Armo	NA	Lowland_Highland	NA	0
Solalex	1400	Plla	Asal	NA	Lowland_Highland	NA	0
Solalex	1400	Plla	Plal	yes	Lowland_Highland	3.135864441	0
Solalex	1400	Plla	Poal	yes	Lowland_Highland	4.749350615	0
Solalex	1400	Plla	Seca	NA	Lowland_Highland	NA	0
Solalex	1400	Plla	Trba	yes	Lowland_Highland	7.326942644	0
Solalex	1400	Plla	Brer	NA	Lowland_Lowland	NA	0
Solalex	1400	Plla	Crbi	yes	Lowland_Lowland	1.26955219	0
Solalex	1400	Plla	Daca	NA	Lowland_Lowland	NA	0
Solalex	1400	Plla	Melu	NA	Lowland_Lowland	NA	0
Solalex	1400	Plla	Plla	yes	Lowland_Lowland	1.337118829	0
Solalex	1400	Plla	Potr	yes	Lowland_Lowland	7.078233511	0
Solalex	1400	Plla	Sapr	yes	Lowland_Lowland	2.732804156	0
Solalex	1400	Plla	none	yes	None	14.2639222	0
Anzeindaz	1900	Poal	Anal	yes	Highland_Highland	4.591258273	0
Anzeindaz	1900	Poal	Armo	NA	Highland_Highland	NA	0
Anzeindaz	1900	Poal	Asal	NA	Highland_Highland	NA	0
Anzeindaz	1900	Poal	Plal	yes	Highland_Highland	3.582696115	0
Anzeindaz	1900	Poal	Poal	yes	Highland_Highland	2.538397063	0
Anzeindaz	1900	Poal	Seca	NA	Highland_Highland	NA	0
Anzeindaz	1900	Poal	Trba	yes	Highland_Highland	3.76337015	0
Anzeindaz	1900	Poal	Brer	NA	Lowland_Highland	NA	0
Anzeindaz	1900	Poal	Crbi	yes	Lowland_Highland	3.931037443	0
Anzeindaz	1900	Poal	Daca	NA	Lowland_Highland	NA	0
Anzeindaz	1900	Poal	Melu	NA	Lowland_Highland	NA	0
Anzeindaz	1900	Poal	Plla	yes	Lowland_Highland	3.759474511	0
Anzeindaz	1900	Poal	Potr	yes	Lowland_Highland	3.447225499	0
Anzeindaz	1900	Poal	Sapr	no	Lowland_Highland	NA	0
Anzeindaz	1900	Poal	none	yes	None	8.155280318	0
Les Posses	890	Poal	Anal	yes	Highland_Highland	2.451440756	0
Les Posses	890	Poal	Armo	NA	Highland_Highland	NA	0
Les Posses	890	Poal	Asal	NA	Highland_Highland	NA	0
Les Posses	890	Poal	Plal	yes	Highland_Highland	1.882981705	0
Les Posses	890	Poal	Poal	yes	Highland_Highland	1.446602231	0
Les Posses	890	Poal	Seca	NA	Highland_Highland	NA	0
Les Posses	890	Poal	Trba	no	Highland_Highland	NA	0
Les Posses	890	Poal	Brer	NA	Lowland_Highland	NA	0
Les Posses	890	Poal	Crbi	yes	Lowland_Highland	1.812660532	0
Les Posses	890	Poal	Daca	NA	Lowland_Highland	NA	0
Les Posses	890	Poal	Melu	NA	Lowland_Highland	NA	0
Les Posses	890	Poal	Plla	yes	Lowland_Highland	2.774404905	0
Les Posses	890	Poal	Potr	yes	Lowland_Highland	2.107120195	0
Les Posses	890	Poal	Sapr	yes	Lowland_Highland	2.250453575	0
Les Posses	890	Poal	none	yes	None	5.642387468	0
Solalex	1400	Poal	Anal	yes	Highland_Highland	2.57095371	0
Solalex	1400	Poal	Armo	NA	Highland_Highland	NA	0
Solalex	1400	Poal	Asal	NA	Highland_Highland	NA	0
Solalex	1400	Poal	Plal	yes	Highland_Highland	2.397916525	0
Solalex	1400	Poal	Poal	yes	Highland_Highland	1.0660508	0
Solalex	1400	Poal	Seca	NA	Highland_Highland	NA	0
Solalex	1400	Poal	Trba	yes	Highland_Highland	3.414474581	0
Solalex	1400	Poal	Brer	NA	Lowland_Highland	NA	0
Solalex	1400	Poal	Crbi	yes	Lowland_Highland	1.672471778	0
Solalex	1400	Poal	Daca	NA	Lowland_Highland	NA	0
Solalex	1400	Poal	Melu	NA	Lowland_Highland	NA	0
Solalex	1400	Poal	Plla	yes	Lowland_Highland	2.085498427	0
Solalex	1400	Poal	Potr	yes	Lowland_Highland	1.796684581	0
Solalex	1400	Poal	Sapr	no	Lowland_Highland	NA	0
Solalex	1400	Poal	none	yes	None	3.327320156	0
Anzeindaz	1900	Potr	Anal	yes	Lowland_Highland	1.084154948	0
Anzeindaz	1900	Potr	Armo	NA	Lowland_Highland	NA	0
Anzeindaz	1900	Potr	Asal	yes	Lowland_Highland	0.882077838	0
Anzeindaz	1900	Potr	Plal	yes	Lowland_Highland	0.863703395	0
Anzeindaz	1900	Potr	Poal	yes	Lowland_Highland	0.952819024	0
Anzeindaz	1900	Potr	Seca	yes	Lowland_Highland	1.017022818	0
Anzeindaz	1900	Potr	Trba	NA	Lowland_Highland	NA	0
Anzeindaz	1900	Potr	Brer	yes	Lowland_Lowland	0.9768322	0
Anzeindaz	1900	Potr	Crbi	yes	Lowland_Lowland	1.012489541	0
Anzeindaz	1900	Potr	Daca	NA	Lowland_Lowland	NA	0
Anzeindaz	1900	Potr	Melu	yes	Lowland_Lowland	1.000729302	0
Anzeindaz	1900	Potr	Plla	yes	Lowland_Lowland	1.037703443	0
Anzeindaz	1900	Potr	Potr	yes	Lowland_Lowland	0.903835931	0
Anzeindaz	1900	Potr	Sapr	NA	Lowland_Lowland	NA	0
Anzeindaz	1900	Potr	none	yes	None	1.301742801	0
Les Posses	890	Potr	Anal	yes	Lowland_Highland	1.371494845	0
Les Posses	890	Potr	Armo	NA	Lowland_Highland	NA	0
Les Posses	890	Potr	Asal	yes	Lowland_Highland	0.738623425	0
Les Posses	890	Potr	Plal	yes	Lowland_Highland	0.879302446	0
Les Posses	890	Potr	Poal	yes	Lowland_Highland	0.806910045	0
Les Posses	890	Potr	Seca	yes	Lowland_Highland	0.675216451	0
Les Posses	890	Potr	Trba	NA	Lowland_Highland	NA	0
Les Posses	890	Potr	Brer	yes	Lowland_Lowland	0.71945354	0
Les Posses	890	Potr	Crbi	no	Lowland_Lowland	NA	0
Les Posses	890	Potr	Daca	NA	Lowland_Lowland	NA	0
Les Posses	890	Potr	Melu	yes	Lowland_Lowland	1.568262865	0
Les Posses	890	Potr	Plla	yes	Lowland_Lowland	1.27468049	0
Les Posses	890	Potr	Potr	yes	Lowland_Lowland	0.667647404	0
Les Posses	890	Potr	Sapr	NA	Lowland_Lowland	NA	0
Les Posses	890	Potr	none	yes	None	2.229308008	0
Solalex	1400	Potr	Anal	no	Lowland_Highland	NA	0
Solalex	1400	Potr	Armo	NA	Lowland_Highland	NA	0
Solalex	1400	Potr	Asal	yes	Lowland_Highland	0.775891419	0
Solalex	1400	Potr	Plal	no	Lowland_Highland	NA	0
Solalex	1400	Potr	Poal	yes	Lowland_Highland	0.668725665	0
Solalex	1400	Potr	Seca	no	Lowland_Highland	NA	0
Solalex	1400	Potr	Trba	NA	Lowland_Highland	NA	0
Solalex	1400	Potr	Brer	yes	Lowland_Lowland	0.772666791	0
Solalex	1400	Potr	Crbi	yes	Lowland_Lowland	0.713077111	0
Solalex	1400	Potr	Daca	NA	Lowland_Lowland	NA	0
Solalex	1400	Potr	Melu	yes	Lowland_Lowland	0.808856141	0
Solalex	1400	Potr	Plla	yes	Lowland_Lowland	0.863329549	0
Solalex	1400	Potr	Potr	yes	Lowland_Lowland	0.635702669	0
Solalex	1400	Potr	Sapr	NA	Lowland_Lowland	NA	0
Solalex	1400	Potr	none	yes	None	0.880134814	0
Anzeindaz	1900	Sapr	Anal	NA	Lowland_Highland	NA	0
Anzeindaz	1900	Sapr	Armo	NA	Lowland_Highland	NA	0
Anzeindaz	1900	Sapr	Asal	yes	Lowland_Highland	0.805535017	0
Anzeindaz	1900	Sapr	Plal	yes	Lowland_Highland	0.693991598	0
Anzeindaz	1900	Sapr	Poal	NA	Lowland_Highland	NA	0
Anzeindaz	1900	Sapr	Seca	yes	Lowland_Highland	1.066249734	0
Anzeindaz	1900	Sapr	Trba	yes	Lowland_Highland	1.562130348	0
Anzeindaz	1900	Sapr	Brer	yes	Lowland_Lowland	1.482661813	0
Anzeindaz	1900	Sapr	Crbi	yes	Lowland_Lowland	1.153047633	0
Anzeindaz	1900	Sapr	Daca	NA	Lowland_Lowland	NA	0
Anzeindaz	1900	Sapr	Melu	yes	Lowland_Lowland	2.067213096	0
Anzeindaz	1900	Sapr	Plla	yes	Lowland_Lowland	2.03396254	0
Anzeindaz	1900	Sapr	Potr	NA	Lowland_Lowland	NA	0
Anzeindaz	1900	Sapr	Sapr	yes	Lowland_Lowland	1.533089467	0
Anzeindaz	1900	Sapr	none	yes	None	5.860839884	0
Les Posses	890	Sapr	Anal	NA	Lowland_Highland	NA	0
Les Posses	890	Sapr	Armo	NA	Lowland_Highland	NA	0
Les Posses	890	Sapr	Asal	yes	Lowland_Highland	0.991479511	0
Les Posses	890	Sapr	Plal	yes	Lowland_Highland	1.641001527	0
Les Posses	890	Sapr	Poal	NA	Lowland_Highland	NA	0
Les Posses	890	Sapr	Seca	yes	Lowland_Highland	0.847230539	0
Les Posses	890	Sapr	Trba	no	Lowland_Highland	NA	0
Les Posses	890	Sapr	Brer	yes	Lowland_Lowland	1.977586485	0
Les Posses	890	Sapr	Crbi	yes	Lowland_Lowland	1.292342413	0
Les Posses	890	Sapr	Daca	NA	Lowland_Lowland	NA	0
Les Posses	890	Sapr	Melu	yes	Lowland_Lowland	2.720187098	0
Les Posses	890	Sapr	Plla	yes	Lowland_Lowland	2.934420365	0
Les Posses	890	Sapr	Potr	NA	Lowland_Lowland	NA	0
Les Posses	890	Sapr	Sapr	yes	Lowland_Lowland	1.161176308	0
Les Posses	890	Sapr	none	yes	None	6.169682722	0
Solalex	1400	Sapr	Anal	NA	Lowland_Highland	NA	0
Solalex	1400	Sapr	Armo	NA	Lowland_Highland	NA	0
Solalex	1400	Sapr	Asal	yes	Lowland_Highland	0.626491254	0
Solalex	1400	Sapr	Plal	yes	Lowland_Highland	2.313619464	0
Solalex	1400	Sapr	Poal	NA	Lowland_Highland	NA	0
Solalex	1400	Sapr	Seca	no	Lowland_Highland	NA	0
Solalex	1400	Sapr	Trba	yes	Lowland_Highland	2.77392015	0
Solalex	1400	Sapr	Brer	yes	Lowland_Lowland	2.510367182	0
Solalex	1400	Sapr	Crbi	yes	Lowland_Lowland	0.763446321	0
Solalex	1400	Sapr	Daca	NA	Lowland_Lowland	NA	0
Solalex	1400	Sapr	Melu	yes	Lowland_Lowland	2.803541519	0
Solalex	1400	Sapr	Plla	yes	Lowland_Lowland	2.960571874	0
Solalex	1400	Sapr	Potr	NA	Lowland_Lowland	NA	0
Solalex	1400	Sapr	Sapr	yes	Lowland_Lowland	1.999961624	0
Solalex	1400	Sapr	none	yes	None	8.328241243	0
Anzeindaz	1900	Seca	Anal	yes	Highland_Highland	0.81210621	0
Anzeindaz	1900	Seca	Armo	NA	Highland_Highland	NA	0
Anzeindaz	1900	Seca	Asal	yes	Highland_Highland	0.670929138	0
Anzeindaz	1900	Seca	Plal	NA	Highland_Highland	NA	0
Anzeindaz	1900	Seca	Poal	NA	Highland_Highland	NA	0
Anzeindaz	1900	Seca	Seca	yes	Highland_Highland	0.740912385	0
Anzeindaz	1900	Seca	Trba	yes	Highland_Highland	0.260324503	0
Anzeindaz	1900	Seca	Brer	yes	Lowland_Highland	0.54614335	0
Anzeindaz	1900	Seca	Crbi	NA	Lowland_Highland	NA	0
Anzeindaz	1900	Seca	Daca	NA	Lowland_Highland	NA	0
Anzeindaz	1900	Seca	Melu	yes	Lowland_Highland	0.429816951	0
Anzeindaz	1900	Seca	Plla	NA	Lowland_Highland	NA	0
Anzeindaz	1900	Seca	Potr	yes	Lowland_Highland	0.503855745	0
Anzeindaz	1900	Seca	Sapr	yes	Lowland_Highland	0.839605987	0
Anzeindaz	1900	Seca	none	yes	None	1.247450077	0
Les Posses	890	Seca	Anal	yes	Highland_Highland	0.803929257	0
Les Posses	890	Seca	Armo	NA	Highland_Highland	NA	0
Les Posses	890	Seca	Asal	yes	Highland_Highland	0.982866956	0
Les Posses	890	Seca	Plal	NA	Highland_Highland	NA	0
Les Posses	890	Seca	Poal	NA	Highland_Highland	NA	0
Les Posses	890	Seca	Seca	yes	Highland_Highland	0.822784323	0
Les Posses	890	Seca	Trba	no	Highland_Highland	NA	0
Les Posses	890	Seca	Brer	yes	Lowland_Highland	0.584079579	0
Les Posses	890	Seca	Crbi	NA	Lowland_Highland	NA	0
Les Posses	890	Seca	Daca	NA	Lowland_Highland	NA	0
Les Posses	890	Seca	Melu	yes	Lowland_Highland	0.849326727	0
Les Posses	890	Seca	Plla	NA	Lowland_Highland	NA	0
Les Posses	890	Seca	Potr	yes	Lowland_Highland	0.82038292	0
Les Posses	890	Seca	Sapr	yes	Lowland_Highland	0.906881351	0
Les Posses	890	Seca	none	yes	None	1.030844924	0
Solalex	1400	Seca	Anal	yes	Highland_Highland	0.940903351	0
Solalex	1400	Seca	Armo	NA	Highland_Highland	NA	0
Solalex	1400	Seca	Asal	yes	Highland_Highland	0.822418889	0
Solalex	1400	Seca	Plal	NA	Highland_Highland	NA	0
Solalex	1400	Seca	Poal	NA	Highland_Highland	NA	0
Solalex	1400	Seca	Seca	no	Highland_Highland	NA	0
Solalex	1400	Seca	Trba	yes	Highland_Highland	0.317102822	0
Solalex	1400	Seca	Brer	yes	Lowland_Highland	0.718330282	0
Solalex	1400	Seca	Crbi	NA	Lowland_Highland	NA	0
Solalex	1400	Seca	Daca	NA	Lowland_Highland	NA	0
Solalex	1400	Seca	Melu	yes	Lowland_Highland	0.508227403	0
Solalex	1400	Seca	Plla	NA	Lowland_Highland	NA	0
Solalex	1400	Seca	Potr	yes	Lowland_Highland	0.287904299	0
Solalex	1400	Seca	Sapr	yes	Lowland_Highland	0.787288963	0
Solalex	1400	Seca	none	yes	None	0.897584382	0
Anzeindaz	1900	Trba	Anal	yes	Highland_Highland	1.826893446	0
Anzeindaz	1900	Trba	Armo	NA	Highland_Highland	NA	0
Anzeindaz	1900	Trba	Asal	NA	Highland_Highland	NA	0
Anzeindaz	1900	Trba	Plal	yes	Highland_Highland	1.781831648	0
Anzeindaz	1900	Trba	Poal	yes	Highland_Highland	2.90098425	0
Anzeindaz	1900	Trba	Seca	yes	Highland_Highland	2.892318635	0
Anzeindaz	1900	Trba	Trba	yes	Highland_Highland	0.453455804	0
Anzeindaz	1900	Trba	Brer	NA	Lowland_Highland	NA	0
Anzeindaz	1900	Trba	Crbi	yes	Lowland_Highland	2.337901191	0
Anzeindaz	1900	Trba	Daca	NA	Lowland_Highland	NA	0
Anzeindaz	1900	Trba	Melu	yes	Lowland_Highland	1.415288084	0
Anzeindaz	1900	Trba	Plla	yes	Lowland_Highland	2.692985519	0
Anzeindaz	1900	Trba	Potr	NA	Lowland_Highland	NA	0
Anzeindaz	1900	Trba	Sapr	yes	Lowland_Highland	1.915877111	0
Anzeindaz	1900	Trba	none	yes	None	2.620317187	0
Les Posses	890	Trba	Anal	yes	Highland_Highland	0.186845084	0
Les Posses	890	Trba	Armo	NA	Highland_Highland	NA	0
Les Posses	890	Trba	Asal	NA	Highland_Highland	NA	0
Les Posses	890	Trba	Plal	yes	Highland_Highland	0.055817825	0
Les Posses	890	Trba	Poal	yes	Highland_Highland	0.145970281	0
Les Posses	890	Trba	Seca	yes	Highland_Highland	0.040628661	0
Les Posses	890	Trba	Trba	no	Highland_Highland	NA	0
Les Posses	890	Trba	Brer	NA	Lowland_Highland	NA	0
Les Posses	890	Trba	Crbi	yes	Lowland_Highland	0.13026615	0
Les Posses	890	Trba	Daca	NA	Lowland_Highland	NA	0
Les Posses	890	Trba	Melu	yes	Lowland_Highland	0.242752258	0
Les Posses	890	Trba	Plla	yes	Lowland_Highland	0.120855465	0
Les Posses	890	Trba	Potr	NA	Lowland_Highland	NA	0
Les Posses	890	Trba	Sapr	yes	Lowland_Highland	0.066499127	0
Les Posses	890	Trba	none	yes	None	0.072906934	0
Solalex	1400	Trba	Anal	yes	Highland_Highland	0.335167307	0
Solalex	1400	Trba	Armo	NA	Highland_Highland	NA	0
Solalex	1400	Trba	Asal	NA	Highland_Highland	NA	0
Solalex	1400	Trba	Plal	yes	Highland_Highland	0.120991648	0
Solalex	1400	Trba	Poal	yes	Highland_Highland	0.321007111	0
Solalex	1400	Trba	Seca	no	Highland_Highland	NA	0
Solalex	1400	Trba	Trba	yes	Highland_Highland	0.041940357	0
Solalex	1400	Trba	Brer	NA	Lowland_Highland	NA	0
Solalex	1400	Trba	Crbi	yes	Lowland_Highland	0.293816874	0
Solalex	1400	Trba	Daca	NA	Lowland_Highland	NA	0
Solalex	1400	Trba	Melu	yes	Lowland_Highland	0.366633269	0
Solalex	1400	Trba	Plla	yes	Lowland_Highland	0.24050434	0
Solalex	1400	Trba	Potr	NA	Lowland_Highland	NA	0
Solalex	1400	Trba	Sapr	yes	Lowland_Highland	0.124691098	0
Solalex	1400	Trba	none	yes	None	0.17561245	0
Anzeindaz	1900	Anal	site	yes	None	3.268961911	0
Anzeindaz	1900	Armo	site	yes	None	0.629088757	0
Anzeindaz	1900	Asal	site	yes	None	1.743970349	0
Anzeindaz	1900	Brer	site	yes	None	2.199138458	0
Anzeindaz	1900	Crbi	site	yes	None	2.892317243	0
Anzeindaz	1900	Daca	site	yes	None	4.130415983	0
Anzeindaz	1900	Melu	site	yes	None	5.04023215	0
Anzeindaz	1900	Plal	site	yes	None	1.883505456	0
Anzeindaz	1900	Plla	site	yes	None	4.437988278	0
Anzeindaz	1900	Poal	site	yes	None	4.071773376	0
Anzeindaz	1900	Potr	site	yes	None	1.014598864	0
Anzeindaz	1900	Sapr	site	yes	None	1.933577802	0
Anzeindaz	1900	Seca	site	yes	None	0.891550584	0
Anzeindaz	1900	Trba	site	yes	None	2.165383286	0
Anzeindaz	1900	Anal	site_none	yes	None	NA	0
Anzeindaz	1900	Armo	site_none	yes	None	NA	0
Anzeindaz	1900	Asal	site_none	yes	None	NA	0
Anzeindaz	1900	Brer	site_none	yes	None	NA	0
Anzeindaz	1900	Crbi	site_none	yes	None	NA	0
Anzeindaz	1900	Daca	site_none	yes	None	NA	0
Anzeindaz	1900	Melu	site_none	yes	None	NA	0
Anzeindaz	1900	Plal	site_none	yes	None	NA	0
Anzeindaz	1900	Plla	site_none	yes	None	NA	0
Anzeindaz	1900	Poal	site_none	yes	None	NA	0
Anzeindaz	1900	Potr	site_none	yes	None	NA	0
Anzeindaz	1900	Sapr	site_none	yes	None	NA	0
Anzeindaz	1900	Seca	site_none	yes	None	NA	0
Anzeindaz	1900	Trba	site_none	yes	None	NA	0
Les Posses	890	Anal	site	yes	None	4.517243404	0
Les Posses	890	Armo	site	yes	None	0.042093615	0
Les Posses	890	Asal	site	yes	None	0.538174998	0
Les Posses	890	Brer	site	yes	None	5.478123297	0
Les Posses	890	Crbi	site	yes	None	3.323820509	0
Les Posses	890	Daca	site	yes	None	9.605375377	0
Les Posses	890	Melu	site	yes	None	4.560206847	0
Les Posses	890	Plal	site	yes	None	1.693235829	0
Les Posses	890	Plla	site	yes	None	4.562301332	0
Les Posses	890	Poal	site	yes	None	2.544639303	0
Les Posses	890	Potr	site	yes	None	1.345801749	0
Les Posses	890	Sapr	site	yes	None	2.334252853	0
Les Posses	890	Seca	site	yes	None	0.960936084	0
Les Posses	890	Trba	site	yes	None	0.001258199	0
Les Posses	890	Anal	site_none	yes	None	NA	0
Les Posses	890	Armo	site_none	yes	None	NA	0
Les Posses	890	Asal	site_none	yes	None	NA	0
Les Posses	890	Brer	site_none	yes	None	NA	0
Les Posses	890	Crbi	site_none	yes	None	NA	0
Les Posses	890	Daca	site_none	yes	None	NA	0
Les Posses	890	Melu	site_none	yes	None	NA	0
Les Posses	890	Plal	site_none	yes	None	NA	0
Les Posses	890	Plla	site_none	yes	None	NA	0
Les Posses	890	Poal	site_none	yes	None	NA	0
Les Posses	890	Potr	site_none	yes	None	NA	0
Les Posses	890	Sapr	site_none	yes	None	NA	0
Les Posses	890	Seca	site_none	yes	None	NA	0
Les Posses	890	Trba	site_none	yes	None	NA	0
Solalex	1400	Anal	site	yes	None	3.639958839	0
Solalex	1400	Armo	site	yes	None	0.823201226	0
Solalex	1400	Asal	site	yes	None	0.974381759	0
Solalex	1400	Brer	site	yes	None	3.267745947	0
Solalex	1400	Crbi	site	yes	None	3.889957038	0
Solalex	1400	Daca	site	yes	None	5.796078112	0
Solalex	1400	Melu	site	yes	None	4.45101743	0
Solalex	1400	Plal	site	yes	None	2.232145234	0
Solalex	1400	Plla	site	yes	None	4.057649951	0
Solalex	1400	Poal	site	yes	None	2.177595447	0
Solalex	1400	Potr	site	yes	None	0.846631773	0
Solalex	1400	Sapr	site	yes	None	2.569580864	0
Solalex	1400	Seca	site	yes	None	1.09215287	0
Solalex	1400	Trba	site	yes	None	0.32474744	0
Solalex	1400	Anal	site_none	yes	None	NA	0
Solalex	1400	Armo	site_none	yes	None	NA	0
Solalex	1400	Asal	site_none	yes	None	NA	0
Solalex	1400	Brer	site_none	yes	None	NA	0
Solalex	1400	Crbi	site_none	yes	None	NA	0
Solalex	1400	Daca	site_none	yes	None	NA	0
Solalex	1400	Melu	site_none	yes	None	NA	0
Solalex	1400	Plal	site_none	yes	None	NA	0
Solalex	1400	Plla	site_none	yes	None	NA	0
Solalex	1400	Poal	site_none	yes	None	NA	0
Solalex	1400	Potr	site_none	yes	None	NA	0
Solalex	1400	Sapr	site_none	yes	None	NA	0
Solalex	1400	Seca	site_none	yes	None	NA	0
Solalex	1400	Trba	site_none	yes	None	NA	0
Les Posses	890	Anal	species	yes	None	NA	0
Les Posses	890	Armo	species	yes	None	NA	0
Les Posses	890	Asal	species	yes	None	NA	0
Les Posses	890	Brer	species	yes	None	NA	0
Les Posses	890	Crbi	species	yes	None	NA	0
Les Posses	890	Daca	species	yes	None	NA	0
Les Posses	890	Melu	species	yes	None	NA	0
Les Posses	890	Plal	species	yes	None	NA	0
Les Posses	890	Plla	species	yes	None	NA	0
Les Posses	890	Poal	species	yes	None	NA	0
Les Posses	890	Potr	species	yes	None	NA	0
Les Posses	890	Sapr	species	yes	None	NA	0
Les Posses	890	Seca	species	yes	None	NA	0
Les Posses	890	Trba	species	yes	None	NA	0
Les Posses	890	Anal	species_none	yes	None	NA	0
Les Posses	890	Armo	species_none	yes	None	NA	0
Les Posses	890	Asal	species_none	yes	None	NA	0
Les Posses	890	Brer	species_none	yes	None	NA	0
Les Posses	890	Crbi	species_none	yes	None	NA	0
Les Posses	890	Daca	species_none	yes	None	NA	0
Les Posses	890	Melu	species_none	yes	None	NA	0
Les Posses	890	Plal	species_none	yes	None	NA	0
Les Posses	890	Plla	species_none	yes	None	NA	0
Les Posses	890	Poal	species_none	yes	None	NA	0
Les Posses	890	Potr	species_none	yes	None	NA	0
Les Posses	890	Sapr	species_none	yes	None	NA	0
Les Posses	890	Seca	species_none	yes	None	NA	0
Les Posses	890	Trba	species_none	yes	None	NA	0
Anzeindaz	1900	Anal	Anal	yes	Highland_Highland	0.738756714	1
Anzeindaz	1900	Anal	Armo	NA	Highland_Highland	NA	1
Anzeindaz	1900	Anal	Asal	yes	Highland_Highland	2.421124994	1
Anzeindaz	1900	Anal	Plal	NA	Highland_Highland	NA	1
Anzeindaz	1900	Anal	Poal	yes	Highland_Highland	2.822057771	1
Anzeindaz	1900	Anal	Seca	yes	Highland_Highland	2.42216415	1
Anzeindaz	1900	Anal	Trba	yes	Highland_Highland	2.560178886	1
Anzeindaz	1900	Anal	Brer	yes	Lowland_Highland	3.299508077	1
Anzeindaz	1900	Anal	Crbi	yes	Lowland_Highland	2.545662165	1
Anzeindaz	1900	Anal	Daca	NA	Lowland_Highland	NA	1
Anzeindaz	1900	Anal	Melu	yes	Lowland_Highland	1.25700039	1
Anzeindaz	1900	Anal	Plla	NA	Lowland_Highland	NA	1
Anzeindaz	1900	Anal	Potr	NA	Lowland_Highland	NA	1
Anzeindaz	1900	Anal	Sapr	NA	Lowland_Highland	NA	1
Anzeindaz	1900	Anal	none	yes	None	8.848350898	1
Les Posses	890	Anal	Anal	yes	Highland_Highland	1.736706673	1
Les Posses	890	Anal	Armo	NA	Highland_Highland	NA	1
Les Posses	890	Anal	Asal	yes	Highland_Highland	5.157673347	1
Les Posses	890	Anal	Plal	NA	Highland_Highland	NA	1
Les Posses	890	Anal	Poal	yes	Highland_Highland	6.208019543	1
Les Posses	890	Anal	Seca	yes	Highland_Highland	2.95227319	1
Les Posses	890	Anal	Trba	no	Highland_Highland	NA	1
Les Posses	890	Anal	Brer	yes	Lowland_Highland	2.357553285	1
Les Posses	890	Anal	Crbi	yes	Lowland_Highland	3.219661066	1
Les Posses	890	Anal	Daca	NA	Lowland_Highland	NA	1
Les Posses	890	Anal	Melu	yes	Lowland_Highland	2.668046087	1
Les Posses	890	Anal	Plla	NA	Lowland_Highland	NA	1
Les Posses	890	Anal	Potr	NA	Lowland_Highland	NA	1
Les Posses	890	Anal	Sapr	NA	Lowland_Highland	NA	1
Les Posses	890	Anal	none	yes	None	7.167291393	1
Solalex	1400	Anal	Anal	yes	Highland_Highland	0.712607068	1
Solalex	1400	Anal	Armo	NA	Highland_Highland	NA	1
Solalex	1400	Anal	Asal	yes	Highland_Highland	3.145750765	1
Solalex	1400	Anal	Plal	NA	Highland_Highland	NA	1
Solalex	1400	Anal	Poal	yes	Highland_Highland	3.788032224	1
Solalex	1400	Anal	Seca	no	Highland_Highland	NA	1
Solalex	1400	Anal	Trba	yes	Highland_Highland	5.805797955	1
Solalex	1400	Anal	Brer	yes	Lowland_Highland	0.41594849	1
Solalex	1400	Anal	Crbi	yes	Lowland_Highland	4.454519887	1
Solalex	1400	Anal	Daca	NA	Lowland_Highland	NA	1
Solalex	1400	Anal	Melu	yes	Lowland_Highland	2.633741737	1
Solalex	1400	Anal	Plla	NA	Lowland_Highland	NA	1
Solalex	1400	Anal	Potr	NA	Lowland_Highland	NA	1
Solalex	1400	Anal	Sapr	NA	Lowland_Highland	NA	1
Solalex	1400	Anal	none	yes	None	10.74935247	1
Anzeindaz	1900	Armo	Anal	NA	Highland_Highland	NA	1
Anzeindaz	1900	Armo	Armo	NA	Highland_Highland	NA	1
Anzeindaz	1900	Armo	Asal	yes	Highland_Highland	0.39867564	1
Anzeindaz	1900	Armo	Plal	yes	Highland_Highland	0.560460868	1
Anzeindaz	1900	Armo	Poal	yes	Highland_Highland	0.376974409	1
Anzeindaz	1900	Armo	Seca	yes	Highland_Highland	0.476609651	1
Anzeindaz	1900	Armo	Trba	NA	Highland_Highland	NA	1
Anzeindaz	1900	Armo	Brer	NA	Lowland_Highland	NA	1
Anzeindaz	1900	Armo	Crbi	yes	Lowland_Highland	0.631817894	1
Anzeindaz	1900	Armo	Daca	NA	Lowland_Highland	NA	1
Anzeindaz	1900	Armo	Melu	NA	Lowland_Highland	NA	1
Anzeindaz	1900	Armo	Plla	yes	Lowland_Highland	0.619129147	1
Anzeindaz	1900	Armo	Potr	yes	Lowland_Highland	0.663987808	1
Anzeindaz	1900	Armo	Sapr	NA	Lowland_Highland	NA	1
Anzeindaz	1900	Armo	none	yes	None	0.653330586	1
Les Posses	890	Armo	Anal	NA	Highland_Highland	NA	1
Les Posses	890	Armo	Armo	NA	Highland_Highland	NA	1
Les Posses	890	Armo	Asal	yes	Highland_Highland	NA	1
Les Posses	890	Armo	Plal	yes	Highland_Highland	NA	1
Les Posses	890	Armo	Poal	yes	Highland_Highland	NA	1
Les Posses	890	Armo	Seca	yes	Highland_Highland	NA	1
Les Posses	890	Armo	Trba	NA	Highland_Highland	NA	1
Les Posses	890	Armo	Brer	NA	Lowland_Highland	NA	1
Les Posses	890	Armo	Crbi	yes	Lowland_Highland	NA	1
Les Posses	890	Armo	Daca	NA	Lowland_Highland	NA	1
Les Posses	890	Armo	Melu	NA	Lowland_Highland	NA	1
Les Posses	890	Armo	Plla	yes	Lowland_Highland	NA	1
Les Posses	890	Armo	Potr	yes	Lowland_Highland	NA	1
Les Posses	890	Armo	Sapr	NA	Lowland_Highland	NA	1
Les Posses	890	Armo	none	yes	None	NA	1
Solalex	1400	Armo	Anal	NA	Highland_Highland	NA	1
Solalex	1400	Armo	Armo	NA	Highland_Highland	NA	1
Solalex	1400	Armo	Asal	yes	Highland_Highland	0.685411547	1
Solalex	1400	Armo	Plal	yes	Highland_Highland	0.929642231	1
Solalex	1400	Armo	Poal	yes	Highland_Highland	0.51834952	1
Solalex	1400	Armo	Seca	no	Highland_Highland	NA	1
Solalex	1400	Armo	Trba	NA	Highland_Highland	NA	1
Solalex	1400	Armo	Brer	NA	Lowland_Highland	NA	1
Solalex	1400	Armo	Crbi	yes	Lowland_Highland	0.61704324	1
Solalex	1400	Armo	Daca	NA	Lowland_Highland	NA	1
Solalex	1400	Armo	Melu	NA	Lowland_Highland	NA	1
Solalex	1400	Armo	Plla	yes	Lowland_Highland	0.919327332	1
Solalex	1400	Armo	Potr	yes	Lowland_Highland	0.895028291	1
Solalex	1400	Armo	Sapr	NA	Lowland_Highland	NA	1
Solalex	1400	Armo	none	yes	None	0.567235254	1
Anzeindaz	1900	Asal	Anal	yes	Highland_Highland	2.003324181	1
Anzeindaz	1900	Asal	Armo	NA	Highland_Highland	NA	1
Anzeindaz	1900	Asal	Asal	yes	Highland_Highland	0.879424347	1
Anzeindaz	1900	Asal	Plal	yes	Highland_Highland	0.776716653	1
Anzeindaz	1900	Asal	Poal	NA	Highland_Highland	NA	1
Anzeindaz	1900	Asal	Seca	yes	Highland_Highland	1.389450422	1
Anzeindaz	1900	Asal	Trba	NA	Highland_Highland	NA	1
Anzeindaz	1900	Asal	Brer	yes	Lowland_Highland	0.680222347	1
Anzeindaz	1900	Asal	Crbi	NA	Lowland_Highland	NA	1
Anzeindaz	1900	Asal	Daca	NA	Lowland_Highland	NA	1
Anzeindaz	1900	Asal	Melu	NA	Lowland_Highland	NA	1
Anzeindaz	1900	Asal	Plla	NA	Lowland_Highland	NA	1
Anzeindaz	1900	Asal	Potr	yes	Lowland_Highland	1.685041074	1
Anzeindaz	1900	Asal	Sapr	yes	Lowland_Highland	0.6685642	1
Anzeindaz	1900	Asal	none	yes	None	5.159968305	1
Les Posses	890	Asal	Anal	yes	Highland_Highland	NA	1
Les Posses	890	Asal	Armo	NA	Highland_Highland	NA	1
Les Posses	890	Asal	Asal	yes	Highland_Highland	0.710917052	1
Les Posses	890	Asal	Plal	yes	Highland_Highland	0.240242719	1
Les Posses	890	Asal	Poal	NA	Highland_Highland	NA	1
Les Posses	890	Asal	Seca	yes	Highland_Highland	0.124792335	1
Les Posses	890	Asal	Trba	NA	Highland_Highland	NA	1
Les Posses	890	Asal	Brer	yes	Lowland_Highland	0.446795902	1
Les Posses	890	Asal	Crbi	NA	Lowland_Highland	NA	1
Les Posses	890	Asal	Daca	NA	Lowland_Highland	NA	1
Les Posses	890	Asal	Melu	NA	Lowland_Highland	NA	1
Les Posses	890	Asal	Plla	NA	Lowland_Highland	NA	1
Les Posses	890	Asal	Potr	yes	Lowland_Highland	3.784684882	1
Les Posses	890	Asal	Sapr	yes	Lowland_Highland	NA	1
Les Posses	890	Asal	none	yes	None	2.060028205	1
Solalex	1400	Asal	Anal	yes	Highland_Highland	0.917366753	1
Solalex	1400	Asal	Armo	NA	Highland_Highland	NA	1
Solalex	1400	Asal	Asal	yes	Highland_Highland	0.711923524	1
Solalex	1400	Asal	Plal	yes	Highland_Highland	1.266447872	1
Solalex	1400	Asal	Poal	NA	Highland_Highland	NA	1
Solalex	1400	Asal	Seca	no	Highland_Highland	NA	1
Solalex	1400	Asal	Trba	NA	Highland_Highland	NA	1
Solalex	1400	Asal	Brer	yes	Lowland_Highland	1.471946615	1
Solalex	1400	Asal	Crbi	NA	Lowland_Highland	NA	1
Solalex	1400	Asal	Daca	NA	Lowland_Highland	NA	1
Solalex	1400	Asal	Melu	NA	Lowland_Highland	NA	1
Solalex	1400	Asal	Plla	NA	Lowland_Highland	NA	1
Solalex	1400	Asal	Potr	yes	Lowland_Highland	2.47248069	1
Solalex	1400	Asal	Sapr	yes	Lowland_Highland	NA	1
Solalex	1400	Asal	none	yes	None	5.997352604	1
Anzeindaz	1900	Brer	Anal	yes	Lowland_Highland	2.542086805	1
Anzeindaz	1900	Brer	Armo	NA	Lowland_Highland	NA	1
Anzeindaz	1900	Brer	Asal	yes	Lowland_Highland	1.596193785	1
Anzeindaz	1900	Brer	Plal	yes	Lowland_Highland	1.711028253	1
Anzeindaz	1900	Brer	Poal	NA	Lowland_Highland	NA	1
Anzeindaz	1900	Brer	Seca	yes	Lowland_Highland	0.663584703	1
Anzeindaz	1900	Brer	Trba	NA	Lowland_Highland	NA	1
Anzeindaz	1900	Brer	Brer	yes	Lowland_Lowland	0.804197097	1
Anzeindaz	1900	Brer	Crbi	yes	Lowland_Lowland	3.85E-07	1
Anzeindaz	1900	Brer	Daca	NA	Lowland_Lowland	NA	1
Anzeindaz	1900	Brer	Melu	yes	Lowland_Lowland	2.834533411	1
Anzeindaz	1900	Brer	Plla	NA	Lowland_Lowland	NA	1
Anzeindaz	1900	Brer	Potr	yes	Lowland_Lowland	1.752397518	1
Anzeindaz	1900	Brer	Sapr	yes	Lowland_Lowland	1.678581959	1
Anzeindaz	1900	Brer	none	yes	None	4.554141111	1
Les Posses	890	Brer	Anal	yes	Lowland_Highland	7.131398275	1
Les Posses	890	Brer	Armo	NA	Lowland_Highland	NA	1
Les Posses	890	Brer	Asal	yes	Lowland_Highland	1.02E-06	1
Les Posses	890	Brer	Plal	yes	Lowland_Highland	6.33E-07	1
Les Posses	890	Brer	Poal	NA	Lowland_Highland	NA	1
Les Posses	890	Brer	Seca	yes	Lowland_Highland	1.917843731	1
Les Posses	890	Brer	Trba	NA	Lowland_Highland	NA	1
Les Posses	890	Brer	Brer	yes	Lowland_Lowland	2.574906483	1
Les Posses	890	Brer	Crbi	yes	Lowland_Lowland	3.565592191	1
Les Posses	890	Brer	Daca	NA	Lowland_Lowland	NA	1
Les Posses	890	Brer	Melu	yes	Lowland_Lowland	7.528410695	1
Les Posses	890	Brer	Plla	NA	Lowland_Lowland	NA	1
Les Posses	890	Brer	Potr	yes	Lowland_Lowland	5.152031281	1
Les Posses	890	Brer	Sapr	yes	Lowland_Lowland	5.221191196	1
Les Posses	890	Brer	none	yes	None	14.21694209	1
Solalex	1400	Brer	Anal	yes	Lowland_Highland	3.728472692	1
Solalex	1400	Brer	Armo	NA	Lowland_Highland	NA	1
Solalex	1400	Brer	Asal	yes	Lowland_Highland	8.48E-08	1
Solalex	1400	Brer	Plal	yes	Lowland_Highland	8.49E-06	1
Solalex	1400	Brer	Poal	NA	Lowland_Highland	NA	1
Solalex	1400	Brer	Seca	no	Lowland_Highland	NA	1
Solalex	1400	Brer	Trba	NA	Lowland_Highland	NA	1
Solalex	1400	Brer	Brer	yes	Lowland_Lowland	1.307182864	1
Solalex	1400	Brer	Crbi	yes	Lowland_Lowland	2.094888962	1
Solalex	1400	Brer	Daca	NA	Lowland_Lowland	NA	1
Solalex	1400	Brer	Melu	yes	Lowland_Lowland	3.804051829	1
Solalex	1400	Brer	Plla	NA	Lowland_Lowland	NA	1
Solalex	1400	Brer	Potr	yes	Lowland_Lowland	2.008903769	1
Solalex	1400	Brer	Sapr	yes	Lowland_Lowland	2.298372198	1
Solalex	1400	Brer	none	yes	None	5.327545716	1
Anzeindaz	1900	Crbi	Anal	yes	Lowland_Highland	0.378652436	1
Anzeindaz	1900	Crbi	Armo	NA	Lowland_Highland	NA	1
Anzeindaz	1900	Crbi	Asal	NA	Lowland_Highland	NA	1
Anzeindaz	1900	Crbi	Plal	NA	Lowland_Highland	NA	1
Anzeindaz	1900	Crbi	Poal	yes	Lowland_Highland	4.789142418	1
Anzeindaz	1900	Crbi	Seca	NA	Lowland_Highland	NA	1
Anzeindaz	1900	Crbi	Trba	yes	Lowland_Highland	4.125463936	1
Anzeindaz	1900	Crbi	Brer	yes	Lowland_Lowland	1.650466669	1
Anzeindaz	1900	Crbi	Crbi	yes	Lowland_Lowland	0.591043864	1
Anzeindaz	1900	Crbi	Daca	NA	Lowland_Lowland	NA	1
Anzeindaz	1900	Crbi	Melu	NA	Lowland_Lowland	NA	1
Anzeindaz	1900	Crbi	Plla	yes	Lowland_Lowland	3.47875322	1
Anzeindaz	1900	Crbi	Potr	NA	Lowland_Lowland	NA	1
Anzeindaz	1900	Crbi	Sapr	yes	Lowland_Lowland	3.547873528	1
Anzeindaz	1900	Crbi	none	yes	None	3.320217633	1
Les Posses	890	Crbi	Anal	yes	Lowland_Highland	1.329187957	1
Les Posses	890	Crbi	Armo	NA	Lowland_Highland	NA	1
Les Posses	890	Crbi	Asal	NA	Lowland_Highland	NA	1
Les Posses	890	Crbi	Plal	NA	Lowland_Highland	NA	1
Les Posses	890	Crbi	Poal	yes	Lowland_Highland	0.000241334	1
Les Posses	890	Crbi	Seca	NA	Lowland_Highland	NA	1
Les Posses	890	Crbi	Trba	no	Lowland_Highland	NA	1
Les Posses	890	Crbi	Brer	yes	Lowland_Lowland	1.389697253	1
Les Posses	890	Crbi	Crbi	yes	Lowland_Lowland	0.430059902	1
Les Posses	890	Crbi	Daca	NA	Lowland_Lowland	NA	1
Les Posses	890	Crbi	Melu	NA	Lowland_Lowland	NA	1
Les Posses	890	Crbi	Plla	yes	Lowland_Lowland	0.365572699	1
Les Posses	890	Crbi	Potr	NA	Lowland_Lowland	NA	1
Les Posses	890	Crbi	Sapr	yes	Lowland_Lowland	2.990930764	1
Les Posses	890	Crbi	none	yes	None	3.773728245	1
Solalex	1400	Crbi	Anal	yes	Lowland_Highland	0.423134651	1
Solalex	1400	Crbi	Armo	NA	Lowland_Highland	NA	1
Solalex	1400	Crbi	Asal	NA	Lowland_Highland	NA	1
Solalex	1400	Crbi	Plal	NA	Lowland_Highland	NA	1
Solalex	1400	Crbi	Poal	yes	Lowland_Highland	7.313174132	1
Solalex	1400	Crbi	Seca	NA	Lowland_Highland	NA	1
Solalex	1400	Crbi	Trba	yes	Lowland_Highland	4.810961612	1
Solalex	1400	Crbi	Brer	yes	Lowland_Lowland	1.362907731	1
Solalex	1400	Crbi	Crbi	yes	Lowland_Lowland	1.329812756	1
Solalex	1400	Crbi	Daca	NA	Lowland_Lowland	NA	1
Solalex	1400	Crbi	Melu	NA	Lowland_Lowland	NA	1
Solalex	1400	Crbi	Plla	yes	Lowland_Lowland	0.39609088	1
Solalex	1400	Crbi	Potr	NA	Lowland_Lowland	NA	1
Solalex	1400	Crbi	Sapr	yes	Lowland_Lowland	2.957952368	1
Solalex	1400	Crbi	none	yes	None	5.119400771	1
Anzeindaz	1900	Daca	Anal	yes	Lowland_Highland	4.219383465	1
Anzeindaz	1900	Daca	Armo	NA	Lowland_Highland	NA	1
Anzeindaz	1900	Daca	Asal	yes	Lowland_Highland	2.452523533	1
Anzeindaz	1900	Daca	Plal	NA	Lowland_Highland	NA	1
Anzeindaz	1900	Daca	Poal	yes	Lowland_Highland	3.802575222	1
Anzeindaz	1900	Daca	Seca	NA	Lowland_Highland	NA	1
Anzeindaz	1900	Daca	Trba	NA	Lowland_Highland	NA	1
Anzeindaz	1900	Daca	Brer	NA	Lowland_Lowland	NA	1
Anzeindaz	1900	Daca	Crbi	yes	Lowland_Lowland	1.861640401	1
Anzeindaz	1900	Daca	Daca	NA	Lowland_Lowland	NA	1
Anzeindaz	1900	Daca	Melu	yes	Lowland_Lowland	4.697038217	1
Anzeindaz	1900	Daca	Plla	yes	Lowland_Lowland	1.989657739	1
Anzeindaz	1900	Daca	Potr	yes	Lowland_Lowland	4.32052723	1
Anzeindaz	1900	Daca	Sapr	NA	Lowland_Lowland	NA	1
Anzeindaz	1900	Daca	none	yes	None	6.207566946	1
Les Posses	890	Daca	Anal	yes	Lowland_Highland	8.207530462	1
Les Posses	890	Daca	Armo	NA	Lowland_Highland	NA	1
Les Posses	890	Daca	Asal	yes	Lowland_Highland	6.591093205	1
Les Posses	890	Daca	Plal	NA	Lowland_Highland	NA	1
Les Posses	890	Daca	Poal	yes	Lowland_Highland	9.322933577	1
Les Posses	890	Daca	Seca	NA	Lowland_Highland	NA	1
Les Posses	890	Daca	Trba	NA	Lowland_Highland	NA	1
Les Posses	890	Daca	Brer	NA	Lowland_Lowland	NA	1
Les Posses	890	Daca	Crbi	yes	Lowland_Lowland	8.19643024	1
Les Posses	890	Daca	Daca	NA	Lowland_Lowland	NA	1
Les Posses	890	Daca	Melu	yes	Lowland_Lowland	10.75550255	1
Les Posses	890	Daca	Plla	yes	Lowland_Lowland	13.82117851	1
Les Posses	890	Daca	Potr	yes	Lowland_Lowland	16.38190725	1
Les Posses	890	Daca	Sapr	NA	Lowland_Lowland	NA	1
Les Posses	890	Daca	none	yes	None	10.44837673	1
Solalex	1400	Daca	Anal	yes	Lowland_Highland	3.534237479	1
Solalex	1400	Daca	Armo	NA	Lowland_Highland	NA	1
Solalex	1400	Daca	Asal	yes	Lowland_Highland	1.859082538	1
Solalex	1400	Daca	Plal	NA	Lowland_Highland	NA	1
Solalex	1400	Daca	Poal	yes	Lowland_Highland	4.229395294	1
Solalex	1400	Daca	Seca	NA	Lowland_Highland	NA	1
Solalex	1400	Daca	Trba	NA	Lowland_Highland	NA	1
Solalex	1400	Daca	Brer	NA	Lowland_Lowland	NA	1
Solalex	1400	Daca	Crbi	yes	Lowland_Lowland	4.768146387	1
Solalex	1400	Daca	Daca	NA	Lowland_Lowland	NA	1
Solalex	1400	Daca	Melu	yes	Lowland_Lowland	4.532361016	1
Solalex	1400	Daca	Plla	yes	Lowland_Lowland	7.651585219	1
Solalex	1400	Daca	Potr	yes	Lowland_Lowland	6.006904087	1
Solalex	1400	Daca	Sapr	NA	Lowland_Lowland	NA	1
Solalex	1400	Daca	none	yes	None	7.167610648	1
Anzeindaz	1900	Melu	Anal	yes	Lowland_Highland	2.779241902	1
Anzeindaz	1900	Melu	Armo	NA	Lowland_Highland	NA	1
Anzeindaz	1900	Melu	Asal	NA	Lowland_Highland	NA	1
Anzeindaz	1900	Melu	Plal	yes	Lowland_Highland	5.087029349	1
Anzeindaz	1900	Melu	Poal	NA	Lowland_Highland	NA	1
Anzeindaz	1900	Melu	Seca	yes	Lowland_Highland	5.764124344	1
Anzeindaz	1900	Melu	Trba	yes	Lowland_Highland	5.416688898	1
Anzeindaz	1900	Melu	Brer	yes	Lowland_Lowland	4.356245736	1
Anzeindaz	1900	Melu	Crbi	NA	Lowland_Lowland	NA	1
Anzeindaz	1900	Melu	Daca	NA	Lowland_Lowland	NA	1
Anzeindaz	1900	Melu	Melu	yes	Lowland_Lowland	2.519822573	1
Anzeindaz	1900	Melu	Plla	NA	Lowland_Lowland	NA	1
Anzeindaz	1900	Melu	Potr	yes	Lowland_Lowland	5.200619384	1
Anzeindaz	1900	Melu	Sapr	yes	Lowland_Lowland	4.118016207	1
Anzeindaz	1900	Melu	none	yes	None	8.552172058	1
Les Posses	890	Melu	Anal	yes	Lowland_Highland	4.976090885	1
Les Posses	890	Melu	Armo	NA	Lowland_Highland	NA	1
Les Posses	890	Melu	Asal	NA	Lowland_Highland	NA	1
Les Posses	890	Melu	Plal	yes	Lowland_Highland	5.411876656	1
Les Posses	890	Melu	Poal	NA	Lowland_Highland	NA	1
Les Posses	890	Melu	Seca	yes	Lowland_Highland	0.989828998	1
Les Posses	890	Melu	Trba	no	Lowland_Highland	NA	1
Les Posses	890	Melu	Brer	yes	Lowland_Lowland	1.938602196	1
Les Posses	890	Melu	Crbi	NA	Lowland_Lowland	NA	1
Les Posses	890	Melu	Daca	NA	Lowland_Lowland	NA	1
Les Posses	890	Melu	Melu	yes	Lowland_Lowland	3.386842445	1
Les Posses	890	Melu	Plla	NA	Lowland_Lowland	NA	1
Les Posses	890	Melu	Potr	yes	Lowland_Lowland	4.360913769	1
Les Posses	890	Melu	Sapr	yes	Lowland_Lowland	6.226088296	1
Les Posses	890	Melu	none	yes	None	13.30043648	1
Solalex	1400	Melu	Anal	yes	Lowland_Highland	5.311285175	1
Solalex	1400	Melu	Armo	NA	Lowland_Highland	NA	1
Solalex	1400	Melu	Asal	NA	Lowland_Highland	NA	1
Solalex	1400	Melu	Plal	yes	Lowland_Highland	5.465799167	1
Solalex	1400	Melu	Poal	NA	Lowland_Highland	NA	1
Solalex	1400	Melu	Seca	no	Lowland_Highland	NA	1
Solalex	1400	Melu	Trba	yes	Lowland_Highland	9.085882661	1
Solalex	1400	Melu	Brer	yes	Lowland_Lowland	8.414983508	1
Solalex	1400	Melu	Crbi	NA	Lowland_Lowland	NA	1
Solalex	1400	Melu	Daca	NA	Lowland_Lowland	NA	1
Solalex	1400	Melu	Melu	yes	Lowland_Lowland	1.896627936	1
Solalex	1400	Melu	Plla	NA	Lowland_Lowland	NA	1
Solalex	1400	Melu	Potr	yes	Lowland_Lowland	6.512329322	1
Solalex	1400	Melu	Sapr	yes	Lowland_Lowland	3.050592038	1
Solalex	1400	Melu	none	yes	None	14.69296268	1
Anzeindaz	1900	Plal	Anal	NA	Highland_Highland	NA	1
Anzeindaz	1900	Plal	Armo	NA	Highland_Highland	NA	1
Anzeindaz	1900	Plal	Asal	yes	Highland_Highland	0.987159706	1
Anzeindaz	1900	Plal	Plal	yes	Highland_Highland	1.14433367	1
Anzeindaz	1900	Plal	Poal	yes	Highland_Highland	2.145527303	1
Anzeindaz	1900	Plal	Seca	NA	Highland_Highland	NA	1
Anzeindaz	1900	Plal	Trba	yes	Highland_Highland	2.100379146	1
Anzeindaz	1900	Plal	Brer	yes	Lowland_Highland	1.737881007	1
Anzeindaz	1900	Plal	Crbi	NA	Lowland_Highland	NA	1
Anzeindaz	1900	Plal	Daca	NA	Lowland_Highland	NA	1
Anzeindaz	1900	Plal	Melu	yes	Lowland_Highland	2.126839873	1
Anzeindaz	1900	Plal	Plla	yes	Lowland_Highland	1.310420823	1
Anzeindaz	1900	Plal	Potr	NA	Lowland_Highland	NA	1
Anzeindaz	1900	Plal	Sapr	yes	Lowland_Highland	1.331518721	1
Anzeindaz	1900	Plal	none	yes	None	4.117829042	1
Les Posses	890	Plal	Anal	NA	Highland_Highland	NA	1
Les Posses	890	Plal	Armo	NA	Highland_Highland	NA	1
Les Posses	890	Plal	Asal	yes	Highland_Highland	0.845596318	1
Les Posses	890	Plal	Plal	yes	Highland_Highland	1.080211867	1
Les Posses	890	Plal	Poal	yes	Highland_Highland	2.300883868	1
Les Posses	890	Plal	Seca	NA	Highland_Highland	NA	1
Les Posses	890	Plal	Trba	no	Highland_Highland	NA	1
Les Posses	890	Plal	Brer	yes	Lowland_Highland	0.919486503	1
Les Posses	890	Plal	Crbi	NA	Lowland_Highland	NA	1
Les Posses	890	Plal	Daca	NA	Lowland_Highland	NA	1
Les Posses	890	Plal	Melu	yes	Lowland_Highland	1.722233604	1
Les Posses	890	Plal	Plla	yes	Lowland_Highland	1.385327957	1
Les Posses	890	Plal	Potr	NA	Lowland_Highland	NA	1
Les Posses	890	Plal	Sapr	no	Lowland_Highland	NA	1
Les Posses	890	Plal	none	yes	None	3.498867868	1
Solalex	1400	Plal	Anal	NA	Highland_Highland	NA	1
Solalex	1400	Plal	Armo	NA	Highland_Highland	NA	1
Solalex	1400	Plal	Asal	yes	Highland_Highland	1.04290204	1
Solalex	1400	Plal	Plal	yes	Highland_Highland	1.783534096	1
Solalex	1400	Plal	Poal	yes	Highland_Highland	2.649068652	1
Solalex	1400	Plal	Seca	NA	Highland_Highland	NA	1
Solalex	1400	Plal	Trba	yes	Highland_Highland	2.039848092	1
Solalex	1400	Plal	Brer	yes	Lowland_Highland	1.475072768	1
Solalex	1400	Plal	Crbi	NA	Lowland_Highland	NA	1
Solalex	1400	Plal	Daca	NA	Lowland_Highland	NA	1
Solalex	1400	Plal	Melu	yes	Lowland_Highland	2.277455258	1
Solalex	1400	Plal	Plla	yes	Lowland_Highland	1.951040874	1
Solalex	1400	Plal	Potr	NA	Lowland_Highland	NA	1
Solalex	1400	Plal	Sapr	yes	Lowland_Highland	1.329804202	1
Solalex	1400	Plal	none	yes	None	6.467309872	1
Anzeindaz	1900	Plla	Anal	NA	Lowland_Highland	NA	1
Anzeindaz	1900	Plla	Armo	NA	Lowland_Highland	NA	1
Anzeindaz	1900	Plla	Asal	NA	Lowland_Highland	NA	1
Anzeindaz	1900	Plla	Plal	yes	Lowland_Highland	2.908613899	1
Anzeindaz	1900	Plla	Poal	yes	Lowland_Highland	4.509243157	1
Anzeindaz	1900	Plla	Seca	NA	Lowland_Highland	NA	1
Anzeindaz	1900	Plla	Trba	yes	Lowland_Highland	7.522286532	1
Anzeindaz	1900	Plla	Brer	NA	Lowland_Lowland	NA	1
Anzeindaz	1900	Plla	Crbi	yes	Lowland_Lowland	3.048497921	1
Anzeindaz	1900	Plla	Daca	NA	Lowland_Lowland	NA	1
Anzeindaz	1900	Plla	Melu	NA	Lowland_Lowland	NA	1
Anzeindaz	1900	Plla	Plla	yes	Lowland_Lowland	2.086018579	1
Anzeindaz	1900	Plla	Potr	yes	Lowland_Lowland	6.350862105	1
Anzeindaz	1900	Plla	Sapr	yes	Lowland_Lowland	2.990890191	1
Anzeindaz	1900	Plla	none	yes	None	12.00275652	1
Les Posses	890	Plla	Anal	NA	Lowland_Highland	NA	1
Les Posses	890	Plla	Armo	NA	Lowland_Highland	NA	1
Les Posses	890	Plla	Asal	NA	Lowland_Highland	NA	1
Les Posses	890	Plla	Plal	yes	Lowland_Highland	4.247212693	1
Les Posses	890	Plla	Poal	yes	Lowland_Highland	6.199091288	1
Les Posses	890	Plla	Seca	NA	Lowland_Highland	NA	1
Les Posses	890	Plla	Trba	no	Lowland_Highland	NA	1
Les Posses	890	Plla	Brer	NA	Lowland_Lowland	NA	1
Les Posses	890	Plla	Crbi	yes	Lowland_Lowland	4.09482082	1
Les Posses	890	Plla	Daca	NA	Lowland_Lowland	NA	1
Les Posses	890	Plla	Melu	NA	Lowland_Lowland	NA	1
Les Posses	890	Plla	Plla	yes	Lowland_Lowland	2.671148692	1
Les Posses	890	Plla	Potr	yes	Lowland_Lowland	2.921293248	1
Les Posses	890	Plla	Sapr	yes	Lowland_Lowland	4.742195194	1
Les Posses	890	Plla	none	yes	None	10.88632951	1
Solalex	1400	Plla	Anal	NA	Lowland_Highland	NA	1
Solalex	1400	Plla	Armo	NA	Lowland_Highland	NA	1
Solalex	1400	Plla	Asal	NA	Lowland_Highland	NA	1
Solalex	1400	Plla	Plal	yes	Lowland_Highland	4.890054263	1
Solalex	1400	Plla	Poal	yes	Lowland_Highland	4.459422003	1
Solalex	1400	Plla	Seca	NA	Lowland_Highland	NA	1
Solalex	1400	Plla	Trba	yes	Lowland_Highland	7.696142957	1
Solalex	1400	Plla	Brer	NA	Lowland_Lowland	NA	1
Solalex	1400	Plla	Crbi	yes	Lowland_Lowland	1.051046455	1
Solalex	1400	Plla	Daca	NA	Lowland_Lowland	NA	1
Solalex	1400	Plla	Melu	NA	Lowland_Lowland	NA	1
Solalex	1400	Plla	Plla	yes	Lowland_Lowland	1.249391663	1
Solalex	1400	Plla	Potr	yes	Lowland_Lowland	5.308790622	1
Solalex	1400	Plla	Sapr	yes	Lowland_Lowland	2.645316258	1
Solalex	1400	Plla	none	yes	None	15.00901689	1
Anzeindaz	1900	Poal	Anal	yes	Highland_Highland	4.225097738	1
Anzeindaz	1900	Poal	Armo	NA	Highland_Highland	NA	1
Anzeindaz	1900	Poal	Asal	NA	Highland_Highland	NA	1
Anzeindaz	1900	Poal	Plal	yes	Highland_Highland	3.703767236	1
Anzeindaz	1900	Poal	Poal	yes	Highland_Highland	2.249525411	1
Anzeindaz	1900	Poal	Seca	NA	Highland_Highland	NA	1
Anzeindaz	1900	Poal	Trba	yes	Highland_Highland	3.71195419	1
Anzeindaz	1900	Poal	Brer	NA	Lowland_Highland	NA	1
Anzeindaz	1900	Poal	Crbi	yes	Lowland_Highland	2.802510536	1
Anzeindaz	1900	Poal	Daca	NA	Lowland_Highland	NA	1
Anzeindaz	1900	Poal	Melu	NA	Lowland_Highland	NA	1
Anzeindaz	1900	Poal	Plla	yes	Lowland_Highland	3.588376694	1
Anzeindaz	1900	Poal	Potr	yes	Lowland_Highland	3.676454227	1
Anzeindaz	1900	Poal	Sapr	no	Lowland_Highland	NA	1
Anzeindaz	1900	Poal	none	yes	None	7.106861816	1
Les Posses	890	Poal	Anal	yes	Highland_Highland	2.545604022	1
Les Posses	890	Poal	Armo	NA	Highland_Highland	NA	1
Les Posses	890	Poal	Asal	NA	Highland_Highland	NA	1
Les Posses	890	Poal	Plal	yes	Highland_Highland	1.923424619	1
Les Posses	890	Poal	Poal	yes	Highland_Highland	1.350667632	1
Les Posses	890	Poal	Seca	NA	Highland_Highland	NA	1
Les Posses	890	Poal	Trba	no	Highland_Highland	NA	1
Les Posses	890	Poal	Brer	NA	Lowland_Highland	NA	1
Les Posses	890	Poal	Crbi	yes	Lowland_Highland	1.985023777	1
Les Posses	890	Poal	Daca	NA	Lowland_Highland	NA	1
Les Posses	890	Poal	Melu	NA	Lowland_Highland	NA	1
Les Posses	890	Poal	Plla	yes	Lowland_Highland	2.349192279	1
Les Posses	890	Poal	Potr	yes	Lowland_Highland	2.458961781	1
Les Posses	890	Poal	Sapr	yes	Lowland_Highland	1.937659148	1
Les Posses	890	Poal	none	yes	None	4.961424469	1
Solalex	1400	Poal	Anal	yes	Highland_Highland	2.695348376	1
Solalex	1400	Poal	Armo	NA	Highland_Highland	NA	1
Solalex	1400	Poal	Asal	NA	Highland_Highland	NA	1
Solalex	1400	Poal	Plal	yes	Highland_Highland	2.0013067	1
Solalex	1400	Poal	Poal	yes	Highland_Highland	0.803220271	1
Solalex	1400	Poal	Seca	NA	Highland_Highland	NA	1
Solalex	1400	Poal	Trba	yes	Highland_Highland	3.246868645	1
Solalex	1400	Poal	Brer	NA	Lowland_Highland	NA	1
Solalex	1400	Poal	Crbi	yes	Lowland_Highland	1.540225859	1
Solalex	1400	Poal	Daca	NA	Lowland_Highland	NA	1
Solalex	1400	Poal	Melu	NA	Lowland_Highland	NA	1
Solalex	1400	Poal	Plla	yes	Lowland_Highland	1.807192018	1
Solalex	1400	Poal	Potr	yes	Lowland_Highland	1.734765108	1
Solalex	1400	Poal	Sapr	no	Lowland_Highland	NA	1
Solalex	1400	Poal	none	yes	None	3.336373448	1
Anzeindaz	1900	Potr	Anal	yes	Lowland_Highland	0.882949928	1
Anzeindaz	1900	Potr	Armo	NA	Lowland_Highland	NA	1
Anzeindaz	1900	Potr	Asal	yes	Lowland_Highland	0.887827667	1
Anzeindaz	1900	Potr	Plal	yes	Lowland_Highland	0.854401208	1
Anzeindaz	1900	Potr	Poal	yes	Lowland_Highland	0.939762135	1
Anzeindaz	1900	Potr	Seca	yes	Lowland_Highland	1.012178486	1
Anzeindaz	1900	Potr	Trba	NA	Lowland_Highland	NA	1
Anzeindaz	1900	Potr	Brer	yes	Lowland_Lowland	0.966968775	1
Anzeindaz	1900	Potr	Crbi	yes	Lowland_Lowland	NA	1
Anzeindaz	1900	Potr	Daca	NA	Lowland_Lowland	NA	1
Anzeindaz	1900	Potr	Melu	yes	Lowland_Lowland	1.009777709	1
Anzeindaz	1900	Potr	Plla	yes	Lowland_Lowland	1.055747331	1
Anzeindaz	1900	Potr	Potr	yes	Lowland_Lowland	0.914662089	1
Anzeindaz	1900	Potr	Sapr	NA	Lowland_Lowland	NA	1
Anzeindaz	1900	Potr	none	yes	None	1.321739982	1
Les Posses	890	Potr	Anal	yes	Lowland_Highland	NA	1
Les Posses	890	Potr	Armo	NA	Lowland_Highland	NA	1
Les Posses	890	Potr	Asal	yes	Lowland_Highland	0.703321877	1
Les Posses	890	Potr	Plal	yes	Lowland_Highland	0.864843163	1
Les Posses	890	Potr	Poal	yes	Lowland_Highland	0.779106729	1
Les Posses	890	Potr	Seca	yes	Lowland_Highland	0.629440909	1
Les Posses	890	Potr	Trba	NA	Lowland_Highland	NA	1
Les Posses	890	Potr	Brer	yes	Lowland_Lowland	0.642235236	1
Les Posses	890	Potr	Crbi	no	Lowland_Lowland	NA	1
Les Posses	890	Potr	Daca	NA	Lowland_Lowland	NA	1
Les Posses	890	Potr	Melu	yes	Lowland_Lowland	1.600428295	1
Les Posses	890	Potr	Plla	yes	Lowland_Lowland	1.255308797	1
Les Posses	890	Potr	Potr	yes	Lowland_Lowland	0.663609764	1
Les Posses	890	Potr	Sapr	NA	Lowland_Lowland	NA	1
Les Posses	890	Potr	none	yes	None	2.131193954	1
Solalex	1400	Potr	Anal	no	Lowland_Highland	NA	1
Solalex	1400	Potr	Armo	NA	Lowland_Highland	NA	1
Solalex	1400	Potr	Asal	yes	Lowland_Highland	0.786302188	1
Solalex	1400	Potr	Plal	no	Lowland_Highland	NA	1
Solalex	1400	Potr	Poal	yes	Lowland_Highland	0.680070959	1
Solalex	1400	Potr	Seca	no	Lowland_Highland	NA	1
Solalex	1400	Potr	Trba	NA	Lowland_Highland	NA	1
Solalex	1400	Potr	Brer	yes	Lowland_Lowland	0.788852532	1
Solalex	1400	Potr	Crbi	yes	Lowland_Lowland	0.664320095	1
Solalex	1400	Potr	Daca	NA	Lowland_Lowland	NA	1
Solalex	1400	Potr	Melu	yes	Lowland_Lowland	0.856954133	1
Solalex	1400	Potr	Plla	yes	Lowland_Lowland	0.867757253	1
Solalex	1400	Potr	Potr	yes	Lowland_Lowland	0.631046474	1
Solalex	1400	Potr	Sapr	NA	Lowland_Lowland	NA	1
Solalex	1400	Potr	none	yes	None	0.935907272	1
Anzeindaz	1900	Sapr	Anal	NA	Lowland_Highland	NA	1
Anzeindaz	1900	Sapr	Armo	NA	Lowland_Highland	NA	1
Anzeindaz	1900	Sapr	Asal	yes	Lowland_Highland	0.958563968	1
Anzeindaz	1900	Sapr	Plal	yes	Lowland_Highland	0.451283431	1
Anzeindaz	1900	Sapr	Poal	NA	Lowland_Highland	NA	1
Anzeindaz	1900	Sapr	Seca	yes	Lowland_Highland	1.095430794	1
Anzeindaz	1900	Sapr	Trba	yes	Lowland_Highland	1.595960544	1
Anzeindaz	1900	Sapr	Brer	yes	Lowland_Lowland	1.626076887	1
Anzeindaz	1900	Sapr	Crbi	yes	Lowland_Lowland	1.080482615	1
Anzeindaz	1900	Sapr	Daca	NA	Lowland_Lowland	NA	1
Anzeindaz	1900	Sapr	Melu	yes	Lowland_Lowland	2.030267827	1
Anzeindaz	1900	Sapr	Plla	yes	Lowland_Lowland	2.010996392	1
Anzeindaz	1900	Sapr	Potr	NA	Lowland_Lowland	NA	1
Anzeindaz	1900	Sapr	Sapr	yes	Lowland_Lowland	1.542335416	1
Anzeindaz	1900	Sapr	none	yes	None	5.712347734	1
Les Posses	890	Sapr	Anal	NA	Lowland_Highland	NA	1
Les Posses	890	Sapr	Armo	NA	Lowland_Highland	NA	1
Les Posses	890	Sapr	Asal	yes	Lowland_Highland	1.05236515	1
Les Posses	890	Sapr	Plal	yes	Lowland_Highland	1.638848248	1
Les Posses	890	Sapr	Poal	NA	Lowland_Highland	NA	1
Les Posses	890	Sapr	Seca	yes	Lowland_Highland	0.903844674	1
Les Posses	890	Sapr	Trba	no	Lowland_Highland	NA	1
Les Posses	890	Sapr	Brer	yes	Lowland_Lowland	1.973839885	1
Les Posses	890	Sapr	Crbi	yes	Lowland_Lowland	1.255727517	1
Les Posses	890	Sapr	Daca	NA	Lowland_Lowland	NA	1
Les Posses	890	Sapr	Melu	yes	Lowland_Lowland	2.705138518	1
Les Posses	890	Sapr	Plla	yes	Lowland_Lowland	2.789924749	1
Les Posses	890	Sapr	Potr	NA	Lowland_Lowland	NA	1
Les Posses	890	Sapr	Sapr	yes	Lowland_Lowland	1.107351426	1
Les Posses	890	Sapr	none	yes	None	5.668683153	1
Solalex	1400	Sapr	Anal	NA	Lowland_Highland	NA	1
Solalex	1400	Sapr	Armo	NA	Lowland_Highland	NA	1
Solalex	1400	Sapr	Asal	yes	Lowland_Highland	0.645344352	1
Solalex	1400	Sapr	Plal	yes	Lowland_Highland	2.333594004	1
Solalex	1400	Sapr	Poal	NA	Lowland_Highland	NA	1
Solalex	1400	Sapr	Seca	no	Lowland_Highland	NA	1
Solalex	1400	Sapr	Trba	yes	Lowland_Highland	2.588493884	1
Solalex	1400	Sapr	Brer	yes	Lowland_Lowland	2.614929028	1
Solalex	1400	Sapr	Crbi	yes	Lowland_Lowland	0.676901343	1
Solalex	1400	Sapr	Daca	NA	Lowland_Lowland	NA	1
Solalex	1400	Sapr	Melu	yes	Lowland_Lowland	2.763204323	1
Solalex	1400	Sapr	Plla	yes	Lowland_Lowland	2.899317125	1
Solalex	1400	Sapr	Potr	NA	Lowland_Lowland	NA	1
Solalex	1400	Sapr	Sapr	yes	Lowland_Lowland	2.138599466	1
Solalex	1400	Sapr	none	yes	None	7.53420346	1
Anzeindaz	1900	Seca	Anal	yes	Highland_Highland	0.828254501	1
Anzeindaz	1900	Seca	Armo	NA	Highland_Highland	NA	1
Anzeindaz	1900	Seca	Asal	yes	Highland_Highland	0.950591762	1
Anzeindaz	1900	Seca	Plal	NA	Highland_Highland	NA	1
Anzeindaz	1900	Seca	Poal	NA	Highland_Highland	NA	1
Anzeindaz	1900	Seca	Seca	yes	Highland_Highland	0.665557523	1
Anzeindaz	1900	Seca	Trba	yes	Highland_Highland	0.321711021	1
Anzeindaz	1900	Seca	Brer	yes	Lowland_Highland	0.954023131	1
Anzeindaz	1900	Seca	Crbi	NA	Lowland_Highland	NA	1
Anzeindaz	1900	Seca	Daca	NA	Lowland_Highland	NA	1
Anzeindaz	1900	Seca	Melu	yes	Lowland_Highland	0.514112889	1
Anzeindaz	1900	Seca	Plla	NA	Lowland_Highland	NA	1
Anzeindaz	1900	Seca	Potr	yes	Lowland_Highland	0.486872693	1
Anzeindaz	1900	Seca	Sapr	yes	Lowland_Highland	0.800737599	1
Anzeindaz	1900	Seca	none	yes	None	1.28201885	1
Les Posses	890	Seca	Anal	yes	Highland_Highland	0.7055503	1
Les Posses	890	Seca	Armo	NA	Highland_Highland	NA	1
Les Posses	890	Seca	Asal	yes	Highland_Highland	0.983310737	1
Les Posses	890	Seca	Plal	NA	Highland_Highland	NA	1
Les Posses	890	Seca	Poal	NA	Highland_Highland	NA	1
Les Posses	890	Seca	Seca	yes	Highland_Highland	0.600181332	1
Les Posses	890	Seca	Trba	no	Highland_Highland	NA	1
Les Posses	890	Seca	Brer	yes	Lowland_Highland	0.477628977	1
Les Posses	890	Seca	Crbi	NA	Lowland_Highland	NA	1
Les Posses	890	Seca	Daca	NA	Lowland_Highland	NA	1
Les Posses	890	Seca	Melu	yes	Lowland_Highland	0.969216966	1
Les Posses	890	Seca	Plla	NA	Lowland_Highland	NA	1
Les Posses	890	Seca	Potr	yes	Lowland_Highland	0.920597672	1
Les Posses	890	Seca	Sapr	yes	Lowland_Highland	0.937917615	1
Les Posses	890	Seca	none	yes	None	0.960966572	1
Solalex	1400	Seca	Anal	yes	Highland_Highland	0.881508291	1
Solalex	1400	Seca	Armo	NA	Highland_Highland	NA	1
Solalex	1400	Seca	Asal	yes	Highland_Highland	0.924748422	1
Solalex	1400	Seca	Plal	NA	Highland_Highland	NA	1
Solalex	1400	Seca	Poal	NA	Highland_Highland	NA	1
Solalex	1400	Seca	Seca	no	Highland_Highland	NA	1
Solalex	1400	Seca	Trba	yes	Highland_Highland	0.574783494	1
Solalex	1400	Seca	Brer	yes	Lowland_Highland	0.627422894	1
Solalex	1400	Seca	Crbi	NA	Lowland_Highland	NA	1
Solalex	1400	Seca	Daca	NA	Lowland_Highland	NA	1
Solalex	1400	Seca	Melu	yes	Lowland_Highland	0.52320439	1
Solalex	1400	Seca	Plla	NA	Lowland_Highland	NA	1
Solalex	1400	Seca	Potr	yes	Lowland_Highland	0.252568987	1
Solalex	1400	Seca	Sapr	yes	Lowland_Highland	0.65072757	1
Solalex	1400	Seca	none	yes	None	0.867877003	1
Anzeindaz	1900	Trba	Anal	yes	Highland_Highland	1.892744299	1
Anzeindaz	1900	Trba	Armo	NA	Highland_Highland	NA	1
Anzeindaz	1900	Trba	Asal	NA	Highland_Highland	NA	1
Anzeindaz	1900	Trba	Plal	yes	Highland_Highland	1.482420714	1
Anzeindaz	1900	Trba	Poal	yes	Highland_Highland	3.053613105	1
Anzeindaz	1900	Trba	Seca	yes	Highland_Highland	3.595956148	1
Anzeindaz	1900	Trba	Trba	yes	Highland_Highland	0.329726867	1
Anzeindaz	1900	Trba	Brer	NA	Lowland_Highland	NA	1
Anzeindaz	1900	Trba	Crbi	yes	Lowland_Highland	2.407889926	1
Anzeindaz	1900	Trba	Daca	NA	Lowland_Highland	NA	1
Anzeindaz	1900	Trba	Melu	yes	Lowland_Highland	1.422848801	1
Anzeindaz	1900	Trba	Plla	yes	Lowland_Highland	2.948937571	1
Anzeindaz	1900	Trba	Potr	NA	Lowland_Highland	NA	1
Anzeindaz	1900	Trba	Sapr	yes	Lowland_Highland	1.856156686	1
Anzeindaz	1900	Trba	none	yes	None	2.519132888	1
Les Posses	890	Trba	Anal	yes	Highland_Highland	0.229812512	1
Les Posses	890	Trba	Armo	NA	Highland_Highland	NA	1
Les Posses	890	Trba	Asal	NA	Highland_Highland	NA	1
Les Posses	890	Trba	Plal	yes	Highland_Highland	0.022552918	1
Les Posses	890	Trba	Poal	yes	Highland_Highland	0.230564543	1
Les Posses	890	Trba	Seca	yes	Highland_Highland	0.027569222	1
Les Posses	890	Trba	Trba	no	Highland_Highland	NA	1
Les Posses	890	Trba	Brer	NA	Lowland_Highland	NA	1
Les Posses	890	Trba	Crbi	yes	Lowland_Highland	0.274878317	1
Les Posses	890	Trba	Daca	NA	Lowland_Highland	NA	1
Les Posses	890	Trba	Melu	yes	Lowland_Highland	0.247700816	1
Les Posses	890	Trba	Plla	yes	Lowland_Highland	0.079360635	1
Les Posses	890	Trba	Potr	NA	Lowland_Highland	NA	1
Les Posses	890	Trba	Sapr	yes	Lowland_Highland	0.070463713	1
Les Posses	890	Trba	none	yes	None	0.075140865	1
Solalex	1400	Trba	Anal	yes	Highland_Highland	0.408100695	1
Solalex	1400	Trba	Armo	NA	Highland_Highland	NA	1
Solalex	1400	Trba	Asal	NA	Highland_Highland	NA	1
Solalex	1400	Trba	Plal	yes	Highland_Highland	0.14402873	1
Solalex	1400	Trba	Poal	yes	Highland_Highland	0.361393566	1
Solalex	1400	Trba	Seca	no	Highland_Highland	NA	1
Solalex	1400	Trba	Trba	yes	Highland_Highland	0.063718721	1
Solalex	1400	Trba	Brer	NA	Lowland_Highland	NA	1
Solalex	1400	Trba	Crbi	yes	Lowland_Highland	0.400352027	1
Solalex	1400	Trba	Daca	NA	Lowland_Highland	NA	1
Solalex	1400	Trba	Melu	yes	Lowland_Highland	0.248621221	1
Solalex	1400	Trba	Plla	yes	Lowland_Highland	0.273372851	1
Solalex	1400	Trba	Potr	NA	Lowland_Highland	NA	1
Solalex	1400	Trba	Sapr	yes	Lowland_Highland	0.11494396	1
Solalex	1400	Trba	none	yes	None	0.168896908	1
Anzeindaz	1900	Anal	site	yes	None	3.39613249	1
Anzeindaz	1900	Armo	site	yes	None	0.592032481	1
Anzeindaz	1900	Asal	site	yes	None	1.678072799	1
Anzeindaz	1900	Brer	site	yes	None	2.101584731	1
Anzeindaz	1900	Crbi	site	yes	None	3.049810824	1
Anzeindaz	1900	Daca	site	yes	None	3.852914077	1
Anzeindaz	1900	Melu	site	yes	None	4.548185125	1
Anzeindaz	1900	Plal	site	yes	None	1.787934805	1
Anzeindaz	1900	Plla	site	yes	None	4.603174704	1
Anzeindaz	1900	Poal	site	yes	None	3.958751929	1
Anzeindaz	1900	Potr	site	yes	None	1.026029195	1
Anzeindaz	1900	Sapr	site	yes	None	1.836718968	1
Anzeindaz	1900	Seca	site	yes	None	0.994541961	1
Anzeindaz	1900	Trba	site	yes	None	2.155515374	1
Anzeindaz	1900	Anal	site_none	yes	None	NA	1
Anzeindaz	1900	Armo	site_none	yes	None	NA	1
Anzeindaz	1900	Asal	site_none	yes	None	NA	1
Anzeindaz	1900	Brer	site_none	yes	None	NA	1
Anzeindaz	1900	Crbi	site_none	yes	None	NA	1
Anzeindaz	1900	Daca	site_none	yes	None	NA	1
Anzeindaz	1900	Melu	site_none	yes	None	NA	1
Anzeindaz	1900	Plal	site_none	yes	None	NA	1
Anzeindaz	1900	Plla	site_none	yes	None	NA	1
Anzeindaz	1900	Poal	site_none	yes	None	NA	1
Anzeindaz	1900	Potr	site_none	yes	None	NA	1
Anzeindaz	1900	Sapr	site_none	yes	None	NA	1
Anzeindaz	1900	Seca	site_none	yes	None	NA	1
Anzeindaz	1900	Trba	site_none	yes	None	NA	1
Les Posses	890	Anal	site	yes	None	5.112847101	1
Les Posses	890	Armo	site	yes	None	0.076340704	1
Les Posses	890	Asal	site	yes	None	0.640213677	1
Les Posses	890	Brer	site	yes	None	5.680320904	1
Les Posses	890	Crbi	site	yes	None	3.213917296	1
Les Posses	890	Daca	site	yes	None	9.024766974	1
Les Posses	890	Melu	site	yes	None	4.176246676	1
Les Posses	890	Plal	site	yes	None	1.757173496	1
Les Posses	890	Plla	site	yes	None	4.411874192	1
Les Posses	890	Poal	site	yes	None	2.736420686	1
Les Posses	890	Potr	site	yes	None	1.254991239	1
Les Posses	890	Sapr	site	yes	None	2.522193393	1
Les Posses	890	Seca	site	yes	None	0.95801889	1
Les Posses	890	Trba	site	yes	None	0.180687698	1
Les Posses	890	Anal	site_none	yes	None	NA	1
Les Posses	890	Armo	site_none	yes	None	NA	1
Les Posses	890	Asal	site_none	yes	None	NA	1
Les Posses	890	Brer	site_none	yes	None	NA	1
Les Posses	890	Crbi	site_none	yes	None	NA	1
Les Posses	890	Daca	site_none	yes	None	NA	1
Les Posses	890	Melu	site_none	yes	None	NA	1
Les Posses	890	Plal	site_none	yes	None	NA	1
Les Posses	890	Plla	site_none	yes	None	NA	1
Les Posses	890	Poal	site_none	yes	None	NA	1
Les Posses	890	Potr	site_none	yes	None	NA	1
Les Posses	890	Sapr	site_none	yes	None	NA	1
Les Posses	890	Seca	site_none	yes	None	NA	1
Les Posses	890	Trba	site_none	yes	None	NA	1
Solalex	1400	Anal	site	yes	None	3.925320241	1
Solalex	1400	Armo	site	yes	None	0.85892687	1
Solalex	1400	Asal	site	yes	None	0.820471412	1
Solalex	1400	Brer	site	yes	None	3.189113115	1
Solalex	1400	Crbi	site	yes	None	4.333403067	1
Solalex	1400	Daca	site	yes	None	6.201386152	1
Solalex	1400	Melu	site	yes	None	4.364229367	1
Solalex	1400	Plal	site	yes	None	2.211730534	1
Solalex	1400	Plla	site	yes	None	4.003215108	1
Solalex	1400	Poal	site	yes	None	2.094177933	1
Solalex	1400	Potr	site	yes	None	0.800575492	1
Solalex	1400	Sapr	site	yes	None	2.483004449	1
Solalex	1400	Seca	site	yes	None	0.871805042	1
Solalex	1400	Trba	site	yes	None	0.22272418	1
Solalex	1400	Anal	site_none	yes	None	NA	1
Solalex	1400	Armo	site_none	yes	None	NA	1
Solalex	1400	Asal	site_none	yes	None	NA	1
Solalex	1400	Brer	site_none	yes	None	NA	1
Solalex	1400	Crbi	site_none	yes	None	NA	1
Solalex	1400	Daca	site_none	yes	None	NA	1
Solalex	1400	Melu	site_none	yes	None	NA	1
Solalex	1400	Plal	site_none	yes	None	NA	1
Solalex	1400	Plla	site_none	yes	None	NA	1
Solalex	1400	Poal	site_none	yes	None	NA	1
Solalex	1400	Potr	site_none	yes	None	NA	1
Solalex	1400	Sapr	site_none	yes	None	NA	1
Solalex	1400	Seca	site_none	yes	None	NA	1
Solalex	1400	Trba	site_none	yes	None	NA	1
Les Posses	890	Anal	species	yes	None	NA	1
Les Posses	890	Armo	species	yes	None	NA	1
Les Posses	890	Asal	species	yes	None	NA	1
Les Posses	890	Brer	species	yes	None	NA	1
Les Posses	890	Crbi	species	yes	None	NA	1
Les Posses	890	Daca	species	yes	None	NA	1
Les Posses	890	Melu	species	yes	None	NA	1
Les Posses	890	Plal	species	yes	None	NA	1
Les Posses	890	Plla	species	yes	None	NA	1
Les Posses	890	Poal	species	yes	None	NA	1
Les Posses	890	Potr	species	yes	None	NA	1
Les Posses	890	Sapr	species	yes	None	NA	1
Les Posses	890	Seca	species	yes	None	NA	1
Les Posses	890	Trba	species	yes	None	NA	1
Les Posses	890	Anal	species_none	yes	None	NA	1
Les Posses	890	Armo	species_none	yes	None	NA	1
Les Posses	890	Asal	species_none	yes	None	NA	1
Les Posses	890	Brer	species_none	yes	None	NA	1
Les Posses	890	Crbi	species_none	yes	None	NA	1
Les Posses	890	Daca	species_none	yes	None	NA	1
Les Posses	890	Melu	species_none	yes	None	NA	1
Les Posses	890	Plal	species_none	yes	None	NA	1
Les Posses	890	Plla	species_none	yes	None	NA	1
Les Posses	890	Poal	species_none	yes	None	NA	1
Les Posses	890	Potr	species_none	yes	None	NA	1
Les Posses	890	Sapr	species_none	yes	None	NA	1
Les Posses	890	Seca	species_none	yes	None	NA	1
Les Posses	890	Trba	species_none	yes	None	NA	1
Anzeindaz	1900	Anal	Anal	yes	Highland_Highland	0.662667962	2
Anzeindaz	1900	Anal	Armo	NA	Highland_Highland	NA	2
Anzeindaz	1900	Anal	Asal	yes	Highland_Highland	1.880020572	2
Anzeindaz	1900	Anal	Plal	NA	Highland_Highland	NA	2
Anzeindaz	1900	Anal	Poal	yes	Highland_Highland	3.581608015	2
Anzeindaz	1900	Anal	Seca	yes	Highland_Highland	2.864471703	2
Anzeindaz	1900	Anal	Trba	yes	Highland_Highland	2.362567972	2
Anzeindaz	1900	Anal	Brer	yes	Lowland_Highland	2.884829063	2
Anzeindaz	1900	Anal	Crbi	yes	Lowland_Highland	3.106258501	2
Anzeindaz	1900	Anal	Daca	NA	Lowland_Highland	NA	2
Anzeindaz	1900	Anal	Melu	yes	Lowland_Highland	1.193729678	2
Anzeindaz	1900	Anal	Plla	NA	Lowland_Highland	NA	2
Anzeindaz	1900	Anal	Potr	NA	Lowland_Highland	NA	2
Anzeindaz	1900	Anal	Sapr	NA	Lowland_Highland	NA	2
Anzeindaz	1900	Anal	none	yes	None	6.045958396	2
Les Posses	890	Anal	Anal	yes	Highland_Highland	1.722672858	2
Les Posses	890	Anal	Armo	NA	Highland_Highland	NA	2
Les Posses	890	Anal	Asal	yes	Highland_Highland	5.734357881	2
Les Posses	890	Anal	Plal	NA	Highland_Highland	NA	2
Les Posses	890	Anal	Poal	yes	Highland_Highland	6.096172787	2
Les Posses	890	Anal	Seca	yes	Highland_Highland	3.490744179	2
Les Posses	890	Anal	Trba	no	Highland_Highland	NA	2
Les Posses	890	Anal	Brer	yes	Lowland_Highland	2.364868678	2
Les Posses	890	Anal	Crbi	yes	Lowland_Highland	4.012636591	2
Les Posses	890	Anal	Daca	NA	Lowland_Highland	NA	2
Les Posses	890	Anal	Melu	yes	Lowland_Highland	4.306988706	2
Les Posses	890	Anal	Plla	NA	Lowland_Highland	NA	2
Les Posses	890	Anal	Potr	NA	Lowland_Highland	NA	2
Les Posses	890	Anal	Sapr	NA	Lowland_Highland	NA	2
Les Posses	890	Anal	none	yes	None	10.06053469	2
Solalex	1400	Anal	Anal	yes	Highland_Highland	0.839064249	2
Solalex	1400	Anal	Armo	NA	Highland_Highland	NA	2
Solalex	1400	Anal	Asal	yes	Highland_Highland	2.681961577	2
Solalex	1400	Anal	Plal	NA	Highland_Highland	NA	2
Solalex	1400	Anal	Poal	yes	Highland_Highland	5.049105166	2
Solalex	1400	Anal	Seca	no	Highland_Highland	NA	2
Solalex	1400	Anal	Trba	yes	Highland_Highland	4.976549335	2
Solalex	1400	Anal	Brer	yes	Lowland_Highland	3.89633365	2
Solalex	1400	Anal	Crbi	yes	Lowland_Highland	4.651825795	2
Solalex	1400	Anal	Daca	NA	Lowland_Highland	NA	2
Solalex	1400	Anal	Melu	yes	Lowland_Highland	2.201204832	2
Solalex	1400	Anal	Plla	NA	Lowland_Highland	NA	2
Solalex	1400	Anal	Potr	NA	Lowland_Highland	NA	2
Solalex	1400	Anal	Sapr	NA	Lowland_Highland	NA	2
Solalex	1400	Anal	none	yes	None	10.22750026	2
Anzeindaz	1900	Armo	Anal	NA	Highland_Highland	NA	2
Anzeindaz	1900	Armo	Armo	NA	Highland_Highland	NA	2
Anzeindaz	1900	Armo	Asal	yes	Highland_Highland	0.555298102	2
Anzeindaz	1900	Armo	Plal	yes	Highland_Highland	0.685377587	2
Anzeindaz	1900	Armo	Poal	yes	Highland_Highland	0.372261459	2
Anzeindaz	1900	Armo	Seca	yes	Highland_Highland	0.47658006	2
Anzeindaz	1900	Armo	Trba	NA	Highland_Highland	NA	2
Anzeindaz	1900	Armo	Brer	NA	Lowland_Highland	NA	2
Anzeindaz	1900	Armo	Crbi	yes	Lowland_Highland	0.661413571	2
Anzeindaz	1900	Armo	Daca	NA	Lowland_Highland	NA	2
Anzeindaz	1900	Armo	Melu	NA	Lowland_Highland	NA	2
Anzeindaz	1900	Armo	Plla	yes	Lowland_Highland	0.613188134	2
Anzeindaz	1900	Armo	Potr	yes	Lowland_Highland	0.679198549	2
Anzeindaz	1900	Armo	Sapr	NA	Lowland_Highland	NA	2
Anzeindaz	1900	Armo	none	yes	None	0.693189115	2
Les Posses	890	Armo	Anal	NA	Highland_Highland	NA	2
Les Posses	890	Armo	Armo	NA	Highland_Highland	NA	2
Les Posses	890	Armo	Asal	yes	Highland_Highland	NA	2
Les Posses	890	Armo	Plal	yes	Highland_Highland	NA	2
Les Posses	890	Armo	Poal	yes	Highland_Highland	NA	2
Les Posses	890	Armo	Seca	yes	Highland_Highland	NA	2
Les Posses	890	Armo	Trba	NA	Highland_Highland	NA	2
Les Posses	890	Armo	Brer	NA	Lowland_Highland	NA	2
Les Posses	890	Armo	Crbi	yes	Lowland_Highland	NA	2
Les Posses	890	Armo	Daca	NA	Lowland_Highland	NA	2
Les Posses	890	Armo	Melu	NA	Lowland_Highland	NA	2
Les Posses	890	Armo	Plla	yes	Lowland_Highland	NA	2
Les Posses	890	Armo	Potr	yes	Lowland_Highland	NA	2
Les Posses	890	Armo	Sapr	NA	Lowland_Highland	NA	2
Les Posses	890	Armo	none	yes	None	NA	2
Solalex	1400	Armo	Anal	NA	Highland_Highland	NA	2
Solalex	1400	Armo	Armo	NA	Highland_Highland	NA	2
Solalex	1400	Armo	Asal	yes	Highland_Highland	0.709801705	2
Solalex	1400	Armo	Plal	yes	Highland_Highland	0.861351444	2
Solalex	1400	Armo	Poal	yes	Highland_Highland	0.542417692	2
Solalex	1400	Armo	Seca	no	Highland_Highland	NA	2
Solalex	1400	Armo	Trba	NA	Highland_Highland	NA	2
Solalex	1400	Armo	Brer	NA	Lowland_Highland	NA	2
Solalex	1400	Armo	Crbi	yes	Lowland_Highland	0.508412814	2
Solalex	1400	Armo	Daca	NA	Lowland_Highland	NA	2
Solalex	1400	Armo	Melu	NA	Lowland_Highland	NA	2
Solalex	1400	Armo	Plla	yes	Lowland_Highland	0.890060445	2
Solalex	1400	Armo	Potr	yes	Lowland_Highland	0.897663555	2
Solalex	1400	Armo	Sapr	NA	Lowland_Highland	NA	2
Solalex	1400	Armo	none	yes	None	0.592907363	2
Anzeindaz	1900	Asal	Anal	yes	Highland_Highland	2.153073692	2
Anzeindaz	1900	Asal	Armo	NA	Highland_Highland	NA	2
Anzeindaz	1900	Asal	Asal	yes	Highland_Highland	0.989261375	2
Anzeindaz	1900	Asal	Plal	yes	Highland_Highland	0.493383683	2
Anzeindaz	1900	Asal	Poal	NA	Highland_Highland	NA	2
Anzeindaz	1900	Asal	Seca	yes	Highland_Highland	1.233536615	2
Anzeindaz	1900	Asal	Trba	NA	Highland_Highland	NA	2
Anzeindaz	1900	Asal	Brer	yes	Lowland_Highland	0.66247159	2
Anzeindaz	1900	Asal	Crbi	NA	Lowland_Highland	NA	2
Anzeindaz	1900	Asal	Daca	NA	Lowland_Highland	NA	2
Anzeindaz	1900	Asal	Melu	NA	Lowland_Highland	NA	2
Anzeindaz	1900	Asal	Plla	NA	Lowland_Highland	NA	2
Anzeindaz	1900	Asal	Potr	yes	Lowland_Highland	1.752183744	2
Anzeindaz	1900	Asal	Sapr	yes	Lowland_Highland	0.761723112	2
Anzeindaz	1900	Asal	none	yes	None	4.08757979	2
Les Posses	890	Asal	Anal	yes	Highland_Highland	NA	2
Les Posses	890	Asal	Armo	NA	Highland_Highland	NA	2
Les Posses	890	Asal	Asal	yes	Highland_Highland	0.830706924	2
Les Posses	890	Asal	Plal	yes	Highland_Highland	0.125501606	2
Les Posses	890	Asal	Poal	NA	Highland_Highland	NA	2
Les Posses	890	Asal	Seca	yes	Highland_Highland	0.157731892	2
Les Posses	890	Asal	Trba	NA	Highland_Highland	NA	2
Les Posses	890	Asal	Brer	yes	Lowland_Highland	0.288257841	2
Les Posses	890	Asal	Crbi	NA	Lowland_Highland	NA	2
Les Posses	890	Asal	Daca	NA	Lowland_Highland	NA	2
Les Posses	890	Asal	Melu	NA	Lowland_Highland	NA	2
Les Posses	890	Asal	Plla	NA	Lowland_Highland	NA	2
Les Posses	890	Asal	Potr	yes	Lowland_Highland	2.493443431	2
Les Posses	890	Asal	Sapr	yes	Lowland_Highland	NA	2
Les Posses	890	Asal	none	yes	None	2.323538628	2
Solalex	1400	Asal	Anal	yes	Highland_Highland	1.076460335	2
Solalex	1400	Asal	Armo	NA	Highland_Highland	NA	2
Solalex	1400	Asal	Asal	yes	Highland_Highland	0.826032341	2
Solalex	1400	Asal	Plal	yes	Highland_Highland	1.551428198	2
Solalex	1400	Asal	Poal	NA	Highland_Highland	NA	2
Solalex	1400	Asal	Seca	no	Highland_Highland	NA	2
Solalex	1400	Asal	Trba	NA	Highland_Highland	NA	2
Solalex	1400	Asal	Brer	yes	Lowland_Highland	1.082627608	2
Solalex	1400	Asal	Crbi	NA	Lowland_Highland	NA	2
Solalex	1400	Asal	Daca	NA	Lowland_Highland	NA	2
Solalex	1400	Asal	Melu	NA	Lowland_Highland	NA	2
Solalex	1400	Asal	Plla	NA	Lowland_Highland	NA	2
Solalex	1400	Asal	Potr	yes	Lowland_Highland	2.051221448	2
Solalex	1400	Asal	Sapr	yes	Lowland_Highland	NA	2
Solalex	1400	Asal	none	yes	None	6.141464451	2
Anzeindaz	1900	Brer	Anal	yes	Lowland_Highland	2.671899717	2
Anzeindaz	1900	Brer	Armo	NA	Lowland_Highland	NA	2
Anzeindaz	1900	Brer	Asal	yes	Lowland_Highland	1.98E-07	2
Anzeindaz	1900	Brer	Plal	yes	Lowland_Highland	7.09E-07	2
Anzeindaz	1900	Brer	Poal	NA	Lowland_Highland	NA	2
Anzeindaz	1900	Brer	Seca	yes	Lowland_Highland	0.55719558	2
Anzeindaz	1900	Brer	Trba	NA	Lowland_Highland	NA	2
Anzeindaz	1900	Brer	Brer	yes	Lowland_Lowland	0.994783132	2
Anzeindaz	1900	Brer	Crbi	yes	Lowland_Lowland	1.08E-06	2
Anzeindaz	1900	Brer	Daca	NA	Lowland_Lowland	NA	2
Anzeindaz	1900	Brer	Melu	yes	Lowland_Lowland	2.681185148	2
Anzeindaz	1900	Brer	Plla	NA	Lowland_Lowland	NA	2
Anzeindaz	1900	Brer	Potr	yes	Lowland_Lowland	1.490901222	2
Anzeindaz	1900	Brer	Sapr	yes	Lowland_Lowland	1.387518145	2
Anzeindaz	1900	Brer	none	yes	None	4.250218285	2
Les Posses	890	Brer	Anal	yes	Lowland_Highland	7.318015503	2
Les Posses	890	Brer	Armo	NA	Lowland_Highland	NA	2
Les Posses	890	Brer	Asal	yes	Lowland_Highland	1.57353706	2
Les Posses	890	Brer	Plal	yes	Lowland_Highland	6.584227784	2
Les Posses	890	Brer	Poal	NA	Lowland_Highland	NA	2
Les Posses	890	Brer	Seca	yes	Lowland_Highland	1.551165159	2
Les Posses	890	Brer	Trba	NA	Lowland_Highland	NA	2
Les Posses	890	Brer	Brer	yes	Lowland_Lowland	2.962912329	2
Les Posses	890	Brer	Crbi	yes	Lowland_Lowland	3.731558097	2
Les Posses	890	Brer	Daca	NA	Lowland_Lowland	NA	2
Les Posses	890	Brer	Melu	yes	Lowland_Lowland	6.820057918	2
Les Posses	890	Brer	Plla	NA	Lowland_Lowland	NA	2
Les Posses	890	Brer	Potr	yes	Lowland_Lowland	6.460369454	2
Les Posses	890	Brer	Sapr	yes	Lowland_Lowland	5.326194625	2
Les Posses	890	Brer	none	yes	None	11.57654087	2
Solalex	1400	Brer	Anal	yes	Lowland_Highland	3.233260771	2
Solalex	1400	Brer	Armo	NA	Lowland_Highland	NA	2
Solalex	1400	Brer	Asal	yes	Lowland_Highland	0.796917501	2
Solalex	1400	Brer	Plal	yes	Lowland_Highland	8.67E-06	2
Solalex	1400	Brer	Poal	NA	Lowland_Highland	NA	2
Solalex	1400	Brer	Seca	no	Lowland_Highland	NA	2
Solalex	1400	Brer	Trba	NA	Lowland_Highland	NA	2
Solalex	1400	Brer	Brer	yes	Lowland_Lowland	1.25304036	2
Solalex	1400	Brer	Crbi	yes	Lowland_Lowland	1.964029195	2
Solalex	1400	Brer	Daca	NA	Lowland_Lowland	NA	2
Solalex	1400	Brer	Melu	yes	Lowland_Lowland	3.798587437	2
Solalex	1400	Brer	Plla	NA	Lowland_Lowland	NA	2
Solalex	1400	Brer	Potr	yes	Lowland_Lowland	2.244588742	2
Solalex	1400	Brer	Sapr	yes	Lowland_Lowland	2.126556721	2
Solalex	1400	Brer	none	yes	None	6.002661823	2
Anzeindaz	1900	Crbi	Anal	yes	Lowland_Highland	0.322660155	2
Anzeindaz	1900	Crbi	Armo	NA	Lowland_Highland	NA	2
Anzeindaz	1900	Crbi	Asal	NA	Lowland_Highland	NA	2
Anzeindaz	1900	Crbi	Plal	NA	Lowland_Highland	NA	2
Anzeindaz	1900	Crbi	Poal	yes	Lowland_Highland	4.635040726	2
Anzeindaz	1900	Crbi	Seca	NA	Lowland_Highland	NA	2
Anzeindaz	1900	Crbi	Trba	yes	Lowland_Highland	4.459536472	2
Anzeindaz	1900	Crbi	Brer	yes	Lowland_Lowland	2.101298029	2
Anzeindaz	1900	Crbi	Crbi	yes	Lowland_Lowland	0.828658254	2
Anzeindaz	1900	Crbi	Daca	NA	Lowland_Lowland	NA	2
Anzeindaz	1900	Crbi	Melu	NA	Lowland_Lowland	NA	2
Anzeindaz	1900	Crbi	Plla	yes	Lowland_Lowland	0.738775558	2
Anzeindaz	1900	Crbi	Potr	NA	Lowland_Lowland	NA	2
Anzeindaz	1900	Crbi	Sapr	yes	Lowland_Lowland	2.722449765	2
Anzeindaz	1900	Crbi	none	yes	None	3.638835646	2
Les Posses	890	Crbi	Anal	yes	Lowland_Highland	0.915909104	2
Les Posses	890	Crbi	Armo	NA	Lowland_Highland	NA	2
Les Posses	890	Crbi	Asal	NA	Lowland_Highland	NA	2
Les Posses	890	Crbi	Plal	NA	Lowland_Highland	NA	2
Les Posses	890	Crbi	Poal	yes	Lowland_Highland	0.244920377	2
Les Posses	890	Crbi	Seca	NA	Lowland_Highland	NA	2
Les Posses	890	Crbi	Trba	no	Lowland_Highland	NA	2
Les Posses	890	Crbi	Brer	yes	Lowland_Lowland	1.105854924	2
Les Posses	890	Crbi	Crbi	yes	Lowland_Lowland	0.331936203	2
Les Posses	890	Crbi	Daca	NA	Lowland_Lowland	NA	2
Les Posses	890	Crbi	Melu	NA	Lowland_Lowland	NA	2
Les Posses	890	Crbi	Plla	yes	Lowland_Lowland	5.632672547	2
Les Posses	890	Crbi	Potr	NA	Lowland_Lowland	NA	2
Les Posses	890	Crbi	Sapr	yes	Lowland_Lowland	3.406347105	2
Les Posses	890	Crbi	none	yes	None	4.946687215	2
Solalex	1400	Crbi	Anal	yes	Lowland_Highland	0.672892578	2
Solalex	1400	Crbi	Armo	NA	Lowland_Highland	NA	2
Solalex	1400	Crbi	Asal	NA	Lowland_Highland	NA	2
Solalex	1400	Crbi	Plal	NA	Lowland_Highland	NA	2
Solalex	1400	Crbi	Poal	yes	Lowland_Highland	6.13083583	2
Solalex	1400	Crbi	Seca	NA	Lowland_Highland	NA	2
Solalex	1400	Crbi	Trba	yes	Lowland_Highland	4.668532894	2
Solalex	1400	Crbi	Brer	yes	Lowland_Lowland	1.39027422	2
Solalex	1400	Crbi	Crbi	yes	Lowland_Lowland	1.029127695	2
Solalex	1400	Crbi	Daca	NA	Lowland_Lowland	NA	2
Solalex	1400	Crbi	Melu	NA	Lowland_Lowland	NA	2
Solalex	1400	Crbi	Plla	yes	Lowland_Lowland	0.156657441	2
Solalex	1400	Crbi	Potr	NA	Lowland_Lowland	NA	2
Solalex	1400	Crbi	Sapr	yes	Lowland_Lowland	2.669456672	2
Solalex	1400	Crbi	none	yes	None	5.047461112	2
Anzeindaz	1900	Daca	Anal	yes	Lowland_Highland	4.079386754	2
Anzeindaz	1900	Daca	Armo	NA	Lowland_Highland	NA	2
Anzeindaz	1900	Daca	Asal	yes	Lowland_Highland	2.840494834	2
Anzeindaz	1900	Daca	Plal	NA	Lowland_Highland	NA	2
Anzeindaz	1900	Daca	Poal	yes	Lowland_Highland	5.140210518	2
Anzeindaz	1900	Daca	Seca	NA	Lowland_Highland	NA	2
Anzeindaz	1900	Daca	Trba	NA	Lowland_Highland	NA	2
Anzeindaz	1900	Daca	Brer	NA	Lowland_Lowland	NA	2
Anzeindaz	1900	Daca	Crbi	yes	Lowland_Lowland	2.349791298	2
Anzeindaz	1900	Daca	Daca	NA	Lowland_Lowland	NA	2
Anzeindaz	1900	Daca	Melu	yes	Lowland_Lowland	4.724856536	2
Anzeindaz	1900	Daca	Plla	yes	Lowland_Lowland	2.788860793	2
Anzeindaz	1900	Daca	Potr	yes	Lowland_Lowland	4.509595386	2
Anzeindaz	1900	Daca	Sapr	NA	Lowland_Lowland	NA	2
Anzeindaz	1900	Daca	none	yes	None	4.604734085	2
Les Posses	890	Daca	Anal	yes	Lowland_Highland	6.31971112	2
Les Posses	890	Daca	Armo	NA	Lowland_Highland	NA	2
Les Posses	890	Daca	Asal	yes	Lowland_Highland	5.728111012	2
Les Posses	890	Daca	Plal	NA	Lowland_Highland	NA	2
Les Posses	890	Daca	Poal	yes	Lowland_Highland	8.378259811	2
Les Posses	890	Daca	Seca	NA	Lowland_Highland	NA	2
Les Posses	890	Daca	Trba	NA	Lowland_Highland	NA	2
Les Posses	890	Daca	Brer	NA	Lowland_Lowland	NA	2
Les Posses	890	Daca	Crbi	yes	Lowland_Lowland	9.241223684	2
Les Posses	890	Daca	Daca	NA	Lowland_Lowland	NA	2
Les Posses	890	Daca	Melu	yes	Lowland_Lowland	12.6127034	2
Les Posses	890	Daca	Plla	yes	Lowland_Lowland	13.54764807	2
Les Posses	890	Daca	Potr	yes	Lowland_Lowland	15.85790852	2
Les Posses	890	Daca	Sapr	NA	Lowland_Lowland	NA	2
Les Posses	890	Daca	none	yes	None	10.39005957	2
Solalex	1400	Daca	Anal	yes	Lowland_Highland	3.893686551	2
Solalex	1400	Daca	Armo	NA	Lowland_Highland	NA	2
Solalex	1400	Daca	Asal	yes	Lowland_Highland	2.289648217	2
Solalex	1400	Daca	Plal	NA	Lowland_Highland	NA	2
Solalex	1400	Daca	Poal	yes	Lowland_Highland	5.781361606	2
Solalex	1400	Daca	Seca	NA	Lowland_Highland	NA	2
Solalex	1400	Daca	Trba	NA	Lowland_Highland	NA	2
Solalex	1400	Daca	Brer	NA	Lowland_Lowland	NA	2
Solalex	1400	Daca	Crbi	yes	Lowland_Lowland	3.387913367	2
Solalex	1400	Daca	Daca	NA	Lowland_Lowland	NA	2
Solalex	1400	Daca	Melu	yes	Lowland_Lowland	4.593414271	2
Solalex	1400	Daca	Plla	yes	Lowland_Lowland	8.247585682	2
Solalex	1400	Daca	Potr	yes	Lowland_Lowland	6.190939186	2
Solalex	1400	Daca	Sapr	NA	Lowland_Lowland	NA	2
Solalex	1400	Daca	none	yes	None	8.613038088	2
Anzeindaz	1900	Melu	Anal	yes	Lowland_Highland	2.61476336	2
Anzeindaz	1900	Melu	Armo	NA	Lowland_Highland	NA	2
Anzeindaz	1900	Melu	Asal	NA	Lowland_Highland	NA	2
Anzeindaz	1900	Melu	Plal	yes	Lowland_Highland	5.362951977	2
Anzeindaz	1900	Melu	Poal	NA	Lowland_Highland	NA	2
Anzeindaz	1900	Melu	Seca	yes	Lowland_Highland	7.718248826	2
Anzeindaz	1900	Melu	Trba	yes	Lowland_Highland	5.030783451	2
Anzeindaz	1900	Melu	Brer	yes	Lowland_Lowland	3.900202588	2
Anzeindaz	1900	Melu	Crbi	NA	Lowland_Lowland	NA	2
Anzeindaz	1900	Melu	Daca	NA	Lowland_Lowland	NA	2
Anzeindaz	1900	Melu	Melu	yes	Lowland_Lowland	2.809989356	2
Anzeindaz	1900	Melu	Plla	NA	Lowland_Lowland	NA	2
Anzeindaz	1900	Melu	Potr	yes	Lowland_Lowland	3.34525003	2
Anzeindaz	1900	Melu	Sapr	yes	Lowland_Lowland	4.567193989	2
Anzeindaz	1900	Melu	none	yes	None	6.214145722	2
Les Posses	890	Melu	Anal	yes	Lowland_Highland	4.81169287	2
Les Posses	890	Melu	Armo	NA	Lowland_Highland	NA	2
Les Posses	890	Melu	Asal	NA	Lowland_Highland	NA	2
Les Posses	890	Melu	Plal	yes	Lowland_Highland	4.878547478	2
Les Posses	890	Melu	Poal	NA	Lowland_Highland	NA	2
Les Posses	890	Melu	Seca	yes	Lowland_Highland	0.854962661	2
Les Posses	890	Melu	Trba	no	Lowland_Highland	NA	2
Les Posses	890	Melu	Brer	yes	Lowland_Lowland	3.152976648	2
Les Posses	890	Melu	Crbi	NA	Lowland_Lowland	NA	2
Les Posses	890	Melu	Daca	NA	Lowland_Lowland	NA	2
Les Posses	890	Melu	Melu	yes	Lowland_Lowland	3.572620386	2
Les Posses	890	Melu	Plla	NA	Lowland_Lowland	NA	2
Les Posses	890	Melu	Potr	yes	Lowland_Lowland	5.850027696	2
Les Posses	890	Melu	Sapr	yes	Lowland_Lowland	5.283594228	2
Les Posses	890	Melu	none	yes	None	10.66399735	2
Solalex	1400	Melu	Anal	yes	Lowland_Highland	4.855510664	2
Solalex	1400	Melu	Armo	NA	Lowland_Highland	NA	2
Solalex	1400	Melu	Asal	NA	Lowland_Highland	NA	2
Solalex	1400	Melu	Plal	yes	Lowland_Highland	6.13801803	2
Solalex	1400	Melu	Poal	NA	Lowland_Highland	NA	2
Solalex	1400	Melu	Seca	no	Lowland_Highland	NA	2
Solalex	1400	Melu	Trba	yes	Lowland_Highland	9.124772691	2
Solalex	1400	Melu	Brer	yes	Lowland_Lowland	1.897289633	2
Solalex	1400	Melu	Crbi	NA	Lowland_Lowland	NA	2
Solalex	1400	Melu	Daca	NA	Lowland_Lowland	NA	2
Solalex	1400	Melu	Melu	yes	Lowland_Lowland	1.239553305	2
Solalex	1400	Melu	Plla	NA	Lowland_Lowland	NA	2
Solalex	1400	Melu	Potr	yes	Lowland_Lowland	6.258555229	2
Solalex	1400	Melu	Sapr	yes	Lowland_Lowland	3.78089935	2
Solalex	1400	Melu	none	yes	None	13.15850591	2
Anzeindaz	1900	Plal	Anal	NA	Highland_Highland	NA	2
Anzeindaz	1900	Plal	Armo	NA	Highland_Highland	NA	2
Anzeindaz	1900	Plal	Asal	yes	Highland_Highland	0.938241081	2
Anzeindaz	1900	Plal	Plal	yes	Highland_Highland	1.149998993	2
Anzeindaz	1900	Plal	Poal	yes	Highland_Highland	2.146518758	2
Anzeindaz	1900	Plal	Seca	NA	Highland_Highland	NA	2
Anzeindaz	1900	Plal	Trba	yes	Highland_Highland	1.823782399	2
Anzeindaz	1900	Plal	Brer	yes	Lowland_Highland	1.955361829	2
Anzeindaz	1900	Plal	Crbi	NA	Lowland_Highland	NA	2
Anzeindaz	1900	Plal	Daca	NA	Lowland_Highland	NA	2
Anzeindaz	1900	Plal	Melu	yes	Lowland_Highland	2.070963198	2
Anzeindaz	1900	Plal	Plla	yes	Lowland_Highland	1.38184812	2
Anzeindaz	1900	Plal	Potr	NA	Lowland_Highland	NA	2
Anzeindaz	1900	Plal	Sapr	yes	Lowland_Highland	0.982267444	2
Anzeindaz	1900	Plal	none	yes	None	3.514822975	2
Les Posses	890	Plal	Anal	NA	Highland_Highland	NA	2
Les Posses	890	Plal	Armo	NA	Highland_Highland	NA	2
Les Posses	890	Plal	Asal	yes	Highland_Highland	0.950335391	2
Les Posses	890	Plal	Plal	yes	Highland_Highland	1.050497021	2
Les Posses	890	Plal	Poal	yes	Highland_Highland	2.031696705	2
Les Posses	890	Plal	Seca	NA	Highland_Highland	NA	2
Les Posses	890	Plal	Trba	no	Highland_Highland	NA	2
Les Posses	890	Plal	Brer	yes	Lowland_Highland	0.929487556	2
Les Posses	890	Plal	Crbi	NA	Lowland_Highland	NA	2
Les Posses	890	Plal	Daca	NA	Lowland_Highland	NA	2
Les Posses	890	Plal	Melu	yes	Lowland_Highland	1.879658758	2
Les Posses	890	Plal	Plla	yes	Lowland_Highland	1.315532041	2
Les Posses	890	Plal	Potr	NA	Lowland_Highland	NA	2
Les Posses	890	Plal	Sapr	no	Lowland_Highland	NA	2
Les Posses	890	Plal	none	yes	None	3.163095825	2
Solalex	1400	Plal	Anal	NA	Highland_Highland	NA	2
Solalex	1400	Plal	Armo	NA	Highland_Highland	NA	2
Solalex	1400	Plal	Asal	yes	Highland_Highland	1.149140187	2
Solalex	1400	Plal	Plal	yes	Highland_Highland	1.774306831	2
Solalex	1400	Plal	Poal	yes	Highland_Highland	1.951736893	2
Solalex	1400	Plal	Seca	NA	Highland_Highland	NA	2
Solalex	1400	Plal	Trba	yes	Highland_Highland	2.232858488	2
Solalex	1400	Plal	Brer	yes	Lowland_Highland	1.375992126	2
Solalex	1400	Plal	Crbi	NA	Lowland_Highland	NA	2
Solalex	1400	Plal	Daca	NA	Lowland_Highland	NA	2
Solalex	1400	Plal	Melu	yes	Lowland_Highland	2.437012191	2
Solalex	1400	Plal	Plla	yes	Lowland_Highland	1.87208388	2
Solalex	1400	Plal	Potr	NA	Lowland_Highland	NA	2
Solalex	1400	Plal	Sapr	yes	Lowland_Highland	0.800225856	2
Solalex	1400	Plal	none	yes	None	5.379488389	2
Anzeindaz	1900	Plla	Anal	NA	Lowland_Highland	NA	2
Anzeindaz	1900	Plla	Armo	NA	Lowland_Highland	NA	2
Anzeindaz	1900	Plla	Asal	NA	Lowland_Highland	NA	2
Anzeindaz	1900	Plla	Plal	yes	Lowland_Highland	2.875923985	2
Anzeindaz	1900	Plla	Poal	yes	Lowland_Highland	5.612945836	2
Anzeindaz	1900	Plla	Seca	NA	Lowland_Highland	NA	2
Anzeindaz	1900	Plla	Trba	yes	Lowland_Highland	5.418713491	2
Anzeindaz	1900	Plla	Brer	NA	Lowland_Lowland	NA	2
Anzeindaz	1900	Plla	Crbi	yes	Lowland_Lowland	3.658497536	2
Anzeindaz	1900	Plla	Daca	NA	Lowland_Lowland	NA	2
Anzeindaz	1900	Plla	Melu	NA	Lowland_Lowland	NA	2
Anzeindaz	1900	Plla	Plla	yes	Lowland_Lowland	1.851779632	2
Anzeindaz	1900	Plla	Potr	yes	Lowland_Lowland	5.28546612	2
Anzeindaz	1900	Plla	Sapr	yes	Lowland_Lowland	4.311093961	2
Anzeindaz	1900	Plla	none	yes	None	12.49584973	2
Les Posses	890	Plla	Anal	NA	Lowland_Highland	NA	2
Les Posses	890	Plla	Armo	NA	Lowland_Highland	NA	2
Les Posses	890	Plla	Asal	NA	Lowland_Highland	NA	2
Les Posses	890	Plla	Plal	yes	Lowland_Highland	4.168167865	2
Les Posses	890	Plla	Poal	yes	Lowland_Highland	9.049106945	2
Les Posses	890	Plla	Seca	NA	Lowland_Highland	NA	2
Les Posses	890	Plla	Trba	no	Lowland_Highland	NA	2
Les Posses	890	Plla	Brer	NA	Lowland_Lowland	NA	2
Les Posses	890	Plla	Crbi	yes	Lowland_Lowland	3.929349988	2
Les Posses	890	Plla	Daca	NA	Lowland_Lowland	NA	2
Les Posses	890	Plla	Melu	NA	Lowland_Lowland	NA	2
Les Posses	890	Plla	Plla	yes	Lowland_Lowland	2.474680764	2
Les Posses	890	Plla	Potr	yes	Lowland_Lowland	11.73667978	2
Les Posses	890	Plla	Sapr	yes	Lowland_Lowland	4.020894849	2
Les Posses	890	Plla	none	yes	None	12.31924923	2
Solalex	1400	Plla	Anal	NA	Lowland_Highland	NA	2
Solalex	1400	Plla	Armo	NA	Lowland_Highland	NA	2
Solalex	1400	Plla	Asal	NA	Lowland_Highland	NA	2
Solalex	1400	Plla	Plal	yes	Lowland_Highland	2.455689343	2
Solalex	1400	Plla	Poal	yes	Lowland_Highland	4.162419221	2
Solalex	1400	Plla	Seca	NA	Lowland_Highland	NA	2
Solalex	1400	Plla	Trba	yes	Lowland_Highland	7.698422584	2
Solalex	1400	Plla	Brer	NA	Lowland_Lowland	NA	2
Solalex	1400	Plla	Crbi	yes	Lowland_Lowland	1.256964418	2
Solalex	1400	Plla	Daca	NA	Lowland_Lowland	NA	2
Solalex	1400	Plla	Melu	NA	Lowland_Lowland	NA	2
Solalex	1400	Plla	Plla	yes	Lowland_Lowland	1.144321395	2
Solalex	1400	Plla	Potr	yes	Lowland_Lowland	7.159599618	2
Solalex	1400	Plla	Sapr	yes	Lowland_Lowland	2.985884724	2
Solalex	1400	Plla	none	yes	None	14.21075242	2
Anzeindaz	1900	Poal	Anal	yes	Highland_Highland	4.932757659	2
Anzeindaz	1900	Poal	Armo	NA	Highland_Highland	NA	2
Anzeindaz	1900	Poal	Asal	NA	Highland_Highland	NA	2
Anzeindaz	1900	Poal	Plal	yes	Highland_Highland	3.673797797	2
Anzeindaz	1900	Poal	Poal	yes	Highland_Highland	2.202355823	2
Anzeindaz	1900	Poal	Seca	NA	Highland_Highland	NA	2
Anzeindaz	1900	Poal	Trba	yes	Highland_Highland	3.928024028	2
Anzeindaz	1900	Poal	Brer	NA	Lowland_Highland	NA	2
Anzeindaz	1900	Poal	Crbi	yes	Lowland_Highland	3.748049472	2
Anzeindaz	1900	Poal	Daca	NA	Lowland_Highland	NA	2
Anzeindaz	1900	Poal	Melu	NA	Lowland_Highland	NA	2
Anzeindaz	1900	Poal	Plla	yes	Lowland_Highland	2.732783906	2
Anzeindaz	1900	Poal	Potr	yes	Lowland_Highland	3.167046637	2
Anzeindaz	1900	Poal	Sapr	no	Lowland_Highland	NA	2
Anzeindaz	1900	Poal	none	yes	None	6.984915932	2
Les Posses	890	Poal	Anal	yes	Highland_Highland	2.380287499	2
Les Posses	890	Poal	Armo	NA	Highland_Highland	NA	2
Les Posses	890	Poal	Asal	NA	Highland_Highland	NA	2
Les Posses	890	Poal	Plal	yes	Highland_Highland	1.562065497	2
Les Posses	890	Poal	Poal	yes	Highland_Highland	1.458720879	2
Les Posses	890	Poal	Seca	NA	Highland_Highland	NA	2
Les Posses	890	Poal	Trba	no	Highland_Highland	NA	2
Les Posses	890	Poal	Brer	NA	Lowland_Highland	NA	2
Les Posses	890	Poal	Crbi	yes	Lowland_Highland	1.917525912	2
Les Posses	890	Poal	Daca	NA	Lowland_Highland	NA	2
Les Posses	890	Poal	Melu	NA	Lowland_Highland	NA	2
Les Posses	890	Poal	Plla	yes	Lowland_Highland	3.041204784	2
Les Posses	890	Poal	Potr	yes	Lowland_Highland	1.912542109	2
Les Posses	890	Poal	Sapr	yes	Lowland_Highland	2.863222657	2
Les Posses	890	Poal	none	yes	None	6.749207635	2
Solalex	1400	Poal	Anal	yes	Highland_Highland	2.628254993	2
Solalex	1400	Poal	Armo	NA	Highland_Highland	NA	2
Solalex	1400	Poal	Asal	NA	Highland_Highland	NA	2
Solalex	1400	Poal	Plal	yes	Highland_Highland	2.24662441	2
Solalex	1400	Poal	Poal	yes	Highland_Highland	1.080969618	2
Solalex	1400	Poal	Seca	NA	Highland_Highland	NA	2
Solalex	1400	Poal	Trba	yes	Highland_Highland	3.855875972	2
Solalex	1400	Poal	Brer	NA	Lowland_Highland	NA	2
Solalex	1400	Poal	Crbi	yes	Lowland_Highland	1.857184813	2
Solalex	1400	Poal	Daca	NA	Lowland_Highland	NA	2
Solalex	1400	Poal	Melu	NA	Lowland_Highland	NA	2
Solalex	1400	Poal	Plla	yes	Lowland_Highland	2.243539868	2
Solalex	1400	Poal	Potr	yes	Lowland_Highland	1.953678397	2
Solalex	1400	Poal	Sapr	no	Lowland_Highland	NA	2
Solalex	1400	Poal	none	yes	None	3.657597177	2
Anzeindaz	1900	Potr	Anal	yes	Lowland_Highland	0.929629887	2
Anzeindaz	1900	Potr	Armo	NA	Lowland_Highland	NA	2
Anzeindaz	1900	Potr	Asal	yes	Lowland_Highland	0.903373407	2
Anzeindaz	1900	Potr	Plal	yes	Lowland_Highland	0.863766263	2
Anzeindaz	1900	Potr	Poal	yes	Lowland_Highland	0.943897695	2
Anzeindaz	1900	Potr	Seca	yes	Lowland_Highland	1.015656363	2
Anzeindaz	1900	Potr	Trba	NA	Lowland_Highland	NA	2
Anzeindaz	1900	Potr	Brer	yes	Lowland_Lowland	0.968042406	2
Anzeindaz	1900	Potr	Crbi	yes	Lowland_Lowland	NA	2
Anzeindaz	1900	Potr	Daca	NA	Lowland_Lowland	NA	2
Anzeindaz	1900	Potr	Melu	yes	Lowland_Lowland	0.968754994	2
Anzeindaz	1900	Potr	Plla	yes	Lowland_Lowland	1.034393035	2
Anzeindaz	1900	Potr	Potr	yes	Lowland_Lowland	0.904710702	2
Anzeindaz	1900	Potr	Sapr	NA	Lowland_Lowland	NA	2
Anzeindaz	1900	Potr	none	yes	None	1.274938057	2
Les Posses	890	Potr	Anal	yes	Lowland_Highland	NA	2
Les Posses	890	Potr	Armo	NA	Lowland_Highland	NA	2
Les Posses	890	Potr	Asal	yes	Lowland_Highland	0.779414388	2
Les Posses	890	Potr	Plal	yes	Lowland_Highland	0.769807095	2
Les Posses	890	Potr	Poal	yes	Lowland_Highland	0.847294647	2
Les Posses	890	Potr	Seca	yes	Lowland_Highland	0.654164487	2
Les Posses	890	Potr	Trba	NA	Lowland_Highland	NA	2
Les Posses	890	Potr	Brer	yes	Lowland_Lowland	0.709807668	2
Les Posses	890	Potr	Crbi	no	Lowland_Lowland	NA	2
Les Posses	890	Potr	Daca	NA	Lowland_Lowland	NA	2
Les Posses	890	Potr	Melu	yes	Lowland_Lowland	1.465690465	2
Les Posses	890	Potr	Plla	yes	Lowland_Lowland	1.226438877	2
Les Posses	890	Potr	Potr	yes	Lowland_Lowland	0.717783065	2
Les Posses	890	Potr	Sapr	NA	Lowland_Lowland	NA	2
Les Posses	890	Potr	none	yes	None	2.244444697	2
Solalex	1400	Potr	Anal	no	Lowland_Highland	NA	2
Solalex	1400	Potr	Armo	NA	Lowland_Highland	NA	2
Solalex	1400	Potr	Asal	yes	Lowland_Highland	0.758885716	2
Solalex	1400	Potr	Plal	no	Lowland_Highland	NA	2
Solalex	1400	Potr	Poal	yes	Lowland_Highland	0.707309459	2
Solalex	1400	Potr	Seca	no	Lowland_Highland	NA	2
Solalex	1400	Potr	Trba	NA	Lowland_Highland	NA	2
Solalex	1400	Potr	Brer	yes	Lowland_Lowland	0.729553576	2
Solalex	1400	Potr	Crbi	yes	Lowland_Lowland	0.683873314	2
Solalex	1400	Potr	Daca	NA	Lowland_Lowland	NA	2
Solalex	1400	Potr	Melu	yes	Lowland_Lowland	0.828099108	2
Solalex	1400	Potr	Plla	yes	Lowland_Lowland	0.882896683	2
Solalex	1400	Potr	Potr	yes	Lowland_Lowland	0.553752992	2
Solalex	1400	Potr	Sapr	NA	Lowland_Lowland	NA	2
Solalex	1400	Potr	none	yes	None	0.881022903	2
Anzeindaz	1900	Sapr	Anal	NA	Lowland_Highland	NA	2
Anzeindaz	1900	Sapr	Armo	NA	Lowland_Highland	NA	2
Anzeindaz	1900	Sapr	Asal	yes	Lowland_Highland	0.737937221	2
Anzeindaz	1900	Sapr	Plal	yes	Lowland_Highland	0.672625248	2
Anzeindaz	1900	Sapr	Poal	NA	Lowland_Highland	NA	2
Anzeindaz	1900	Sapr	Seca	yes	Lowland_Highland	0.904077251	2
Anzeindaz	1900	Sapr	Trba	yes	Lowland_Highland	1.472204513	2
Anzeindaz	1900	Sapr	Brer	yes	Lowland_Lowland	1.407814976	2
Anzeindaz	1900	Sapr	Crbi	yes	Lowland_Lowland	1.110797492	2
Anzeindaz	1900	Sapr	Daca	NA	Lowland_Lowland	NA	2
Anzeindaz	1900	Sapr	Melu	yes	Lowland_Lowland	1.948994891	2
Anzeindaz	1900	Sapr	Plla	yes	Lowland_Lowland	1.985919568	2
Anzeindaz	1900	Sapr	Potr	NA	Lowland_Lowland	NA	2
Anzeindaz	1900	Sapr	Sapr	yes	Lowland_Lowland	1.571322121	2
Anzeindaz	1900	Sapr	none	yes	None	5.859295673	2
Les Posses	890	Sapr	Anal	NA	Lowland_Highland	NA	2
Les Posses	890	Sapr	Armo	NA	Lowland_Highland	NA	2
Les Posses	890	Sapr	Asal	yes	Lowland_Highland	0.911491242	2
Les Posses	890	Sapr	Plal	yes	Lowland_Highland	1.626276049	2
Les Posses	890	Sapr	Poal	NA	Lowland_Highland	NA	2
[truncated: 369,001 more rows]
