# Supplementary material for: Competition contributes to both warm and cool range edges
Source: Nat Commun. 2022 May 6;13:2502. doi: 10.1038/s41467-022-30013-3 (PMC9076896; doi:10.1038/s41467-022-30013-3)
Supplement: Supplementary file 9 — Supplementary Data 6 [file 41467_2022_30013_MOESM9_ESM.csv]

site	elevation	sps1	sps2	pair	origin.pair	bootstrap	outcome.igr	nd	fd	fd.highlow	coexistence.metric	outcome.ndfd
Anzeindaz	1900	Anal	Trba	Anal_Trba	Highland-highland	0	Coexistence	0.572292603	0.875414877	0.875414877	2.046761134	Coexistence
Anzeindaz	1900	Anal	Poal	Anal_Poal	Highland-highland	0	Coexistence	0.709867274	0.943536607	0.943536607	3.25208611	Coexistence
Les Posses	890	Anal	Trba	Anal_Trba	Highland-highland	0	NA	NA	NA	NA	NA	NA
Les Posses	890	Anal	Poal	Anal_Poal	Highland-highland	0	Coexistence	0.780504608	2.194953915	2.194953915	2.075626407	Coexistence
Solalex	1400	Anal	Trba	Anal_Trba	Highland-highland	0	Competitive exclusion	0.829431708	0.586275439	0.586275439	3.437188898	Coexistence
Solalex	1400	Anal	Poal	Anal_Poal	Highland-highland	0	Coexistence	0.706982876	0.732111319	0.732111319	2.498527421	Coexistence
Anzeindaz	1900	Armo	Asal	Armo_Asal	Highland-highland	0	NA	NA	NA	NA	NA	NA
Anzeindaz	1900	Armo	Plal	Armo_Plal	Highland-highland	0	NA	NA	NA	NA	NA	NA
Anzeindaz	1900	Armo	Poal	Armo_Poal	Highland-highland	0	NA	NA	NA	NA	NA	NA
Anzeindaz	1900	Armo	Seca	Armo_Seca	Highland-highland	0	NA	NA	NA	NA	NA	NA
Anzeindaz	1900	Armo	Crbi	Armo_Crbi	Lowland-highland	0	NA	NA	NA	NA	NA	NA
Anzeindaz	1900	Armo	Plla	Armo_Plla	Lowland-highland	0	NA	NA	NA	NA	NA	NA
Anzeindaz	1900	Armo	Potr	Armo_Potr	Lowland-highland	0	NA	NA	NA	NA	NA	NA
Anzeindaz	1900	Armo	Daca	Armo_Daca	Lowland-highland	0	NA	NA	NA	NA	NA	NA
Les Posses	890	Armo	Asal	Armo_Asal	Highland-highland	0	NA	NA	NA	NA	NA	NA
Les Posses	890	Armo	Plal	Armo_Plal	Highland-highland	0	NA	NA	NA	NA	NA	NA
Les Posses	890	Armo	Poal	Armo_Poal	Highland-highland	0	NA	NA	NA	NA	NA	NA
Les Posses	890	Armo	Seca	Armo_Seca	Highland-highland	0	NA	NA	NA	NA	NA	NA
Les Posses	890	Armo	Crbi	Armo_Crbi	Lowland-highland	0	NA	NA	NA	NA	NA	NA
Les Posses	890	Armo	Plla	Armo_Plla	Lowland-highland	0	NA	NA	NA	NA	NA	NA
Les Posses	890	Armo	Potr	Armo_Potr	Lowland-highland	0	NA	NA	NA	NA	NA	NA
Les Posses	890	Armo	Daca	Armo_Daca	Lowland-highland	0	NA	NA	NA	NA	NA	NA
Solalex	1400	Armo	Asal	Armo_Asal	Highland-highland	0	NA	NA	NA	NA	NA	NA
Solalex	1400	Armo	Plal	Armo_Plal	Highland-highland	0	NA	NA	NA	NA	NA	NA
Solalex	1400	Armo	Poal	Armo_Poal	Highland-highland	0	NA	NA	NA	NA	NA	NA
Solalex	1400	Armo	Seca	Armo_Seca	Highland-highland	0	NA	NA	NA	NA	NA	NA
Solalex	1400	Armo	Crbi	Armo_Crbi	Lowland-highland	0	NA	NA	NA	NA	NA	NA
Solalex	1400	Armo	Plla	Armo_Plla	Lowland-highland	0	NA	NA	NA	NA	NA	NA
Solalex	1400	Armo	Potr	Armo_Potr	Lowland-highland	0	NA	NA	NA	NA	NA	NA
Solalex	1400	Armo	Daca	Armo_Daca	Lowland-highland	0	NA	NA	NA	NA	NA	NA
Anzeindaz	1900	Asal	Plal	Asal_Plal	Highland-highland	0	Priority effect	-0.03615796	0.999855498	0.999855498	0.964964355	Competitive exclusion
Anzeindaz	1900	Asal	Anal	Asal_Anal	Highland-highland	0	Coexistence	0.446142136	1.100649326	1.100649326	1.640411109	Coexistence
Anzeindaz	1900	Asal	Potr	Asal_Potr	Lowland-highland	0	Competitive exclusion	0.016800328	1.501035408	1.501035408	0.677590546	Competitive exclusion
Anzeindaz	1900	Asal	Sapr	Asal_Sapr	Lowland-highland	0	Priority effect	-0.174558305	0.955501565	0.955501565	0.813498624	Competitive exclusion
Les Posses	890	Asal	Plal	Asal_Plal	Highland-highland	0	Priority effect	-0.935589064	0.606820904	0.606820904	0.313507095	Competitive exclusion
Les Posses	890	Asal	Anal	Asal_Anal	Highland-highland	0	Competitive exclusion	0.286787291	0.305427927	0.305427927	0.428242407	Competitive exclusion
Les Posses	890	Asal	Potr	Asal_Potr	Lowland-highland	0	Competitive exclusion	0.62879791	3.712020896	3.712020896	0.72573685	Competitive exclusion
Les Posses	890	Asal	Sapr	Asal_Sapr	Lowland-highland	0	Priority effect	-1.138178266	0.469887181	0.469887181	0.219760526	Competitive exclusion
Solalex	1400	Asal	Plal	Asal_Plal	Highland-highland	0	Coexistence	0.148485479	1.099157784	1.099157784	1.068434496	Coexistence
Solalex	1400	Asal	Anal	Asal_Anal	Highland-highland	0	Coexistence	0.286177537	0.723274482	0.723274482	1.013241414	Coexistence
Solalex	1400	Asal	Potr	Asal_Potr	Lowland-highland	0	Competitive exclusion	0.243875654	1.30577759	1.30577759	1.012832357	Coexistence
Solalex	1400	Asal	Sapr	Asal_Sapr	Lowland-highland	0	Priority effect	-0.483417254	0.822837856	0.822837856	0.554690768	Competitive exclusion
Anzeindaz	1900	Brer	Seca	Brer_Seca	Lowland-highland	0	Priority effect	-1.336775458	1.598668221	0.62552066	0.267685394	Competitive exclusion
Anzeindaz	1900	Brer	Melu	Brer_Melu	Lowland-lowland	0	Coexistence	0.784293427	0.7489524	0.7489524	3.472088914	Coexistence
Anzeindaz	1900	Brer	Crbi	Brer_Crbi	Lowland-lowland	0	Coexistence	0.531650239	1.071620588	1.071620588	1.992455581	Coexistence
Anzeindaz	1900	Brer	Asal	Brer_Asal	Lowland-highland	0	Competitive exclusion	0.053722792	1.237685378	0.807959776	0.853829902	Competitive exclusion
Anzeindaz	1900	Brer	Plal	Brer_Plal	Lowland-highland	0	Coexistence	0.453449235	0.854769419	1.16990615	1.563934174	Coexistence
Anzeindaz	1900	Brer	Anal	Brer_Anal	Lowland-highland	0	Coexistence	0.635278785	1.377160588	0.72613173	1.990922654	Coexistence
Anzeindaz	1900	Brer	Potr	Brer_Potr	Lowland-lowland	0	Competitive exclusion	0.206759687	1.372710153	1.372710153	0.918367227	Competitive exclusion
Anzeindaz	1900	Brer	Sapr	Brer_Sapr	Lowland-lowland	0	Coexistence	0.333378071	1.165994177	1.165994177	1.286542159	Coexistence
Les Posses	890	Brer	Seca	Brer_Seca	Lowland-highland	0	Competitive exclusion	-2.751276183	4.985089732	0.200598195	0.053474654	Competitive exclusion
Les Posses	890	Brer	Melu	Brer_Melu	Lowland-lowland	0	Coexistence	0.674254942	1.590768752	1.590768752	1.929812492	Coexistence
Les Posses	890	Brer	Crbi	Brer_Crbi	Lowland-lowland	0	Coexistence	0.357653187	1.417983924	1.417983924	1.097890733	Coexistence
Les Posses	890	Brer	Asal	Brer_Asal	Lowland-highland	0	Competitive exclusion	-0.265410886	1.626254603	0.614909866	0.485936918	Competitive exclusion
Les Posses	890	Brer	Plal	Brer_Plal	Lowland-highland	0	Competitive exclusion	0.483610393	1.973125462	0.506810144	0.981449156	Competitive exclusion
Les Posses	890	Brer	Anal	Brer_Anal	Lowland-highland	0	Coexistence	0.660538526	1.731243841	0.577619383	1.701575663	Coexistence
Les Posses	890	Brer	Potr	Brer_Potr	Lowland-lowland	0	Competitive exclusion	0.3506357	2.172449119	2.172449119	0.708862459	Competitive exclusion
Les Posses	890	Brer	Sapr	Brer_Sapr	Lowland-lowland	0	Coexistence	0.554236478	1.402693572	1.402693572	1.599310052	Coexistence
Solalex	1400	Brer	Seca	Brer_Seca	Lowland-highland	0	NA	NA	NA	NA	NA	NA
Solalex	1400	Brer	Melu	Brer_Melu	Lowland-lowland	0	Coexistence	0.832450723	1.019515425	1.019515425	5.854147237	Coexistence
Solalex	1400	Brer	Crbi	Brer_Crbi	Lowland-lowland	0	Coexistence	0.328419565	1.176793588	1.176793588	1.265323783	Coexistence
Solalex	1400	Brer	Asal	Brer_Asal	Lowland-highland	0	Competitive exclusion	-0.010131186	0.860579125	1.162008199	0.851947883	Competitive exclusion
Solalex	1400	Brer	Plal	Brer_Plal	Lowland-highland	0	Coexistence	0.497975934	1.567515489	0.637952229	1.270760254	Coexistence
Solalex	1400	Brer	Anal	Brer_Anal	Lowland-highland	0	Coexistence	0.692504533	1.121241326	0.891868661	2.90042865	Coexistence
Solalex	1400	Brer	Potr	Brer_Potr	Lowland-lowland	0	Competitive exclusion	0.265476164	1.38858443	1.38858443	0.980441793	Competitive exclusion
Solalex	1400	Brer	Sapr	Brer_Sapr	Lowland-lowland	0	Coexistence	0.469328725	1.066129205	1.066129205	1.76752099	Coexistence
Anzeindaz	1900	Crbi	Anal	Crbi_Anal	Lowland-highland	0	Coexistence	0.67000872	0.967951881	1.033109206	2.933265029	Coexistence
Anzeindaz	1900	Crbi	Sapr	Crbi_Sapr	Lowland-lowland	0	Coexistence	0.452259555	1.678651864	1.678651864	1.087588365	Coexistence
Anzeindaz	1900	Crbi	Plla	Crbi_Plla	Lowland-lowland	0	Competitive exclusion	0.277067512	0.692977259	0.692977259	0.958564279	Competitive exclusion
Anzeindaz	1900	Crbi	Trba	Crbi_Trba	Lowland-highland	0	Coexistence	0.926468687	1.610023331	0.621109012	8.446864156	Coexistence
Anzeindaz	1900	Crbi	Poal	Crbi_Poal	Lowland-highland	0	Coexistence	0.813525664	1.864743364	0.536266823	2.875821056	Coexistence
Les Posses	890	Crbi	Anal	Crbi_Anal	Lowland-highland	0	Coexistence	0.420847271	0.693041566	1.442914896	1.196647329	Coexistence
Les Posses	890	Crbi	Sapr	Crbi_Sapr	Lowland-lowland	0	Coexistence	0.566787783	1.983006377	1.983006377	1.164059538	Coexistence
Les Posses	890	Crbi	Plla	Crbi_Plla	Lowland-lowland	0	Coexistence	0.79337852	2.066214801	2.066214801	2.3423353	Coexistence
Les Posses	890	Crbi	Trba	Crbi_Trba	Lowland-highland	0	NA	NA	NA	NA	NA	NA
Les Posses	890	Crbi	Poal	Crbi_Poal	Lowland-highland	0	Coexistence	0.78102903	2.996965899	0.333670797	1.523812937	Coexistence
Solalex	1400	Crbi	Anal	Crbi_Anal	Lowland-highland	0	Coexistence	0.727512861	1.101404214	0.907931881	3.332017375	Coexistence
Solalex	1400	Crbi	Sapr	Crbi_Sapr	Lowland-lowland	0	Competitive exclusion	0.365954088	1.778007023	1.778007023	0.887045345	Competitive exclusion
Solalex	1400	Crbi	Plla	Crbi_Plla	Lowland-lowland	0	Coexistence	0.408378659	1.538484202	1.538484202	1.098659531	Coexistence
Solalex	1400	Crbi	Trba	Crbi_Trba	Lowland-highland	0	Competitive exclusion	0.9	1	1	10	Coexistence
Solalex	1400	Crbi	Poal	Crbi_Poal	Lowland-highland	0	Coexistence	0.760795672	2.39204328	0.418052637	1.747680069	Coexistence
Anzeindaz	1900	Daca	Anal	Daca_Anal	Lowland-highland	0	NA	NA	NA	NA	NA	NA
Anzeindaz	1900	Daca	Asal	Daca_Asal	Lowland-highland	0	NA	NA	NA	NA	NA	NA
Anzeindaz	1900	Daca	Poal	Daca_Poal	Lowland-highland	0	NA	NA	NA	NA	NA	NA
Anzeindaz	1900	Daca	Crbi	Daca_Crbi	Lowland-lowland	0	NA	NA	NA	NA	NA	NA
Anzeindaz	1900	Daca	Melu	Daca_Melu	Lowland-lowland	0	NA	NA	NA	NA	NA	NA
Anzeindaz	1900	Daca	Plla	Daca_Plla	Lowland-lowland	0	NA	NA	NA	NA	NA	NA
Anzeindaz	1900	Daca	Potr	Daca_Potr	Lowland-lowland	0	NA	NA	NA	NA	NA	NA
Les Posses	890	Daca	Anal	Daca_Anal	Lowland-highland	0	NA	NA	NA	NA	NA	NA
Les Posses	890	Daca	Asal	Daca_Asal	Lowland-highland	0	NA	NA	NA	NA	NA	NA
Les Posses	890	Daca	Poal	Daca_Poal	Lowland-highland	0	NA	NA	NA	NA	NA	NA
Les Posses	890	Daca	Crbi	Daca_Crbi	Lowland-lowland	0	NA	NA	NA	NA	NA	NA
Les Posses	890	Daca	Melu	Daca_Melu	Lowland-lowland	0	NA	NA	NA	NA	NA	NA
Les Posses	890	Daca	Plla	Daca_Plla	Lowland-lowland	0	NA	NA	NA	NA	NA	NA
Les Posses	890	Daca	Potr	Daca_Potr	Lowland-lowland	0	NA	NA	NA	NA	NA	NA
Solalex	1400	Daca	Anal	Daca_Anal	Lowland-highland	0	NA	NA	NA	NA	NA	NA
Solalex	1400	Daca	Asal	Daca_Asal	Lowland-highland	0	NA	NA	NA	NA	NA	NA
Solalex	1400	Daca	Poal	Daca_Poal	Lowland-highland	0	NA	NA	NA	NA	NA	NA
Solalex	1400	Daca	Crbi	Daca_Crbi	Lowland-lowland	0	NA	NA	NA	NA	NA	NA
Solalex	1400	Daca	Melu	Daca_Melu	Lowland-lowland	0	NA	NA	NA	NA	NA	NA
Solalex	1400	Daca	Plla	Daca_Plla	Lowland-lowland	0	NA	NA	NA	NA	NA	NA
Solalex	1400	Daca	Potr	Daca_Potr	Lowland-lowland	0	NA	NA	NA	NA	NA	NA
Anzeindaz	1900	Melu	Plal	Melu_Plal	Lowland-highland	0	Coexistence	0.751196882	1.890556951	0.528944658	2.125956712	Coexistence
Anzeindaz	1900	Melu	Anal	Melu_Anal	Lowland-highland	0	Competitive exclusion	0.376373076	1.648896911	0.606466052	0.972482151	Competitive exclusion
Anzeindaz	1900	Melu	Potr	Melu_Potr	Lowland-lowland	0	Coexistence	0.439466182	1.779081596	1.779081596	1.002772264	Coexistence
Anzeindaz	1900	Melu	Sapr	Melu_Sapr	Lowland-lowland	0	Coexistence	0.653704698	1.701786472	1.701786472	1.696869071	Coexistence
Anzeindaz	1900	Melu	Trba	Melu_Trba	Lowland-highland	0	Coexistence	0.660867927	1.885496682	0.530364232	1.563886977	Coexistence
Les Posses	890	Melu	Plal	Melu_Plal	Lowland-highland	0	Coexistence	0.492634624	1.017603474	0.982701048	1.936870537	Coexistence
Les Posses	890	Melu	Anal	Melu_Anal	Lowland-highland	0	Coexistence	0.553484361	1.164879547	0.858457857	1.922570639	Coexistence
Les Posses	890	Melu	Potr	Melu_Potr	Lowland-lowland	0	Coexistence	0.63344185	1.196879305	1.196879305	2.279327671	Coexistence
Les Posses	890	Melu	Sapr	Melu_Sapr	Lowland-lowland	0	Coexistence	0.622090036	1.190913111	1.190913111	2.221936181	Coexistence
Les Posses	890	Melu	Trba	Melu_Trba	Lowland-highland	0	NA	NA	NA	NA	NA	NA
Solalex	1400	Melu	Plal	Melu_Plal	Lowland-highland	0	Coexistence	0.584159764	1.198962918	0.834054152	2.005708156	Coexistence
Solalex	1400	Melu	Anal	Melu_Anal	Lowland-highland	0	Coexistence	0.553371691	1.325512523	0.754425162	1.689156614	Coexistence
Solalex	1400	Melu	Potr	Melu_Potr	Lowland-lowland	0	Competitive exclusion	0.56740031	1.529010923	1.529010923	1.511830866	Coexistence
Solalex	1400	Melu	Sapr	Melu_Sapr	Lowland-lowland	0	Coexistence	0.501635454	1.030680177	1.030680177	1.946834072	Coexistence
Solalex	1400	Melu	Trba	Melu_Trba	Lowland-highland	0	Competitive exclusion	0.887027246	0.885169179	1.129727541	7.835244753	Coexistence
Anzeindaz	1900	Plal	Sapr	Plal_Sapr	Lowland-highland	0	Competitive exclusion	0.072106324	1.300343848	1.300343848	0.828788236	Competitive exclusion
Anzeindaz	1900	Plal	Plla	Plal_Plla	Lowland-highland	0	Coexistence	0.358399146	0.811306531	0.811306531	1.264503508	Coexistence
Anzeindaz	1900	Plal	Trba	Plal_Trba	Highland-highland	0	Coexistence	0.53620071	0.86319268	0.86319268	1.861134114	Coexistence
Anzeindaz	1900	Plal	Poal	Plal_Poal	Highland-highland	0	Coexistence	0.596936327	0.972400997	0.972400997	2.412524525	Coexistence
Les Posses	890	Plal	Sapr	Plal_Sapr	Lowland-highland	0	NA	NA	NA	NA	NA	NA
Les Posses	890	Plal	Plla	Plal_Plla	Lowland-highland	0	Coexistence	0.422914427	0.76992541	0.76992541	1.334161599	Coexistence
Les Posses	890	Plal	Trba	Plal_Trba	Highland-highland	0	NA	NA	NA	NA	NA	NA
Les Posses	890	Plal	Poal	Plal_Poal	Highland-highland	0	Coexistence	0.516627898	1.312140144	1.312140144	1.576660531	Coexistence
Solalex	1400	Plal	Sapr	Plal_Sapr	Lowland-highland	0	Coexistence	0.260244512	0.81684897	0.81684897	1.104214816	Coexistence
Solalex	1400	Plal	Plla	Plal_Plla	Lowland-highland	0	Coexistence	0.421306561	0.984925779	0.984925779	1.701981933	Coexistence
Solalex	1400	Plal	Trba	Plal_Trba	Highland-highland	0	Competitive exclusion	0.658369887	0.626930578	0.626930578	1.835115097	Coexistence
Solalex	1400	Plal	Poal	Plal_Poal	Highland-highland	0	Coexistence	0.626883769	0.730282826	0.730282826	1.957252903	Coexistence
Anzeindaz	1900	Plla	Trba	Plla_Trba	Lowland-highland	0	Coexistence	0.835776813	0.608927409	1.642231873	3.707925899	Coexistence
Anzeindaz	1900	Plla	Poal	Plla_Poal	Lowland-highland	0	Coexistence	0.675483443	1.13704492	0.87947273	2.710101259	Coexistence
Les Posses	890	Plla	Trba	Plla_Trba	Lowland-highland	0	NA	NA	NA	NA	NA	NA
Les Posses	890	Plla	Poal	Plla_Poal	Lowland-highland	0	Coexistence	0.713448671	1.431705779	0.698467531	2.437495348	Coexistence
Solalex	1400	Plla	Trba	Plla_Trba	Lowland-highland	0	Competitive exclusion	0.841679013	0.6316282	1.583209869	3.989541834	Coexistence
Solalex	1400	Plla	Poal	Plla_Poal	Lowland-highland	0	Coexistence	0.599007249	0.969088931	1.03189704	2.416724313	Coexistence
Anzeindaz	1900	Potr	Plla	Potr_Plla	Lowland-lowland	0	Coexistence	0.497644354	0.584370208	0.584370208	1.163259958	Coexistence
Anzeindaz	1900	Potr	Poal	Potr_Poal	Lowland-highland	0	Competitive exclusion	0.303217962	0.588859019	1.698199343	0.845112227	Competitive exclusion
Les Posses	890	Potr	Plla	Potr_Plla	Lowland-lowland	0	Coexistence	0.817697184	0.261452055	0.261452055	1.434163557	Coexistence
Les Posses	890	Potr	Poal	Potr_Poal	Lowland-highland	0	Competitive exclusion	0.150532876	0.670131221	1.492245053	0.788884234	Competitive exclusion
Solalex	1400	Potr	Plla	Potr_Plla	Lowland-lowland	0	Competitive exclusion	0.800478699	1.321408334	1.321408334	3.792920061	Coexistence
Solalex	1400	Potr	Poal	Potr_Poal	Lowland-highland	0	Competitive exclusion	-0.050159899	0.488110786	2.048715226	0.464796634	Competitive exclusion
Anzeindaz	1900	Sapr	Plla	Sapr_Plla	Lowland-lowland	0	Coexistence	0.453321136	0.913429023	0.913429023	1.670869469	Coexistence
Anzeindaz	1900	Sapr	Trba	Sapr_Trba	Lowland-highland	0	Coexistence	0.506991971	0.65932131	1.516711176	1.337343962	Coexistence
Les Posses	890	Sapr	Plla	Sapr_Plla	Lowland-lowland	0	Coexistence	0.579464122	1.029724719	1.029724719	2.309275817	Coexistence
Les Posses	890	Sapr	Trba	Sapr_Trba	Lowland-highland	0	NA	NA	NA	NA	NA	NA
Solalex	1400	Sapr	Plla	Sapr_Plla	Lowland-lowland	0	Coexistence	0.449208558	1.128802457	1.128802457	1.608402986	Coexistence
Solalex	1400	Sapr	Trba	Sapr_Trba	Lowland-highland	0	Competitive exclusion	0.680458799	0.616083257	1.623157241	1.928024476	Coexistence
Anzeindaz	1900	Seca	Melu	Seca_Melu	Lowland-highland	0	Competitive exclusion	0.305806856	0.144052128	0.144052128	0.207510157	Competitive exclusion
Anzeindaz	1900	Seca	Asal	Seca_Asal	Highland-highland	0	Competitive exclusion	-0.512280791	0.5391345	0.5391345	0.356504231	Competitive exclusion
Anzeindaz	1900	Seca	Anal	Seca_Anal	Highland-highland	0	Competitive exclusion	0.039220427	0.494914086	0.494914086	0.515117203	Competitive exclusion
Anzeindaz	1900	Seca	Potr	Seca_Potr	Lowland-highland	0	Competitive exclusion	-0.959024009	0.477784102	0.477784102	0.243888845	Competitive exclusion
Anzeindaz	1900	Seca	Sapr	Seca_Sapr	Lowland-highland	0	Competitive exclusion	-0.313670063	0.733611486	0.733611486	0.558444245	Competitive exclusion
Anzeindaz	1900	Seca	Trba	Seca_Trba	Highland-highland	0	Competitive exclusion	0.158161801	0.118787672	0.118787672	0.14110511	Competitive exclusion
Les Posses	890	Seca	Melu	Seca_Melu	Lowland-highland	0	Priority effect	-1.551775275	0.400226019	0.400226019	0.156842189	Competitive exclusion
Les Posses	890	Seca	Asal	Seca_Asal	Highland-highland	0	Priority effect	-1.02209872	1.288890362	1.288890362	0.383691051	Competitive exclusion
Les Posses	890	Seca	Anal	Seca_Anal	Highland-highland	0	Competitive exclusion	-0.859292867	0.227183727	0.227183727	0.122188242	Competitive exclusion
Les Posses	890	Seca	Potr	Seca_Potr	Lowland-highland	0	Priority effect	-2.346580623	0.445190789	0.445190789	0.133028556	Competitive exclusion
Les Posses	890	Seca	Sapr	Seca_Sapr	Lowland-highland	0	Priority effect	-1.145166813	0.508634991	0.508634991	0.23710743	Competitive exclusion
Les Posses	890	Seca	Trba	Seca_Trba	Highland-highland	0	NA	NA	NA	NA	NA	NA
Solalex	1400	Seca	Melu	Seca_Melu	Lowland-highland	0	NA	NA	NA	NA	NA	NA
Solalex	1400	Seca	Asal	Seca_Asal	Highland-highland	0	NA	NA	NA	NA	NA	NA
Solalex	1400	Seca	Anal	Seca_Anal	Highland-highland	0	NA	NA	NA	NA	NA	NA
Solalex	1400	Seca	Potr	Seca_Potr	Lowland-highland	0	NA	NA	NA	NA	NA	NA
Solalex	1400	Seca	Sapr	Seca_Sapr	Lowland-highland	0	NA	NA	NA	NA	NA	NA
Solalex	1400	Seca	Trba	Seca_Trba	Highland-highland	0	NA	NA	NA	NA	NA	NA
Anzeindaz	1900	Trba	Poal	Trba_Poal	Highland-highland	0	Coexistence	0.808037398	1.919626024	1.919626024	2.713730665	Coexistence
Les Posses	890	Trba	Poal	Trba_Poal	Highland-highland	0	NA	NA	NA	NA	NA	NA
Solalex	1400	Trba	Poal	Trba_Poal	Highland-highland	0	Competitive exclusion	0.9	1	1	10	Coexistence
Anzeindaz	1900	Anal	Trba	Anal_Trba	Highland-highland	1	Coexistence	0.580465419	0.73755547	0.73755547	1.758032597	Coexistence
Anzeindaz	1900	Anal	Poal	Anal_Poal	Highland-highland	1	Coexistence	0.627187061	0.711273555	0.711273555	1.907856407	Coexistence
Les Posses	890	Anal	Trba	Anal_Trba	Highland-highland	1	NA	NA	NA	NA	NA	NA
Les Posses	890	Anal	Poal	Anal_Poal	Highland-highland	1	Coexistence	0.825656788	2.389753247	2.389753247	2.400169413	Coexistence
Solalex	1400	Anal	Trba	Anal_Trba	Highland-highland	1	Competitive exclusion	0.83894708	0.620913921	0.620913921	3.855340975	Coexistence
Solalex	1400	Anal	Poal	Anal_Poal	Highland-highland	1	Coexistence	0.721127981	0.634974789	0.634974789	2.27693976	Coexistence
Anzeindaz	1900	Armo	Asal	Armo_Asal	Highland-highland	1	NA	NA	NA	NA	NA	NA
Anzeindaz	1900	Armo	Plal	Armo_Plal	Highland-highland	1	NA	NA	NA	NA	NA	NA
Anzeindaz	1900	Armo	Poal	Armo_Poal	Highland-highland	1	NA	NA	NA	NA	NA	NA
Anzeindaz	1900	Armo	Seca	Armo_Seca	Highland-highland	1	NA	NA	NA	NA	NA	NA
Anzeindaz	1900	Armo	Crbi	Armo_Crbi	Lowland-highland	1	NA	NA	NA	NA	NA	NA
Anzeindaz	1900	Armo	Plla	Armo_Plla	Lowland-highland	1	NA	NA	NA	NA	NA	NA
Anzeindaz	1900	Armo	Potr	Armo_Potr	Lowland-highland	1	NA	NA	NA	NA	NA	NA
Anzeindaz	1900	Armo	Daca	Armo_Daca	Lowland-highland	1	NA	NA	NA	NA	NA	NA
Les Posses	890	Armo	Asal	Armo_Asal	Highland-highland	1	NA	NA	NA	NA	NA	NA
Les Posses	890	Armo	Plal	Armo_Plal	Highland-highland	1	NA	NA	NA	NA	NA	NA
Les Posses	890	Armo	Poal	Armo_Poal	Highland-highland	1	NA	NA	NA	NA	NA	NA
Les Posses	890	Armo	Seca	Armo_Seca	Highland-highland	1	NA	NA	NA	NA	NA	NA
Les Posses	890	Armo	Crbi	Armo_Crbi	Lowland-highland	1	NA	NA	NA	NA	NA	NA
Les Posses	890	Armo	Plla	Armo_Plla	Lowland-highland	1	NA	NA	NA	NA	NA	NA
Les Posses	890	Armo	Potr	Armo_Potr	Lowland-highland	1	NA	NA	NA	NA	NA	NA
Les Posses	890	Armo	Daca	Armo_Daca	Lowland-highland	1	NA	NA	NA	NA	NA	NA
Solalex	1400	Armo	Asal	Armo_Asal	Highland-highland	1	NA	NA	NA	NA	NA	NA
Solalex	1400	Armo	Plal	Armo_Plal	Highland-highland	1	NA	NA	NA	NA	NA	NA
Solalex	1400	Armo	Poal	Armo_Poal	Highland-highland	1	NA	NA	NA	NA	NA	NA
Solalex	1400	Armo	Seca	Armo_Seca	Highland-highland	1	NA	NA	NA	NA	NA	NA
Solalex	1400	Armo	Crbi	Armo_Crbi	Lowland-highland	1	NA	NA	NA	NA	NA	NA
Solalex	1400	Armo	Plla	Armo_Plla	Lowland-highland	1	NA	NA	NA	NA	NA	NA
Solalex	1400	Armo	Potr	Armo_Potr	Lowland-highland	1	NA	NA	NA	NA	NA	NA
Solalex	1400	Armo	Daca	Armo_Daca	Lowland-highland	1	NA	NA	NA	NA	NA	NA
Anzeindaz	1900	Asal	Plal	Asal_Plal	Highland-highland	1	Priority effect	-0.079130542	0.935133454	0.935133454	0.866561938	Competitive exclusion
Anzeindaz	1900	Asal	Anal	Asal_Anal	Highland-highland	1	Coexistence	0.414563704	1.015365548	1.015365548	1.682278647	Coexistence
Anzeindaz	1900	Asal	Potr	Asal_Potr	Lowland-highland	1	Competitive exclusion	0.01363806	1.446244982	1.446244982	0.701006151	Competitive exclusion
Anzeindaz	1900	Asal	Sapr	Asal_Sapr	Lowland-highland	1	Priority effect	-0.129427111	0.906906286	0.906906286	0.80297903	Competitive exclusion
Les Posses	890	Asal	Plal	Asal_Plal	Highland-highland	1	Priority effect	-0.836135601	0.617552008	0.617552008	0.336332462	Competitive exclusion
Les Posses	890	Asal	Anal	Asal_Anal	Highland-highland	1	NA	NA	NA	NA	NA	NA
Les Posses	890	Asal	Potr	Asal_Potr	Lowland-highland	1	Competitive exclusion	0.61723243	3.827675699	3.827675699	0.682542549	Competitive exclusion
Les Posses	890	Asal	Sapr	Asal_Sapr	Lowland-highland	1	NA	NA	NA	NA	NA	NA
Solalex	1400	Asal	Plal	Asal_Plal	Highland-highland	1	Coexistence	0.078806502	1.061120433	1.061120433	1.023020787	Coexistence
Solalex	1400	Asal	Anal	Asal_Anal	Highland-highland	1	Competitive exclusion	0.263567537	0.702603677	0.702603677	0.954063967	Competitive exclusion
Solalex	1400	Asal	Potr	Asal_Potr	Lowland-highland	1	Competitive exclusion	-0.140488151	2.305592997	2.305592997	0.380300221	Competitive exclusion
Solalex	1400	Asal	Sapr	Asal_Sapr	Lowland-highland	1	NA	NA	NA	NA	NA	NA
Anzeindaz	1900	Brer	Seca	Brer_Seca	Lowland-highland	1	Priority effect	-0.229313044	0.967576675	1.033509825	0.787087292	Competitive exclusion
Anzeindaz	1900	Brer	Melu	Brer_Melu	Lowland-lowland	1	Coexistence	0.686463003	1.002476092	1.002476092	3.181538486	Coexistence
Anzeindaz	1900	Brer	Crbi	Brer_Crbi	Lowland-lowland	1	Competitive exclusion	-0.53354845	0.379813338	0.379813338	0.247669605	Competitive exclusion
Anzeindaz	1900	Brer	Asal	Brer_Asal	Lowland-highland	1	Competitive exclusion	0.075908724	1.336261372	0.748356587	0.809829728	Competitive exclusion
Anzeindaz	1900	Brer	Plal	Brer_Plal	Lowland-highland	1	Coexistence	0.37264243	0.971555849	1.029276908	1.548647686	Coexistence
Anzeindaz	1900	Brer	Anal	Brer_Anal	Lowland-highland	1	Coexistence	0.582855439	1.084649341	0.921956952	2.210161748	Coexistence
Anzeindaz	1900	Brer	Potr	Brer_Potr	Lowland-lowland	1	Competitive exclusion	0.159867675	1.333614847	1.333614847	0.892528069	Competitive exclusion
Anzeindaz	1900	Brer	Sapr	Brer_Sapr	Lowland-lowland	1	Coexistence	0.311028705	1.046507296	1.046507296	1.386936609	Coexistence
Les Posses	890	Brer	Seca	Brer_Seca	Lowland-highland	1	Competitive exclusion	-2.640190512	4.823526489	0.207317199	0.056952294	Competitive exclusion
Les Posses	890	Brer	Melu	Brer_Melu	Lowland-lowland	1	Coexistence	0.577816582	1.762732932	1.762732932	1.343730918	Coexistence
Les Posses	890	Brer	Crbi	Brer_Crbi	Lowland-lowland	1	Coexistence	0.373948727	1.201508897	1.201508897	1.329422749	Coexistence
Les Posses	890	Brer	Asal	Brer_Asal	Lowland-highland	1	Priority effect	-1.404917788	0.879344924	1.137210181	0.365644484	Competitive exclusion
Les Posses	890	Brer	Plal	Brer_Plal	Lowland-highland	1	Priority effect	-0.708271903	0.624620199	1.600972883	0.365644484	Competitive exclusion
Les Posses	890	Brer	Anal	Brer_Anal	Lowland-highland	1	Coexistence	0.616938883	1.473794391	0.678520699	1.771311859	Coexistence
Les Posses	890	Brer	Potr	Brer_Potr	Lowland-lowland	1	Competitive exclusion	0.221432034	2.036028967	2.036028967	0.630840427	Competitive exclusion
Les Posses	890	Brer	Sapr	Brer_Sapr	Lowland-lowland	1	Coexistence	0.520971115	1.269381631	1.269381631	1.644546241	Coexistence
Solalex	1400	Brer	Seca	Brer_Seca	Lowland-highland	1	NA	NA	NA	NA	NA	NA
Solalex	1400	Brer	Melu	Brer_Melu	Lowland-lowland	1	Coexistence	0.795652226	1.014926457	1.014926457	4.821648141	Coexistence
Solalex	1400	Brer	Crbi	Brer_Crbi	Lowland-lowland	1	Coexistence	0.327568423	1.20518151	1.20518151	1.233955336	Coexistence
Solalex	1400	Brer	Asal	Brer_Asal	Lowland-highland	1	Competitive exclusion	-0.715494845	0.457121296	2.187603178	0.266466144	Competitive exclusion
Solalex	1400	Brer	Plal	Brer_Plal	Lowland-highland	1	Competitive exclusion	-0.723771522	0.45932675	2.177099416	0.266466144	Competitive exclusion
Solalex	1400	Brer	Anal	Brer_Anal	Lowland-highland	1	Competitive exclusion	0.459501079	2.533527357	0.394706612	0.730263459	Competitive exclusion
Solalex	1400	Brer	Potr	Brer_Potr	Lowland-lowland	1	Competitive exclusion	-0.226583822	2.103903937	2.103903937	0.387504599	Competitive exclusion
Solalex	1400	Brer	Sapr	Brer_Sapr	Lowland-lowland	1	Coexistence	0.486838166	1.021142297	1.021142297	1.908355963	Coexistence
Anzeindaz	1900	Crbi	Anal	Crbi_Anal	Lowland-highland	1	Competitive exclusion	-0.016788004	0.561991092	1.779387635	0.552712158	Competitive exclusion
Anzeindaz	1900	Crbi	Sapr	Crbi_Sapr	Lowland-lowland	1	Coexistence	0.690875446	3.091245538	3.091245538	1.046484969	Coexistence
Anzeindaz	1900	Crbi	Plla	Crbi_Plla	Lowland-lowland	1	Coexistence	0.765165227	2.348347734	2.348347734	1.813323075	Coexistence
Anzeindaz	1900	Crbi	Trba	Crbi_Trba	Lowland-highland	1	Coexistence	0.930083458	0.699165417	1.430276691	10	Coexistence
Anzeindaz	1900	Crbi	Poal	Crbi_Poal	Lowland-highland	1	Coexistence	0.782167239	2.178327606	0.459067772	2.107432189	Coexistence
Les Posses	890	Crbi	Anal	Crbi_Anal	Lowland-highland	1	Coexistence	0.434974466	0.719111812	1.39060433	1.272706752	Coexistence
Les Posses	890	Crbi	Sapr	Crbi_Sapr	Lowland-lowland	1	Coexistence	0.610031622	2.227741759	2.227741759	1.151080675	Coexistence
Les Posses	890	Crbi	Plla	Crbi_Plla	Lowland-lowland	1	Competitive exclusion	0.151556044	0.482697831	0.482697831	0.568921291	Competitive exclusion
Les Posses	890	Crbi	Trba	Crbi_Trba	Lowland-highland	1	NA	NA	NA	NA	NA	NA
Les Posses	890	Crbi	Poal	Crbi_Poal	Lowland-highland	1	Competitive exclusion	-0.598487057	0.357796836	2.79488218	0.223834678	Competitive exclusion
Solalex	1400	Crbi	Anal	Crbi_Anal	Lowland-highland	1	Competitive exclusion	0.247469569	0.492924167	2.028709621	0.655022237	Competitive exclusion
Solalex	1400	Crbi	Sapr	Crbi_Sapr	Lowland-lowland	1	Competitive exclusion	0.366904545	1.884763738	1.884763738	0.838057634	Competitive exclusion
Solalex	1400	Crbi	Plla	Crbi_Plla	Lowland-lowland	1	Competitive exclusion	-0.240284497	0.791447066	0.791447066	0.638117358	Competitive exclusion
Solalex	1400	Crbi	Trba	Crbi_Trba	Lowland-highland	1	Competitive exclusion	0.938313661	1.621104463	0.616863393	10	Coexistence
Solalex	1400	Crbi	Poal	Crbi_Poal	Lowland-highland	1	Coexistence	0.746717893	2.532821071	0.394816678	1.558802089	Coexistence
Anzeindaz	1900	Daca	Anal	Daca_Anal	Lowland-highland	1	NA	NA	NA	NA	NA	NA
Anzeindaz	1900	Daca	Asal	Daca_Asal	Lowland-highland	1	NA	NA	NA	NA	NA	NA
Anzeindaz	1900	Daca	Poal	Daca_Poal	Lowland-highland	1	NA	NA	NA	NA	NA	NA
Anzeindaz	1900	Daca	Crbi	Daca_Crbi	Lowland-lowland	1	NA	NA	NA	NA	NA	NA
Anzeindaz	1900	Daca	Melu	Daca_Melu	Lowland-lowland	1	NA	NA	NA	NA	NA	NA
Anzeindaz	1900	Daca	Plla	Daca_Plla	Lowland-lowland	1	NA	NA	NA	NA	NA	NA
Anzeindaz	1900	Daca	Potr	Daca_Potr	Lowland-lowland	1	NA	NA	NA	NA	NA	NA
Les Posses	890	Daca	Anal	Daca_Anal	Lowland-highland	1	NA	NA	NA	NA	NA	NA
Les Posses	890	Daca	Asal	Daca_Asal	Lowland-highland	1	NA	NA	NA	NA	NA	NA
Les Posses	890	Daca	Poal	Daca_Poal	Lowland-highland	1	NA	NA	NA	NA	NA	NA
Les Posses	890	Daca	Crbi	Daca_Crbi	Lowland-lowland	1	NA	NA	NA	NA	NA	NA
Les Posses	890	Daca	Melu	Daca_Melu	Lowland-lowland	1	NA	NA	NA	NA	NA	NA
Les Posses	890	Daca	Plla	Daca_Plla	Lowland-lowland	1	NA	NA	NA	NA	NA	NA
Les Posses	890	Daca	Potr	Daca_Potr	Lowland-lowland	1	NA	NA	NA	NA	NA	NA
Solalex	1400	Daca	Anal	Daca_Anal	Lowland-highland	1	NA	NA	NA	NA	NA	NA
Solalex	1400	Daca	Asal	Daca_Asal	Lowland-highland	1	NA	NA	NA	NA	NA	NA
Solalex	1400	Daca	Poal	Daca_Poal	Lowland-highland	1	NA	NA	NA	NA	NA	NA
Solalex	1400	Daca	Crbi	Daca_Crbi	Lowland-lowland	1	NA	NA	NA	NA	NA	NA
Solalex	1400	Daca	Melu	Daca_Melu	Lowland-lowland	1	NA	NA	NA	NA	NA	NA
Solalex	1400	Daca	Plla	Daca_Plla	Lowland-lowland	1	NA	NA	NA	NA	NA	NA
Solalex	1400	Daca	Potr	Daca_Potr	Lowland-lowland	1	NA	NA	NA	NA	NA	NA
Anzeindaz	1900	Melu	Plal	Melu_Plal	Lowland-highland	1	Coexistence	0.663855706	1.388720081	0.720087521	2.14219766	Coexistence
Anzeindaz	1900	Melu	Anal	Melu_Anal	Lowland-highland	1	Coexistence	0.315325346	1.307321522	0.76492277	1.117206203	Coexistence
Anzeindaz	1900	Melu	Potr	Melu_Potr	Lowland-lowland	1	Coexistence	0.527052581	2.040646088	2.040646088	1.036142409	Coexistence
Anzeindaz	1900	Melu	Sapr	Melu_Sapr	Lowland-lowland	1	Coexistence	0.550401874	1.320337621	1.320337621	1.684575613	Coexistence
Anzeindaz	1900	Melu	Trba	Melu_Trba	Lowland-highland	1	Coexistence	0.637272295	1.704576082	0.586656125	1.617345787	Coexistence
Les Posses	890	Melu	Plal	Melu_Plal	Lowland-highland	1	Coexistence	0.556542404	1.276219951	0.783563993	1.766942318	Coexistence
Les Posses	890	Melu	Anal	Melu_Anal	Lowland-highland	1	Coexistence	0.563401162	1.149190392	0.870177829	1.993083244	Coexistence
Les Posses	890	Melu	Potr	Melu_Potr	Lowland-lowland	1	Coexistence	0.596138093	0.937223828	0.937223828	2.320654195	Coexistence
Les Posses	890	Melu	Sapr	Melu_Sapr	Lowland-lowland	1	Coexistence	0.646341892	1.205713759	1.205713759	2.3451583	Coexistence
Les Posses	890	Melu	Trba	Melu_Trba	Lowland-highland	1	NA	NA	NA	NA	NA	NA
Solalex	1400	Melu	Plal	Melu_Plal	Lowland-highland	1	Coexistence	0.54642689	1.232651987	0.811258985	1.788595857	Coexistence
Solalex	1400	Melu	Anal	Melu_Anal	Lowland-highland	1	Coexistence	0.526462984	1.250638812	0.799591369	1.68855093	Coexistence
Solalex	1400	Melu	Potr	Melu_Potr	Lowland-lowland	1	Competitive exclusion	0.36529595	2.096280708	2.096280708	0.751587058	Competitive exclusion
Solalex	1400	Melu	Sapr	Melu_Sapr	Lowland-lowland	1	Coexistence	0.460968396	0.921467084	0.921467084	1.709486191	Coexistence
Solalex	1400	Melu	Trba	Melu_Trba	Lowland-highland	1	Competitive exclusion	0.866263669	0.747739971	1.337363306	5.591150646	Coexistence
Anzeindaz	1900	Plal	Sapr	Plal_Sapr	Lowland-highland	1	Competitive exclusion	-0.077923266	1.3512887	1.3512887	0.686537097	Competitive exclusion
Anzeindaz	1900	Plal	Plla	Plal_Plla	Lowland-highland	1	Coexistence	0.320717354	0.839672594	0.839672594	1.236116659	Coexistence
Anzeindaz	1900	Plal	Trba	Plal_Trba	Highland-highland	1	Coexistence	0.477524322	1.098432014	1.098432014	1.742451666	Coexistence
Anzeindaz	1900	Plal	Poal	Plal_Poal	Highland-highland	1	Coexistence	0.6087471	0.849387687	0.849387687	2.170942851	Coexistence
Les Posses	890	Plal	Sapr	Plal_Sapr	Lowland-highland	1	NA	NA	NA	NA	NA	NA
Les Posses	890	Plal	Plla	Plal_Plla	Lowland-highland	1	Coexistence	0.459962579	0.730018685	0.730018685	1.351792777	Coexistence
Les Posses	890	Plal	Trba	Plal_Trba	Highland-highland	1	NA	NA	NA	NA	NA	NA
Les Posses	890	Plal	Poal	Plal_Poal	Highland-highland	1	Coexistence	0.555036936	1.329582407	1.329582407	1.690288273	Coexistence
Solalex	1400	Plal	Sapr	Plal_Sapr	Lowland-highland	1	Coexistence	0.298743841	0.827624396	0.827624396	1.180202677	Coexistence
Solalex	1400	Plal	Plla	Plal_Plla	Lowland-highland	1	Coexistence	0.484451995	0.803076388	0.803076388	1.557714084	Coexistence
Solalex	1400	Plal	Trba	Plal_Trba	Highland-highland	1	Competitive exclusion	0.764717898	0.380640455	0.380640455	1.61780455	Coexistence
Solalex	1400	Plal	Poal	Plal_Poal	Highland-highland	1	Coexistence	0.549654308	0.941891706	0.941891706	2.091485992	Coexistence
Anzeindaz	1900	Plla	Trba	Plla_Trba	Lowland-highland	1	Coexistence	0.862878023	0.729277701	1.371219768	5.318459652	Coexistence
Anzeindaz	1900	Plla	Poal	Plla_Poal	Lowland-highland	1	Coexistence	0.629492238	0.940506342	1.063257051	2.538425478	Coexistence
Les Posses	890	Plla	Trba	Plla_Trba	Lowland-highland	1	NA	NA	NA	NA	NA	NA
Les Posses	890	Plla	Poal	Plla_Poal	Lowland-highland	1	Coexistence	0.668202162	1.406788745	0.710838783	2.142385216	Coexistence
Solalex	1400	Plla	Trba	Plla_Trba	Lowland-highland	1	Competitive exclusion	0.842967501	0.636810856	1.570324989	4.055280661	Coexistence
Solalex	1400	Plla	Poal	Plla_Poal	Lowland-highland	1	Coexistence	0.522510827	1.065686809	0.938361995	1.965200569	Coexistence
Anzeindaz	1900	Potr	Plla	Potr_Plla	Lowland-lowland	1	Coexistence	0.545766715	0.563897876	0.563897876	1.241427906	Coexistence
Anzeindaz	1900	Potr	Poal	Potr_Poal	Lowland-highland	1	Competitive exclusion	0.358940706	0.524288064	1.907348399	0.817846444	Competitive exclusion
Les Posses	890	Potr	Plla	Potr_Plla	Lowland-lowland	1	Coexistence	0.379181839	0.887514588	0.887514588	1.429588637	Coexistence
Les Posses	890	Potr	Poal	Potr_Poal	Lowland-highland	1	Competitive exclusion	0.236569887	0.574063474	1.741967649	0.751952882	Competitive exclusion
Solalex	1400	Potr	Plla	Potr_Plla	Lowland-lowland	1	Competitive exclusion	0.338228191	0.57979464	0.57979464	0.876124718	Competitive exclusion
Solalex	1400	Potr	Poal	Potr_Poal	Lowland-highland	1	Competitive exclusion	-0.617619517	0.335555388	2.980133937	0.207437772	Competitive exclusion
Anzeindaz	1900	Sapr	Plla	Sapr_Plla	Lowland-lowland	1	Coexistence	0.421222067	0.966088176	0.966088176	1.669186265	Coexistence
Anzeindaz	1900	Sapr	Trba	Sapr_Trba	Lowland-highland	1	Coexistence	0.50818463	0.672116505	1.487837291	1.366603295	Coexistence
Les Posses	890	Sapr	Plla	Sapr_Plla	Lowland-lowland	1	Coexistence	0.622869898	0.922930576	0.922930576	2.447247176	Coexistence
Les Posses	890	Sapr	Trba	Sapr_Trba	Lowland-highland	1	NA	NA	NA	NA	NA	NA
Solalex	1400	Sapr	Plla	Sapr_Plla	Lowland-lowland	1	Coexistence	0.449495791	1.164128996	1.164128996	1.56040829	Coexistence
Solalex	1400	Sapr	Trba	Sapr_Trba	Lowland-highland	1	Competitive exclusion	0.661651124	0.639549282	1.563601161	1.890206609	Coexistence
Anzeindaz	1900	Seca	Melu	Seca_Melu	Lowland-highland	1	Competitive exclusion	0.177731702	0.223563819	0.223563819	0.271886706	Competitive exclusion
Anzeindaz	1900	Seca	Asal	Seca_Asal	Highland-highland	1	Competitive exclusion	0.018859488	0.814929026	0.814929026	0.830593596	Competitive exclusion
Anzeindaz	1900	Seca	Anal	Seca_Anal	Highland-highland	1	Competitive exclusion	-0.022229351	0.581312819	0.581312819	0.568671618	Competitive exclusion
Anzeindaz	1900	Seca	Potr	Seca_Potr	Lowland-highland	1	Competitive exclusion	-0.930807856	0.495443005	0.495443005	0.256598813	Competitive exclusion
Anzeindaz	1900	Seca	Sapr	Seca_Sapr	Lowland-highland	1	Competitive exclusion	-0.339922843	0.70727604	0.70727604	0.527848334	Competitive exclusion
Anzeindaz	1900	Seca	Trba	Seca_Trba	Highland-highland	1	Competitive exclusion	0.254013161	0.134050622	0.134050622	0.179695694	Competitive exclusion
Les Posses	890	Seca	Melu	Seca_Melu	Lowland-highland	1	Priority effect	0.683148221	3.168517785	3.168517785	0.996065049	Competitive exclusion
Les Posses	890	Seca	Asal	Seca_Asal	Highland-highland	1	Priority effect	0.377140018	6.228599823	6.228599823	0.257762148	Competitive exclusion
Les Posses	890	Seca	Anal	Seca_Anal	Highland-highland	1	Competitive exclusion	-0.869366164	0.240903884	0.240903884	0.128869286	Competitive exclusion
Les Posses	890	Seca	Potr	Seca_Potr	Lowland-highland	1	Priority effect	-0.318069246	1.222834247	1.222834247	0.620431987	Competitive exclusion
Les Posses	890	Seca	Sapr	Seca_Sapr	Lowland-highland	1	Priority effect	0.196707746	1.317417221	1.317417221	0.944937501	Competitive exclusion
Les Posses	890	Seca	Trba	Seca_Trba	Highland-highland	1	NA	NA	NA	NA	NA	NA
Solalex	1400	Seca	Melu	Seca_Melu	Lowland-highland	1	NA	NA	NA	NA	NA	NA
Solalex	1400	Seca	Asal	Seca_Asal	Highland-highland	1	NA	NA	NA	NA	NA	NA
Solalex	1400	Seca	Anal	Seca_Anal	Highland-highland	1	NA	NA	NA	NA	NA	NA
Solalex	1400	Seca	Potr	Seca_Potr	Lowland-highland	1	NA	NA	NA	NA	NA	NA
Solalex	1400	Seca	Sapr	Seca_Sapr	Lowland-highland	1	NA	NA	NA	NA	NA	NA
Solalex	1400	Seca	Trba	Seca_Trba	Highland-highland	1	NA	NA	NA	NA	NA	NA
Anzeindaz	1900	Trba	Poal	Trba_Poal	Highland-highland	1	Coexistence	0.818011134	1.819888663	1.819888663	3.019328462	Coexistence
Les Posses	890	Trba	Poal	Trba_Poal	Highland-highland	1	NA	NA	NA	NA	NA	NA
Solalex	1400	Trba	Poal	Trba_Poal	Highland-highland	1	Competitive exclusion	0.952492854	0.475071459	0.475071459	10	Coexistence
Anzeindaz	1900	Anal	Trba	Anal_Trba	Highland-highland	2	Coexistence	0.509707994	0.938897587	0.938897587	1.914976332	Coexistence
Anzeindaz	1900	Anal	Poal	Anal_Poal	Highland-highland	2	Coexistence	0.771804778	0.784242438	0.784242438	3.436717169	Coexistence
Les Posses	890	Anal	Trba	Anal_Trba	Highland-highland	2	NA	NA	NA	NA	NA	NA
Les Posses	890	Anal	Poal	Anal_Poal	Highland-highland	2	Coexistence	0.6558483	1.585988805	1.585988805	1.832103329	Coexistence
Solalex	1400	Anal	Trba	Anal_Trba	Highland-highland	2	Competitive exclusion	0.823984531	0.568131884	0.568131884	3.227738376	Coexistence
Solalex	1400	Anal	Poal	Anal_Poal	Highland-highland	2	Coexistence	0.721847935	0.916212086	0.916212086	3.293925159	Coexistence
Anzeindaz	1900	Armo	Asal	Armo_Asal	Highland-highland	2	NA	NA	NA	NA	NA	NA
Anzeindaz	1900	Armo	Plal	Armo_Plal	Highland-highland	2	NA	NA	NA	NA	NA	NA
Anzeindaz	1900	Armo	Poal	Armo_Poal	Highland-highland	2	NA	NA	NA	NA	NA	NA
Anzeindaz	1900	Armo	Seca	Armo_Seca	Highland-highland	2	NA	NA	NA	NA	NA	NA
Anzeindaz	1900	Armo	Crbi	Armo_Crbi	Lowland-highland	2	NA	NA	NA	NA	NA	NA
Anzeindaz	1900	Armo	Plla	Armo_Plla	Lowland-highland	2	NA	NA	NA	NA	NA	NA
Anzeindaz	1900	Armo	Potr	Armo_Potr	Lowland-highland	2	NA	NA	NA	NA	NA	NA
Anzeindaz	1900	Armo	Daca	Armo_Daca	Lowland-highland	2	NA	NA	NA	NA	NA	NA
Les Posses	890	Armo	Asal	Armo_Asal	Highland-highland	2	NA	NA	NA	NA	NA	NA
Les Posses	890	Armo	Plal	Armo_Plal	Highland-highland	2	NA	NA	NA	NA	NA	NA
Les Posses	890	Armo	Poal	Armo_Poal	Highland-highland	2	NA	NA	NA	NA	NA	NA
Les Posses	890	Armo	Seca	Armo_Seca	Highland-highland	2	NA	NA	NA	NA	NA	NA
Les Posses	890	Armo	Crbi	Armo_Crbi	Lowland-highland	2	NA	NA	NA	NA	NA	NA
Les Posses	890	Armo	Plla	Armo_Plla	Lowland-highland	2	NA	NA	NA	NA	NA	NA
Les Posses	890	Armo	Potr	Armo_Potr	Lowland-highland	2	NA	NA	NA	NA	NA	NA
Les Posses	890	Armo	Daca	Armo_Daca	Lowland-highland	2	NA	NA	NA	NA	NA	NA
Solalex	1400	Armo	Asal	Armo_Asal	Highland-highland	2	NA	NA	NA	NA	NA	NA
Solalex	1400	Armo	Plal	Armo_Plal	Highland-highland	2	NA	NA	NA	NA	NA	NA
Solalex	1400	Armo	Poal	Armo_Poal	Highland-highland	2	NA	NA	NA	NA	NA	NA
Solalex	1400	Armo	Seca	Armo_Seca	Highland-highland	2	NA	NA	NA	NA	NA	NA
Solalex	1400	Armo	Crbi	Armo_Crbi	Lowland-highland	2	NA	NA	NA	NA	NA	NA
Solalex	1400	Armo	Plla	Armo_Plla	Lowland-highland	2	NA	NA	NA	NA	NA	NA
Solalex	1400	Armo	Potr	Armo_Potr	Lowland-highland	2	NA	NA	NA	NA	NA	NA
Solalex	1400	Armo	Daca	Armo_Daca	Lowland-highland	2	NA	NA	NA	NA	NA	NA
Anzeindaz	1900	Asal	Plal	Asal_Plal	Highland-highland	2	Priority effect	-0.25615767	0.836451616	0.836451616	0.665881072	Competitive exclusion
Anzeindaz	1900	Asal	Anal	Asal_Anal	Highland-highland	2	Coexistence	0.456333192	1.194055768	1.194055768	1.540432135	Coexistence
Anzeindaz	1900	Asal	Potr	Asal_Potr	Lowland-highland	2	Competitive exclusion	0.07622886	1.535404861	1.535404861	0.705038282	Competitive exclusion
Anzeindaz	1900	Asal	Sapr	Asal_Sapr	Lowland-highland	2	Priority effect	-0.1825489	0.990981697	0.990981697	0.838004836	Competitive exclusion
Les Posses	890	Asal	Plal	Asal_Plal	Highland-highland	2	Priority effect	-0.90127096	0.549230634	0.549230634	0.288875518	Competitive exclusion
Les Posses	890	Asal	Anal	Asal_Anal	Highland-highland	2	NA	NA	NA	NA	NA	NA
Les Posses	890	Asal	Potr	Asal_Potr	Lowland-highland	2	Competitive exclusion	0.638301723	3.616982771	3.616982771	0.764376136	Competitive exclusion
Les Posses	890	Asal	Sapr	Asal_Sapr	Lowland-highland	2	NA	NA	NA	NA	NA	NA
Solalex	1400	Asal	Plal	Asal_Plal	Highland-highland	2	Coexistence	0.16608757	1.100092852	1.100092852	1.090059514	Coexistence
Solalex	1400	Asal	Anal	Asal_Anal	Highland-highland	2	Coexistence	0.256815073	0.774629163	0.774629163	1.042310109	Coexistence
Solalex	1400	Asal	Potr	Asal_Potr	Lowland-highland	2	Competitive exclusion	0.156324146	1.396394514	1.396394514	0.848821255	Competitive exclusion
Solalex	1400	Asal	Sapr	Asal_Sapr	Lowland-highland	2	NA	NA	NA	NA	NA	NA
Anzeindaz	1900	Brer	Seca	Brer_Seca	Lowland-highland	2	Priority effect	-0.847695983	1.315852463	0.759963619	0.411303389	Competitive exclusion
Anzeindaz	1900	Brer	Melu	Brer_Melu	Lowland-lowland	2	Coexistence	0.715071791	0.894882663	0.894882663	3.140730313	Coexistence
Anzeindaz	1900	Brer	Crbi	Brer_Crbi	Lowland-lowland	2	Competitive exclusion	-0.333457044	0.318808327	0.318808327	0.239084062	Competitive exclusion
Anzeindaz	1900	Brer	Asal	Brer_Asal	Lowland-highland	2	Priority effect	-1.325059952	0.555884778	1.79893395	0.239084062	Competitive exclusion
Anzeindaz	1900	Brer	Plal	Brer_Plal	Lowland-highland	2	Competitive exclusion	-0.396886277	0.333973245	2.994251826	0.239084062	Competitive exclusion
Anzeindaz	1900	Brer	Anal	Brer_Anal	Lowland-highland	2	Coexistence	0.636800955	1.132184813	0.883248025	2.431856681	Coexistence
Anzeindaz	1900	Brer	Potr	Brer_Potr	Lowland-lowland	2	Competitive exclusion	0.094021327	1.251372029	1.251372029	0.88205483	Competitive exclusion
Anzeindaz	1900	Brer	Sapr	Brer_Sapr	Lowland-lowland	2	Coexistence	0.210073221	1.021034299	1.021034299	1.239860521	Coexistence
Les Posses	890	Brer	Seca	Brer_Seca	Lowland-highland	2	Competitive exclusion	-2.126623822	3.809521968	0.262500127	0.083956415	Competitive exclusion
Les Posses	890	Brer	Melu	Brer_Melu	Lowland-lowland	2	Coexistence	0.66648806	1.543648893	1.543648893	1.942406346	Coexistence
Les Posses	890	Brer	Crbi	Brer_Crbi	Lowland-lowland	2	Coexistence	0.341820126	1.423718517	1.423718517	1.067164251	Coexistence
Les Posses	890	Brer	Asal	Brer_Asal	Lowland-highland	2	Competitive exclusion	-0.420276913	1.74290208	0.573755698	0.40397453	Competitive exclusion
Les Posses	890	Brer	Plal	Brer_Plal	Lowland-highland	2	Competitive exclusion	0.504969219	2.148348373	0.465473855	0.940292753	Competitive exclusion
Les Posses	890	Brer	Anal	Brer_Anal	Lowland-highland	2	Coexistence	0.657282165	1.829989913	0.546451099	1.594463561	Coexistence
Les Posses	890	Brer	Potr	Brer_Potr	Lowland-lowland	2	Competitive exclusion	0.417626742	2.445114087	2.445114087	0.70226245	Competitive exclusion
Les Posses	890	Brer	Sapr	Brer_Sapr	Lowland-lowland	2	Coexistence	0.536222391	1.462989195	1.462989195	1.473835809	Coexistence
Solalex	1400	Brer	Seca	Brer_Seca	Lowland-highland	2	NA	NA	NA	NA	NA	NA
Solalex	1400	Brer	Melu	Brer_Melu	Lowland-lowland	2	Coexistence	0.561975252	1.715634458	1.715634458	1.330689074	Coexistence
Solalex	1400	Brer	Crbi	Brer_Crbi	Lowland-lowland	2	Coexistence	0.295378369	1.130343207	1.130343207	1.255549097	Coexistence
Solalex	1400	Brer	Asal	Brer_Asal	Lowland-highland	2	Competitive exclusion	-0.037970009	0.921278926	1.085447601	0.887577597	Competitive exclusion
Solalex	1400	Brer	Plal	Brer_Plal	Lowland-highland	2	Competitive exclusion	-0.700717656	0.476450444	2.098854167	0.280146703	Competitive exclusion
Solalex	1400	Brer	Anal	Brer_Anal	Lowland-highland	2	Coexistence	0.621465694	1.096488323	0.912002416	2.409299239	Coexistence
Solalex	1400	Brer	Potr	Brer_Potr	Lowland-lowland	2	Competitive exclusion	0.095886219	1.64723721	1.64723721	0.671460959	Competitive exclusion
Solalex	1400	Brer	Sapr	Brer_Sapr	Lowland-lowland	2	Coexistence	0.419358098	1.002822847	1.002822847	1.717383977	Coexistence
Anzeindaz	1900	Crbi	Anal	Crbi_Anal	Lowland-highland	2	Competitive exclusion	0.166797021	0.444200703	2.251234618	0.533124237	Competitive exclusion
Anzeindaz	1900	Crbi	Sapr	Crbi_Sapr	Lowland-lowland	2	Coexistence	0.540360005	2.046313675	2.046313675	1.063187795	Coexistence
Anzeindaz	1900	Crbi	Plla	Crbi_Plla	Lowland-lowland	2	Competitive exclusion	0.225141311	0.627722825	0.627722825	0.810112649	Competitive exclusion
Anzeindaz	1900	Crbi	Trba	Crbi_Trba	Lowland-highland	2	Coexistence	0.822555473	1.774445272	0.563556406	3.175958228	Coexistence
Anzeindaz	1900	Crbi	Poal	Crbi_Poal	Lowland-highland	2	Coexistence	0.821040313	1.78959687	0.558785063	3.122407467	Coexistence
Les Posses	890	Crbi	Anal	Crbi_Anal	Lowland-highland	2	Competitive exclusion	0.351908157	0.614338335	1.627767539	0.947918636	Competitive exclusion
Les Posses	890	Crbi	Sapr	Crbi_Sapr	Lowland-lowland	2	Coexistence	0.55705714	1.898105752	1.898105752	1.189410831	Coexistence
Les Posses	890	Crbi	Plla	Crbi_Plla	Lowland-lowland	2	Coexistence	0.786682458	2.133175418	2.133175418	2.197590956	Coexistence
Les Posses	890	Crbi	Trba	Crbi_Trba	Lowland-highland	2	NA	NA	NA	NA	NA	NA
Les Posses	890	Crbi	Poal	Crbi_Poal	Lowland-highland	2	Competitive exclusion	-0.113093192	0.592080661	1.688959067	0.531923711	Competitive exclusion
Solalex	1400	Crbi	Anal	Crbi_Anal	Lowland-highland	2	Competitive exclusion	0.350573445	0.521746143	1.916640904	0.803395148	Competitive exclusion
Solalex	1400	Crbi	Sapr	Crbi_Sapr	Lowland-lowland	2	Competitive exclusion	0.347175731	1.659074392	1.659074392	0.923289398	Competitive exclusion
Solalex	1400	Crbi	Plla	Crbi_Plla	Lowland-lowland	2	Competitive exclusion	-0.400071857	0.652700992	0.652700992	0.466191066	Competitive exclusion
Solalex	1400	Crbi	Trba	Crbi_Trba	Lowland-highland	2	Competitive exclusion	0.930569231	1.440283639	0.694307686	10	Coexistence
Solalex	1400	Crbi	Poal	Crbi_Poal	Lowland-highland	2	Coexistence	0.771389873	2.286101265	0.437425942	1.913414549	Coexistence
Anzeindaz	1900	Daca	Anal	Daca_Anal	Lowland-highland	2	NA	NA	NA	NA	NA	NA
Anzeindaz	1900	Daca	Asal	Daca_Asal	Lowland-highland	2	NA	NA	NA	NA	NA	NA
Anzeindaz	1900	Daca	Poal	Daca_Poal	Lowland-highland	2	NA	NA	NA	NA	NA	NA
Anzeindaz	1900	Daca	Crbi	Daca_Crbi	Lowland-lowland	2	NA	NA	NA	NA	NA	NA
Anzeindaz	1900	Daca	Melu	Daca_Melu	Lowland-lowland	2	NA	NA	NA	NA	NA	NA
Anzeindaz	1900	Daca	Plla	Daca_Plla	Lowland-lowland	2	NA	NA	NA	NA	NA	NA
Anzeindaz	1900	Daca	Potr	Daca_Potr	Lowland-lowland	2	NA	NA	NA	NA	NA	NA
Les Posses	890	Daca	Anal	Daca_Anal	Lowland-highland	2	NA	NA	NA	NA	NA	NA
Les Posses	890	Daca	Asal	Daca_Asal	Lowland-highland	2	NA	NA	NA	NA	NA	NA
Les Posses	890	Daca	Poal	Daca_Poal	Lowland-highland	2	NA	NA	NA	NA	NA	NA
Les Posses	890	Daca	Crbi	Daca_Crbi	Lowland-lowland	2	NA	NA	NA	NA	NA	NA
Les Posses	890	Daca	Melu	Daca_Melu	Lowland-lowland	2	NA	NA	NA	NA	NA	NA
Les Posses	890	Daca	Plla	Daca_Plla	Lowland-lowland	2	NA	NA	NA	NA	NA	NA
Les Posses	890	Daca	Potr	Daca_Potr	Lowland-lowland	2	NA	NA	NA	NA	NA	NA
Solalex	1400	Daca	Anal	Daca_Anal	Lowland-highland	2	NA	NA	NA	NA	NA	NA
Solalex	1400	Daca	Asal	Daca_Asal	Lowland-highland	2	NA	NA	NA	NA	NA	NA
Solalex	1400	Daca	Poal	Daca_Poal	Lowland-highland	2	NA	NA	NA	NA	NA	NA
Solalex	1400	Daca	Crbi	Daca_Crbi	Lowland-lowland	2	NA	NA	NA	NA	NA	NA
Solalex	1400	Daca	Melu	Daca_Melu	Lowland-lowland	2	NA	NA	NA	NA	NA	NA
Solalex	1400	Daca	Plla	Daca_Plla	Lowland-lowland	2	NA	NA	NA	NA	NA	NA
Solalex	1400	Daca	Potr	Daca_Potr	Lowland-lowland	2	NA	NA	NA	NA	NA	NA
Anzeindaz	1900	Melu	Plal	Melu_Plal	Lowland-highland	2	Coexistence	0.815785143	2.284437331	0.437744554	2.376271717	Coexistence
Anzeindaz	1900	Melu	Anal	Melu_Anal	Lowland-highland	2	Coexistence	0.346376888	1.379368963	0.72496919	1.109154767	Coexistence
Anzeindaz	1900	Melu	Potr	Melu_Potr	Lowland-lowland	2	Competitive exclusion	0.38088939	1.826308451	1.826308451	0.884418106	Competitive exclusion
Anzeindaz	1900	Melu	Sapr	Melu_Sapr	Lowland-lowland	2	Coexistence	0.676056379	1.921835483	1.921835483	1.606254509	Coexistence
Anzeindaz	1900	Melu	Trba	Melu_Trba	Lowland-highland	2	Coexistence	0.662466532	2.91885578	0.342600003	1.015010467	Coexistence
Les Posses	890	Melu	Plal	Melu_Plal	Lowland-highland	2	Coexistence	0.613565856	1.16957863	0.855008782	2.212560135	Coexistence
Les Posses	890	Melu	Anal	Melu_Anal	Lowland-highland	2	Coexistence	0.648487801	1.045437773	0.956537085	2.721205941	Coexistence
Les Posses	890	Melu	Potr	Melu_Potr	Lowland-lowland	2	Coexistence	0.634333033	1.441453299	1.441453299	1.897202527	Coexistence
Les Posses	890	Melu	Sapr	Melu_Sapr	Lowland-lowland	2	Coexistence	0.634911625	1.230469686	1.230469686	2.226030326	Coexistence
Les Posses	890	Melu	Trba	Melu_Trba	Lowland-highland	2	NA	NA	NA	NA	NA	NA
Solalex	1400	Melu	Plal	Melu_Plal	Lowland-highland	2	Coexistence	0.626836049	1.261095303	0.792961482	2.12496807	Coexistence
Solalex	1400	Melu	Anal	Melu_Anal	Lowland-highland	2	Coexistence	0.494452577	1.306810687	0.76522178	1.513649847	Coexistence
Solalex	1400	Melu	Potr	Melu_Potr	Lowland-lowland	2	Competitive exclusion	0.624465468	1.3023192	1.3023192	2.044714507	Coexistence
Solalex	1400	Melu	Sapr	Melu_Sapr	Lowland-lowland	2	Coexistence	0.507410987	1.017904719	1.017904719	1.994381109	Coexistence
Solalex	1400	Melu	Trba	Melu_Trba	Lowland-highland	2	Competitive exclusion	0.880814808	0.839030407	1.191851918	7.039720237	Coexistence
Anzeindaz	1900	Plal	Sapr	Plal_Sapr	Lowland-highland	2	Priority effect	-0.114327239	1.098688784	1.098688784	0.816794044	Competitive exclusion
Anzeindaz	1900	Plal	Plla	Plal_Plla	Lowland-highland	2	Coexistence	0.342710797	0.884998187	0.884998187	1.34643652	Coexistence
Anzeindaz	1900	Plal	Trba	Plal_Trba	Highland-highland	2	Coexistence	0.529077391	0.902249277	0.902249277	1.915918368	Coexistence
Anzeindaz	1900	Plal	Poal	Plal_Poal	Highland-highland	2	Coexistence	0.639881603	0.917920381	0.917920381	2.548940541	Coexistence
Les Posses	890	Plal	Sapr	Plal_Sapr	Lowland-highland	2	NA	NA	NA	NA	NA	NA
Les Posses	890	Plal	Plla	Plal_Plla	Lowland-highland	2	Coexistence	0.426611092	0.752626394	0.752626394	1.312593221	Coexistence
Les Posses	890	Plal	Trba	Plal_Trba	Highland-highland	2	NA	NA	NA	NA	NA	NA
Les Posses	890	Plal	Poal	Plal_Poal	Highland-highland	2	Coexistence	0.457204909	1.411982442	1.411982442	1.304772493	Coexistence
Solalex	1400	Plal	Sapr	Plal_Sapr	Lowland-highland	2	Competitive exclusion	0.147588373	0.752713873	0.752713873	0.883040363	Competitive exclusion
Solalex	1400	Plal	Plla	Plal_Plla	Lowland-highland	2	Coexistence	0.355816868	1.026865005	1.026865005	1.511740673	Coexistence
Solalex	1400	Plal	Trba	Plal_Trba	Highland-highland	2	Competitive exclusion	0.664247677	0.642474402	0.642474402	1.913536727	Coexistence
Solalex	1400	Plal	Poal	Plal_Poal	Highland-highland	2	Coexistence	0.524119912	0.789755892	0.789755892	1.659569103	Coexistence
Anzeindaz	1900	Plla	Trba	Plla_Trba	Lowland-highland	2	Coexistence	0.761891565	0.719677766	1.38951076	3.02247909	Coexistence
Anzeindaz	1900	Plla	Poal	Plla_Poal	Lowland-highland	2	Coexistence	0.608845636	1.234279789	0.810189074	2.071277093	Coexistence
Les Posses	890	Plla	Trba	Plla_Trba	Lowland-highland	2	NA	NA	NA	NA	NA	NA
Les Posses	890	Plla	Poal	Plla_Poal	Lowland-highland	2	Coexistence	0.773529046	1.843472018	0.542454667	2.395250505	Coexistence
Solalex	1400	Plla	Trba	Plla_Trba	Lowland-highland	2	Competitive exclusion	0.848024352	0.658000156	1.519756478	4.329642054	Coexistence
Solalex	1400	Plla	Poal	Plla_Poal	Lowland-highland	2	Coexistence	0.582421586	0.902557574	1.10796256	2.161408594	Coexistence
Anzeindaz	1900	Potr	Plla	Potr_Plla	Lowland-lowland	2	Coexistence	0.458445764	0.629139432	0.629139432	1.161729316	Coexistence
Anzeindaz	1900	Potr	Poal	Potr_Poal	Lowland-highland	2	Competitive exclusion	0.290319032	0.5733855	1.744027359	0.807948256	Competitive exclusion
Les Posses	890	Potr	Plla	Potr_Plla	Lowland-lowland	2	Coexistence	0.879913023	0.16064591	0.16064591	1.337746307	Coexistence
Les Posses	890	Potr	Poal	Potr_Poal	Lowland-highland	2	Competitive exclusion	0.107943648	0.740316357	1.350773883	0.829898643	Competitive exclusion
Solalex	1400	Potr	Plla	Potr_Plla	Lowland-lowland	2	Competitive exclusion	0.839280874	1.607191259	1.607191259	3.871371749	Coexistence
Solalex	1400	Potr	Poal	Potr_Poal	Lowland-highland	2	Competitive exclusion	0.084370383	0.528124848	1.893491671	0.576788734	Competitive exclusion
Anzeindaz	1900	Sapr	Plla	Sapr_Plla	Lowland-lowland	2	Coexistence	0.49218427	0.829830723	0.829830723	1.6341178	Coexistence
Anzeindaz	1900	Sapr	Trba	Sapr_Trba	Lowland-highland	2	Coexistence	0.267790638	0.937231046	1.066972765	1.280004183	Coexistence
Les Posses	890	Sapr	Plla	Sapr_Plla	Lowland-lowland	2	Coexistence	0.567220508	1.030253309	1.030253309	2.242793608	Coexistence
Les Posses	890	Sapr	Trba	Sapr_Trba	Lowland-highland	2	NA	NA	NA	NA	NA	NA
Solalex	1400	Sapr	Plla	Sapr_Plla	Lowland-lowland	2	Coexistence	0.463292648	1.095254217	1.095254217	1.70116924	Coexistence
Solalex	1400	Sapr	Trba	Sapr_Trba	Lowland-highland	2	Competitive exclusion	0.486911334	0.9886788	1.011450837	1.926916077	Coexistence
Anzeindaz	1900	Seca	Melu	Seca_Melu	Lowland-highland	2	Competitive exclusion	0.441310919	0.178990432	0.178990432	0.320375748	Competitive exclusion
Anzeindaz	1900	Seca	Asal	Seca_Asal	Highland-highland	2	Competitive exclusion	-0.583461024	0.537385338	0.537385338	0.339373897	Competitive exclusion
Anzeindaz	1900	Seca	Anal	Seca_Anal	Highland-highland	2	Competitive exclusion	0.254751793	0.55705476	0.55705476	0.747475479	Competitive exclusion
Anzeindaz	1900	Seca	Potr	Seca_Potr	Lowland-highland	2	Competitive exclusion	-0.256937259	0.744701237	0.744701237	0.592472879	Competitive exclusion
Anzeindaz	1900	Seca	Sapr	Seca_Sapr	Lowland-highland	2	Priority effect	-0.411739036	0.748747104	0.748747104	0.530372176	Competitive exclusion
Anzeindaz	1900	Seca	Trba	Seca_Trba	Highland-highland	2	Competitive exclusion	-0.189038245	0.205559047	0.205559047	0.172878415	Competitive exclusion
Les Posses	890	Seca	Melu	Seca_Melu	Lowland-highland	2	Priority effect	-2.573044924	0.298402188	0.298402188	0.083514816	Competitive exclusion
Les Posses	890	Seca	Asal	Seca_Asal	Highland-highland	2	Priority effect	0.435147844	5.648521558	5.648521558	0.313422679	Competitive exclusion
Les Posses	890	Seca	Anal	Seca_Anal	Highland-highland	2	Competitive exclusion	-0.720047969	0.266563077	0.266563077	0.154974211	Competitive exclusion
Les Posses	890	Seca	Potr	Seca_Potr	Lowland-highland	2	Priority effect	-2.60263439	0.423286218	0.423286218	0.117493526	Competitive exclusion
Les Posses	890	Seca	Sapr	Seca_Sapr	Lowland-highland	2	Priority effect	-2.408991095	0.306474151	0.306474151	0.089901716	Competitive exclusion
Les Posses	890	Seca	Trba	Seca_Trba	Highland-highland	2	NA	NA	NA	NA	NA	NA
Solalex	1400	Seca	Melu	Seca_Melu	Lowland-highland	2	NA	NA	NA	NA	NA	NA
Solalex	1400	Seca	Asal	Seca_Asal	Highland-highland	2	NA	NA	NA	NA	NA	NA
Solalex	1400	Seca	Anal	Seca_Anal	Highland-highland	2	NA	NA	NA	NA	NA	NA
Solalex	1400	Seca	Potr	Seca_Potr	Lowland-highland	2	NA	NA	NA	NA	NA	NA
Solalex	1400	Seca	Sapr	Seca_Sapr	Lowland-highland	2	NA	NA	NA	NA	NA	NA
Solalex	1400	Seca	Trba	Seca_Trba	Highland-highland	2	NA	NA	NA	NA	NA	NA
Anzeindaz	1900	Trba	Poal	Trba_Poal	Highland-highland	2	Coexistence	0.922817034	3.836813298	3.836813298	3.376819683	Coexistence
Les Posses	890	Trba	Poal	Trba_Poal	Highland-highland	2	NA	NA	NA	NA	NA	NA
Solalex	1400	Trba	Poal	Trba_Poal	Highland-highland	2	Competitive exclusion	0.9	1	1	10	Coexistence
Anzeindaz	1900	Anal	Trba	Anal_Trba	Highland-highland	3	Coexistence	0.674584906	0.753179621	0.753179621	2.314519622	Coexistence
Anzeindaz	1900	Anal	Poal	Anal_Poal	Highland-highland	3	Coexistence	0.733600863	1.204577962	1.204577962	3.116249869	Coexistence
Les Posses	890	Anal	Trba	Anal_Trba	Highland-highland	3	NA	NA	NA	NA	NA	NA
Les Posses	890	Anal	Poal	Anal_Poal	Highland-highland	3	Coexistence	0.765150678	2.348493223	2.348493223	1.813098411	Coexistence
Solalex	1400	Anal	Trba	Anal_Trba	Highland-highland	3	Competitive exclusion	0.838804069	0.620363053	0.620363053	3.848503171	Coexistence
Solalex	1400	Anal	Poal	Anal_Poal	Highland-highland	3	Coexistence	0.636118209	0.896623643	0.896623643	2.464051965	Coexistence
Anzeindaz	1900	Armo	Asal	Armo_Asal	Highland-highland	3	NA	NA	NA	NA	NA	NA
Anzeindaz	1900	Armo	Plal	Armo_Plal	Highland-highland	3	NA	NA	NA	NA	NA	NA
Anzeindaz	1900	Armo	Poal	Armo_Poal	Highland-highland	3	NA	NA	NA	NA	NA	NA
Anzeindaz	1900	Armo	Seca	Armo_Seca	Highland-highland	3	NA	NA	NA	NA	NA	NA
Anzeindaz	1900	Armo	Crbi	Armo_Crbi	Lowland-highland	3	NA	NA	NA	NA	NA	NA
Anzeindaz	1900	Armo	Plla	Armo_Plla	Lowland-highland	3	NA	NA	NA	NA	NA	NA
Anzeindaz	1900	Armo	Potr	Armo_Potr	Lowland-highland	3	NA	NA	NA	NA	NA	NA
Anzeindaz	1900	Armo	Daca	Armo_Daca	Lowland-highland	3	NA	NA	NA	NA	NA	NA
Les Posses	890	Armo	Asal	Armo_Asal	Highland-highland	3	NA	NA	NA	NA	NA	NA
Les Posses	890	Armo	Plal	Armo_Plal	Highland-highland	3	NA	NA	NA	NA	NA	NA
Les Posses	890	Armo	Poal	Armo_Poal	Highland-highland	3	NA	NA	NA	NA	NA	NA
Les Posses	890	Armo	Seca	Armo_Seca	Highland-highland	3	NA	NA	NA	NA	NA	NA
Les Posses	890	Armo	Crbi	Armo_Crbi	Lowland-highland	3	NA	NA	NA	NA	NA	NA
Les Posses	890	Armo	Plla	Armo_Plla	Lowland-highland	3	NA	NA	NA	NA	NA	NA
Les Posses	890	Armo	Potr	Armo_Potr	Lowland-highland	3	NA	NA	NA	NA	NA	NA
Les Posses	890	Armo	Daca	Armo_Daca	Lowland-highland	3	NA	NA	NA	NA	NA	NA
Solalex	1400	Armo	Asal	Armo_Asal	Highland-highland	3	NA	NA	NA	NA	NA	NA
Solalex	1400	Armo	Plal	Armo_Plal	Highland-highland	3	NA	NA	NA	NA	NA	NA
Solalex	1400	Armo	Poal	Armo_Poal	Highland-highland	3	NA	NA	NA	NA	NA	NA
Solalex	1400	Armo	Seca	Armo_Seca	Highland-highland	3	NA	NA	NA	NA	NA	NA
Solalex	1400	Armo	Crbi	Armo_Crbi	Lowland-highland	3	NA	NA	NA	NA	NA	NA
Solalex	1400	Armo	Plla	Armo_Plla	Lowland-highland	3	NA	NA	NA	NA	NA	NA
Solalex	1400	Armo	Potr	Armo_Potr	Lowland-highland	3	NA	NA	NA	NA	NA	NA
Solalex	1400	Armo	Daca	Armo_Daca	Lowland-highland	3	NA	NA	NA	NA	NA	NA
Anzeindaz	1900	Asal	Plal	Asal_Plal	Highland-highland	3	Priority effect	-0.110137235	1.073853219	1.073853219	0.838838601	Competitive exclusion
Anzeindaz	1900	Asal	Anal	Asal_Anal	Highland-highland	3	Coexistence	0.518002266	1.516332353	1.516332353	1.368234705	Coexistence
Anzeindaz	1900	Asal	Potr	Asal_Potr	Lowland-highland	3	Competitive exclusion	0.155031718	1.697101764	1.697101764	0.69735145	Competitive exclusion
Anzeindaz	1900	Asal	Sapr	Asal_Sapr	Lowland-highland	3	Priority effect	-0.151209375	0.981034885	0.981034885	0.852177637	Competitive exclusion
Les Posses	890	Asal	Plal	Asal_Plal	Highland-highland	3	Priority effect	-1.122286483	0.571129424	0.571129424	0.269110428	Competitive exclusion
Les Posses	890	Asal	Anal	Asal_Anal	Highland-highland	3	NA	NA	NA	NA	NA	NA
Les Posses	890	Asal	Potr	Asal_Potr	Lowland-highland	3	Competitive exclusion	0.626004518	3.739954816	3.739954816	0.714936203	Competitive exclusion
Les Posses	890	Asal	Sapr	Asal_Sapr	Lowland-highland	3	NA	NA	NA	NA	NA	NA
Solalex	1400	Asal	Plal	Asal_Plal	Highland-highland	3	Coexistence	0.175845549	1.125749638	1.125749638	1.077828282	Coexistence
Solalex	1400	Asal	Anal	Asal_Anal	Highland-highland	3	Coexistence	0.304721362	0.776216925	0.776216925	1.116411294	Coexistence
Solalex	1400	Asal	Potr	Asal_Potr	Lowland-highland	3	Competitive exclusion	-0.031426524	1.580499779	1.580499779	0.613433183	Competitive exclusion
Solalex	1400	Asal	Sapr	Asal_Sapr	Lowland-highland	3	NA	NA	NA	NA	NA	NA
Anzeindaz	1900	Brer	Seca	Brer_Seca	Lowland-highland	3	Priority effect	-1.115262042	1.672749414	0.597818174	0.282621331	Competitive exclusion
Anzeindaz	1900	Brer	Melu	Brer_Melu	Lowland-lowland	3	Coexistence	0.694736563	1.205761172	1.205761172	2.716839076	Coexistence
Anzeindaz	1900	Brer	Crbi	Brer_Crbi	Lowland-lowland	3	Competitive exclusion	-0.743427538	0.387567135	0.387567135	0.222301831	Competitive exclusion
Anzeindaz	1900	Brer	Asal	Brer_Asal	Lowland-highland	3	Priority effect	-1.352796608	0.523030995	1.911932582	0.222301831	Competitive exclusion
Anzeindaz	1900	Brer	Plal	Brer_Plal	Lowland-highland	3	Coexistence	0.44861466	0.95432757	1.047858232	1.730781543	Coexistence
Anzeindaz	1900	Brer	Anal	Brer_Anal	Lowland-highland	3	Coexistence	0.671080326	1.515569337	0.659818047	2.00601575	Coexistence
Anzeindaz	1900	Brer	Potr	Brer_Potr	Lowland-lowland	3	Competitive exclusion	0.190890166	1.369097853	1.369097853	0.902730323	Competitive exclusion
Anzeindaz	1900	Brer	Sapr	Brer_Sapr	Lowland-lowland	3	Coexistence	0.411789736	1.319528776	1.319528776	1.288393531	Coexistence
Les Posses	890	Brer	Seca	Brer_Seca	Lowland-highland	3	Competitive exclusion	-1.241784971	2.972690145	0.336395639	0.15005705	Competitive exclusion
Les Posses	890	Brer	Melu	Brer_Melu	Lowland-lowland	3	Coexistence	0.633462809	1.807116121	1.807116121	1.509718206	Coexistence
Les Posses	890	Brer	Crbi	Brer_Crbi	Lowland-lowland	3	Priority effect	-1.082266872	0.74926481	0.74926481	0.359831307	Competitive exclusion
Les Posses	890	Brer	Asal	Brer_Asal	Lowland-highland	3	Priority effect	-1.659633907	0.957019544	1.04491074	0.359831307	Competitive exclusion
Les Posses	890	Brer	Plal	Brer_Plal	Lowland-highland	3	Competitive exclusion	0.514287065	2.134061186	0.468590126	0.96474706	Competitive exclusion
Les Posses	890	Brer	Anal	Brer_Anal	Lowland-highland	3	Coexistence	0.639664649	1.58326448	0.631606414	1.752829444	Coexistence
Les Posses	890	Brer	Potr	Brer_Potr	Lowland-lowland	3	Competitive exclusion	0.326103981	2.177267339	2.177267339	0.681546279	Competitive exclusion
Les Posses	890	Brer	Sapr	Brer_Sapr	Lowland-lowland	3	Coexistence	0.468319778	1.277146948	1.277146948	1.4726808	Coexistence
Solalex	1400	Brer	Seca	Brer_Seca	Lowland-highland	3	NA	NA	NA	NA	NA	NA
Solalex	1400	Brer	Melu	Brer_Melu	Lowland-lowland	3	Coexistence	0.751695717	2.621975006	2.621975006	1.535985946	Coexistence
Solalex	1400	Brer	Crbi	Brer_Crbi	Lowland-lowland	3	Coexistence	0.447419519	1.195840891	1.195840891	1.513321006	Coexistence
Solalex	1400	Brer	Asal	Brer_Asal	Lowland-highland	3	Competitive exclusion	0.055348367	0.79503187	1.257811212	0.841613821	Competitive exclusion
Solalex	1400	Brer	Plal	Brer_Plal	Lowland-highland	3	Coexistence	0.474170223	1.501060185	0.666195806	1.266941955	Coexistence
Solalex	1400	Brer	Anal	Brer_Anal	Lowland-highland	3	Coexistence	0.62791578	1.737923603	0.575399286	1.546422166	Coexistence
Solalex	1400	Brer	Potr	Brer_Potr	Lowland-lowland	3	Competitive exclusion	0.28366369	1.397594626	1.397594626	0.998853539	Competitive exclusion
Solalex	1400	Brer	Sapr	Brer_Sapr	Lowland-lowland	3	Coexistence	0.442464665	0.985953061	0.985953061	1.768413587	Coexistence
Anzeindaz	1900	Crbi	Anal	Crbi_Anal	Lowland-highland	3	Coexistence	0.610981042	1.112259248	0.899070969	2.311123791	Coexistence
Anzeindaz	1900	Crbi	Sapr	Crbi_Sapr	Lowland-lowland	3	Coexistence	0.461465595	1.703795571	1.703795571	1.089855853	Coexistence
Anzeindaz	1900	Crbi	Plla	Crbi_Plla	Lowland-lowland	3	Competitive exclusion	0.246079125	0.609561889	0.609561889	0.808522365	Competitive exclusion
Anzeindaz	1900	Crbi	Trba	Crbi_Trba	Lowland-highland	3	Coexistence	0.916450516	0.43996523	2.272906883	5.265923959	Coexistence
Anzeindaz	1900	Crbi	Poal	Crbi_Poal	Lowland-highland	3	Coexistence	0.81384757	1.861524296	0.53719417	2.885775768	Coexistence
Les Posses	890	Crbi	Anal	Crbi_Anal	Lowland-highland	3	Coexistence	0.455290209	0.71345716	1.401625853	1.309793163	Coexistence
Les Posses	890	Crbi	Sapr	Crbi_Sapr	Lowland-lowland	3	Coexistence	0.606239057	2.268422797	2.268422797	1.119549656	Coexistence
Les Posses	890	Crbi	Plla	Crbi_Plla	Lowland-lowland	3	Coexistence	0.778025097	2.219749027	2.219749027	2.029514935	Coexistence
Les Posses	890	Crbi	Trba	Crbi_Trba	Lowland-highland	3	NA	NA	NA	NA	NA	NA
Les Posses	890	Crbi	Poal	Crbi_Poal	Lowland-highland	3	Coexistence	0.741240935	2.587590649	0.386459891	1.493512473	Coexistence
Solalex	1400	Crbi	Anal	Crbi_Anal	Lowland-highland	3	Coexistence	0.755291983	1.048473077	0.953767933	3.897575346	Coexistence
Solalex	1400	Crbi	Sapr	Crbi_Sapr	Lowland-lowland	3	Competitive exclusion	0.455996849	2.059359136	2.059359136	0.892619755	Competitive exclusion
Solalex	1400	Crbi	Plla	Crbi_Plla	Lowland-lowland	3	Competitive exclusion	-0.296207995	0.72847103	0.72847103	0.562001648	Competitive exclusion
Solalex	1400	Crbi	Trba	Crbi_Trba	Lowland-highland	3	Competitive exclusion	0.952447996	2.102960786	0.475520041	10	Coexistence
Solalex	1400	Crbi	Poal	Crbi_Poal	Lowland-highland	3	Coexistence	0.730266426	2.697335743	0.370736199	1.37445329	Coexistence
Anzeindaz	1900	Daca	Anal	Daca_Anal	Lowland-highland	3	NA	NA	NA	NA	NA	NA
Anzeindaz	1900	Daca	Asal	Daca_Asal	Lowland-highland	3	NA	NA	NA	NA	NA	NA
Anzeindaz	1900	Daca	Poal	Daca_Poal	Lowland-highland	3	NA	NA	NA	NA	NA	NA
Anzeindaz	1900	Daca	Crbi	Daca_Crbi	Lowland-lowland	3	NA	NA	NA	NA	NA	NA
Anzeindaz	1900	Daca	Melu	Daca_Melu	Lowland-lowland	3	NA	NA	NA	NA	NA	NA
Anzeindaz	1900	Daca	Plla	Daca_Plla	Lowland-lowland	3	NA	NA	NA	NA	NA	NA
Anzeindaz	1900	Daca	Potr	Daca_Potr	Lowland-lowland	3	NA	NA	NA	NA	NA	NA
Les Posses	890	Daca	Anal	Daca_Anal	Lowland-highland	3	NA	NA	NA	NA	NA	NA
Les Posses	890	Daca	Asal	Daca_Asal	Lowland-highland	3	NA	NA	NA	NA	NA	NA
Les Posses	890	Daca	Poal	Daca_Poal	Lowland-highland	3	NA	NA	NA	NA	NA	NA
Les Posses	890	Daca	Crbi	Daca_Crbi	Lowland-lowland	3	NA	NA	NA	NA	NA	NA
Les Posses	890	Daca	Melu	Daca_Melu	Lowland-lowland	3	NA	NA	NA	NA	NA	NA
Les Posses	890	Daca	Plla	Daca_Plla	Lowland-lowland	3	NA	NA	NA	NA	NA	NA
Les Posses	890	Daca	Potr	Daca_Potr	Lowland-lowland	3	NA	NA	NA	NA	NA	NA
Solalex	1400	Daca	Anal	Daca_Anal	Lowland-highland	3	NA	NA	NA	NA	NA	NA
Solalex	1400	Daca	Asal	Daca_Asal	Lowland-highland	3	NA	NA	NA	NA	NA	NA
Solalex	1400	Daca	Poal	Daca_Poal	Lowland-highland	3	NA	NA	NA	NA	NA	NA
Solalex	1400	Daca	Crbi	Daca_Crbi	Lowland-lowland	3	NA	NA	NA	NA	NA	NA
Solalex	1400	Daca	Melu	Daca_Melu	Lowland-lowland	3	NA	NA	NA	NA	NA	NA
Solalex	1400	Daca	Plla	Daca_Plla	Lowland-lowland	3	NA	NA	NA	NA	NA	NA
Solalex	1400	Daca	Potr	Daca_Potr	Lowland-lowland	3	NA	NA	NA	NA	NA	NA
Anzeindaz	1900	Melu	Plal	Melu_Plal	Lowland-highland	3	Coexistence	0.635896722	1.243877297	0.803937818	2.207993905	Coexistence
Anzeindaz	1900	Melu	Anal	Melu_Anal	Lowland-highland	3	Competitive exclusion	0.247187242	1.505506156	0.664228436	0.882328878	Competitive exclusion
Anzeindaz	1900	Melu	Potr	Melu_Potr	Lowland-lowland	3	Competitive exclusion	0.616957968	2.783811031	2.783811031	0.937807747	Competitive exclusion
Anzeindaz	1900	Melu	Sapr	Melu_Sapr	Lowland-lowland	3	Coexistence	0.52595824	1.285773023	1.285773023	1.640661884	Coexistence
Anzeindaz	1900	Melu	Trba	Melu_Trba	Lowland-highland	3	Coexistence	0.687148289	1.96380096	0.509216575	1.627661151	Coexistence
Les Posses	890	Melu	Plal	Melu_Plal	Lowland-highland	3	Coexistence	0.363474053	0.832754674	1.200833849	1.308280797	Coexistence
Les Posses	890	Melu	Anal	Melu_Anal	Lowland-highland	3	Coexistence	0.634373445	1.179946639	0.847495952	2.317927786	Coexistence
Les Posses	890	Melu	Potr	Melu_Potr	Lowland-lowland	3	Coexistence	0.501544948	1.120805923	1.120805923	1.789961048	Coexistence
Les Posses	890	Melu	Sapr	Melu_Sapr	Lowland-lowland	3	Coexistence	0.612732069	1.070418812	1.070418812	2.412318965	Coexistence
Les Posses	890	Melu	Trba	Melu_Trba	Lowland-highland	3	NA	NA	NA	NA	NA	NA
Solalex	1400	Melu	Plal	Melu_Plal	Lowland-highland	3	Coexistence	0.590480654	1.1164452	0.895700031	2.187198335	Coexistence
Solalex	1400	Melu	Anal	Melu_Anal	Lowland-highland	3	Coexistence	0.561527291	1.253076581	0.798035823	1.820035332	Coexistence
Solalex	1400	Melu	Potr	Melu_Potr	Lowland-lowland	3	Competitive exclusion	0.575952657	1.338568582	1.338568582	1.761753027	Coexistence
Solalex	1400	Melu	Sapr	Melu_Sapr	Lowland-lowland	3	Coexistence	0.500680356	0.995380056	0.995380056	1.993472653	Coexistence
Solalex	1400	Melu	Trba	Melu_Trba	Lowland-highland	3	Competitive exclusion	0.82532618	0.572495637	1.746738202	3.277512546	Coexistence
Anzeindaz	1900	Plal	Sapr	Plal_Sapr	Lowland-highland	3	Priority effect	-0.195690502	1.09148373	1.09148373	0.766238473	Competitive exclusion
Anzeindaz	1900	Plal	Plla	Plal_Plla	Lowland-highland	3	Coexistence	0.373388407	0.756125785	0.756125785	1.206689747	Coexistence
Anzeindaz	1900	Plal	Trba	Plal_Trba	Highland-highland	3	Coexistence	0.556225305	0.764773466	0.764773466	1.72333726	Coexistence
Anzeindaz	1900	Plal	Poal	Plal_Poal	Highland-highland	3	Coexistence	0.65696069	0.938588386	0.938588386	2.736095717	Coexistence
Les Posses	890	Plal	Sapr	Plal_Sapr	Lowland-highland	3	NA	NA	NA	NA	NA	NA
Les Posses	890	Plal	Plla	Plal_Plla	Lowland-highland	3	Coexistence	0.335925527	0.903518921	0.903518921	1.360568667	Coexistence
Les Posses	890	Plal	Trba	Plal_Trba	Highland-highland	3	NA	NA	NA	NA	NA	NA
Les Posses	890	Plal	Poal	Plal_Poal	Highland-highland	3	Coexistence	0.47216875	1.122000161	1.122000161	1.688542446	Coexistence
Solalex	1400	Plal	Sapr	Plal_Sapr	Lowland-highland	3	Coexistence	0.280345863	0.772959798	0.772959798	1.074071221	Coexistence
Solalex	1400	Plal	Plla	Plal_Plla	Lowland-highland	3	Coexistence	0.365944184	0.996637295	0.996637295	1.571844735	Coexistence
Solalex	1400	Plal	Trba	Plal_Trba	Highland-highland	3	Competitive exclusion	0.647839633	0.555680399	0.555680399	1.57791862	Coexistence
Solalex	1400	Plal	Poal	Plal_Poal	Highland-highland	3	Coexistence	0.617159012	0.890236251	0.890236251	2.325342059	Coexistence
Anzeindaz	1900	Plla	Trba	Plla_Trba	Lowland-highland	3	Coexistence	0.801933654	0.783804542	1.275828279	3.957282779	Coexistence
Anzeindaz	1900	Plla	Poal	Plla_Poal	Lowland-highland	3	Coexistence	0.677006136	1.335058294	0.749030963	2.319025366	Coexistence
Les Posses	890	Plla	Trba	Plla_Trba	Lowland-highland	3	NA	NA	NA	NA	NA	NA
Les Posses	890	Plla	Poal	Plla_Poal	Lowland-highland	3	Coexistence	0.638967764	1.067425009	0.936833961	2.594876211	Coexistence
Solalex	1400	Plla	Trba	Plla_Trba	Lowland-highland	3	Competitive exclusion	0.848239828	0.658934416	1.517601716	4.341945642	Coexistence
Solalex	1400	Plla	Poal	Plla_Poal	Lowland-highland	3	Coexistence	0.571313439	1.010815567	0.989300157	2.307747077	Coexistence
Anzeindaz	1900	Potr	Plla	Potr_Plla	Lowland-lowland	3	Coexistence	0.484423697	0.550017074	0.550017074	1.066800532	Coexistence
Anzeindaz	1900	Potr	Poal	Potr_Poal	Lowland-highland	3	Competitive exclusion	0.256041439	0.583572523	1.713583076	0.784415361	Competitive exclusion
Les Posses	890	Potr	Plla	Potr_Plla	Lowland-lowland	3	Coexistence	0.473472637	0.747884826	0.747884826	1.420410181	Coexistence
Les Posses	890	Potr	Poal	Potr_Poal	Lowland-highland	3	Competitive exclusion	0.195668698	0.725077128	1.379163624	0.90146576	Competitive exclusion
Solalex	1400	Potr	Plla	Potr_Plla	Lowland-lowland	3	Competitive exclusion	0.646814428	0.540833518	0.540833518	1.53130128	Coexistence
Solalex	1400	Potr	Poal	Potr_Poal	Lowland-highland	3	Competitive exclusion	-0.494348516	0.440980162	2.267675707	0.295098604	Competitive exclusion
Anzeindaz	1900	Sapr	Plla	Sapr_Plla	Lowland-lowland	3	Coexistence	0.493902753	0.862991615	0.862991615	1.70518931	Coexistence
Anzeindaz	1900	Sapr	Trba	Sapr_Trba	Lowland-highland	3	Coexistence	0.575857978	0.587626729	1.701760574	1.385448031	Coexistence
Les Posses	890	Sapr	Plla	Sapr_Plla	Lowland-lowland	3	Coexistence	0.541340134	1.103403465	1.103403465	1.975945294	Coexistence
Les Posses	890	Sapr	Trba	Sapr_Trba	Lowland-highland	3	NA	NA	NA	NA	NA	NA
Solalex	1400	Sapr	Plla	Sapr_Plla	Lowland-lowland	3	Coexistence	0.444834869	1.209475788	1.209475788	1.489294686	Coexistence
Solalex	1400	Sapr	Trba	Sapr_Trba	Lowland-highland	3	Competitive exclusion	0.646314694	0.713180063	1.402170437	2.016425482	Coexistence
Anzeindaz	1900	Seca	Melu	Seca_Melu	Lowland-highland	3	Competitive exclusion	0.361871638	0.152700678	0.152700678	0.239294611	Competitive exclusion
Anzeindaz	1900	Seca	Asal	Seca_Asal	Highland-highland	3	Competitive exclusion	-1.220609411	0.34068585	0.34068585	0.153419979	Competitive exclusion
Anzeindaz	1900	Seca	Anal	Seca_Anal	Highland-highland	3	Competitive exclusion	0.007078311	0.522124341	0.522124341	0.525846445	Competitive exclusion
Anzeindaz	1900	Seca	Potr	Seca_Potr	Lowland-highland	3	Competitive exclusion	-0.75845464	0.563654967	0.563654967	0.320539953	Competitive exclusion
Anzeindaz	1900	Seca	Sapr	Seca_Sapr	Lowland-highland	3	Competitive exclusion	-0.321389293	0.713447524	0.713447524	0.539922283	Competitive exclusion
Anzeindaz	1900	Seca	Trba	Seca_Trba	Highland-highland	3	Competitive exclusion	-0.519120793	0.231929381	0.231929381	0.152673429	Competitive exclusion
Les Posses	890	Seca	Melu	Seca_Melu	Lowland-highland	3	Competitive exclusion	-0.481428231	0.664434532	0.664434532	0.44850943	Competitive exclusion
Les Posses	890	Seca	Asal	Seca_Asal	Highland-highland	3	Priority effect	-1.519609049	1.378867137	1.378867137	0.287835542	Competitive exclusion
Les Posses	890	Seca	Anal	Seca_Anal	Highland-highland	3	Competitive exclusion	-0.254647388	0.399915405	0.399915405	0.31874725	Competitive exclusion
Les Posses	890	Seca	Potr	Seca_Potr	Lowland-highland	3	Priority effect	-1.301534175	0.666448134	0.666448134	0.289566908	Competitive exclusion
Les Posses	890	Seca	Sapr	Seca_Sapr	Lowland-highland	3	Priority effect	-0.170399386	0.893041952	0.893041952	0.763023258	Competitive exclusion
Les Posses	890	Seca	Trba	Seca_Trba	Highland-highland	3	NA	NA	NA	NA	NA	NA
Solalex	1400	Seca	Melu	Seca_Melu	Lowland-highland	3	NA	NA	NA	NA	NA	NA
Solalex	1400	Seca	Asal	Seca_Asal	Highland-highland	3	NA	NA	NA	NA	NA	NA
Solalex	1400	Seca	Anal	Seca_Anal	Highland-highland	3	NA	NA	NA	NA	NA	NA
Solalex	1400	Seca	Potr	Seca_Potr	Lowland-highland	3	NA	NA	NA	NA	NA	NA
Solalex	1400	Seca	Sapr	Seca_Sapr	Lowland-highland	3	NA	NA	NA	NA	NA	NA
Solalex	1400	Seca	Trba	Seca_Trba	Highland-highland	3	NA	NA	NA	NA	NA	NA
Anzeindaz	1900	Trba	Poal	Trba_Poal	Highland-highland	3	Coexistence	0.812301472	1.876985283	1.876985283	2.838430502	Coexistence
Les Posses	890	Trba	Poal	Trba_Poal	Highland-highland	3	NA	NA	NA	NA	NA	NA
Solalex	1400	Trba	Poal	Trba_Poal	Highland-highland	3	Competitive exclusion	0.892373359	1.076266406	1.076266406	8.632973951	Coexistence
Anzeindaz	1900	Anal	Trba	Anal_Trba	Highland-highland	4	Coexistence	0.464112628	0.871601002	0.871601002	1.626463036	Coexistence
Anzeindaz	1900	Anal	Poal	Anal_Poal	Highland-highland	4	Coexistence	0.678933534	0.821198735	0.821198735	2.557721909	Coexistence
Les Posses	890	Anal	Trba	Anal_Trba	Highland-highland	4	NA	NA	NA	NA	NA	NA
Les Posses	890	Anal	Poal	Anal_Poal	Highland-highland	4	Coexistence	0.750884612	2.491153879	2.491153879	1.611383418	Coexistence
Solalex	1400	Anal	Trba	Anal_Trba	Highland-highland	4	Competitive exclusion	0.794839571	0.487423431	0.487423431	2.375816011	Coexistence
Solalex	1400	Anal	Poal	Anal_Poal	Highland-highland	4	Coexistence	0.698381765	0.865956515	0.865956515	2.871035019	Coexistence
Anzeindaz	1900	Armo	Asal	Armo_Asal	Highland-highland	4	NA	NA	NA	NA	NA	NA
Anzeindaz	1900	Armo	Plal	Armo_Plal	Highland-highland	4	NA	NA	NA	NA	NA	NA
Anzeindaz	1900	Armo	Poal	Armo_Poal	Highland-highland	4	NA	NA	NA	NA	NA	NA
Anzeindaz	1900	Armo	Seca	Armo_Seca	Highland-highland	4	NA	NA	NA	NA	NA	NA
Anzeindaz	1900	Armo	Crbi	Armo_Crbi	Lowland-highland	4	NA	NA	NA	NA	NA	NA
Anzeindaz	1900	Armo	Plla	Armo_Plla	Lowland-highland	4	NA	NA	NA	NA	NA	NA
Anzeindaz	1900	Armo	Potr	Armo_Potr	Lowland-highland	4	NA	NA	NA	NA	NA	NA
Anzeindaz	1900	Armo	Daca	Armo_Daca	Lowland-highland	4	NA	NA	NA	NA	NA	NA
Les Posses	890	Armo	Asal	Armo_Asal	Highland-highland	4	NA	NA	NA	NA	NA	NA
Les Posses	890	Armo	Plal	Armo_Plal	Highland-highland	4	NA	NA	NA	NA	NA	NA
Les Posses	890	Armo	Poal	Armo_Poal	Highland-highland	4	NA	NA	NA	NA	NA	NA
Les Posses	890	Armo	Seca	Armo_Seca	Highland-highland	4	NA	NA	NA	NA	NA	NA
Les Posses	890	Armo	Crbi	Armo_Crbi	Lowland-highland	4	NA	NA	NA	NA	NA	NA
Les Posses	890	Armo	Plla	Armo_Plla	Lowland-highland	4	NA	NA	NA	NA	NA	NA
Les Posses	890	Armo	Potr	Armo_Potr	Lowland-highland	4	NA	NA	NA	NA	NA	NA
Les Posses	890	Armo	Daca	Armo_Daca	Lowland-highland	4	NA	NA	NA	NA	NA	NA
Solalex	1400	Armo	Asal	Armo_Asal	Highland-highland	4	NA	NA	NA	NA	NA	NA
Solalex	1400	Armo	Plal	Armo_Plal	Highland-highland	4	NA	NA	NA	NA	NA	NA
Solalex	1400	Armo	Poal	Armo_Poal	Highland-highland	4	NA	NA	NA	NA	NA	NA
Solalex	1400	Armo	Seca	Armo_Seca	Highland-highland	4	NA	NA	NA	NA	NA	NA
Solalex	1400	Armo	Crbi	Armo_Crbi	Lowland-highland	4	NA	NA	NA	NA	NA	NA
Solalex	1400	Armo	Plla	Armo_Plla	Lowland-highland	4	NA	NA	NA	NA	NA	NA
Solalex	1400	Armo	Potr	Armo_Potr	Lowland-highland	4	NA	NA	NA	NA	NA	NA
Solalex	1400	Armo	Daca	Armo_Daca	Lowland-highland	4	NA	NA	NA	NA	NA	NA
Anzeindaz	1900	Asal	Plal	Asal_Plal	Highland-highland	4	Priority effect	-0.188645247	1.007222479	1.007222479	0.835261247	Competitive exclusion
Anzeindaz	1900	Asal	Anal	Asal_Anal	Highland-highland	4	Coexistence	0.427781317	1.325902269	1.325902269	1.318033511	Coexistence
Anzeindaz	1900	Asal	Potr	Asal_Potr	Lowland-highland	4	Competitive exclusion	-0.056459586	1.411571587	1.411571587	0.67057013	Competitive exclusion
Anzeindaz	1900	Asal	Sapr	Asal_Sapr	Lowland-highland	4	Priority effect	-0.144174483	0.988592116	0.988592116	0.864022167	Competitive exclusion
Les Posses	890	Asal	Plal	Asal_Plal	Highland-highland	4	Priority effect	-1.069204379	0.680866871	0.680866871	0.329047666	Competitive exclusion
Les Posses	890	Asal	Anal	Asal_Anal	Highland-highland	4	NA	NA	NA	NA	NA	NA
Les Posses	890	Asal	Potr	Asal_Potr	Lowland-highland	4	Competitive exclusion	0.604585583	3.954144168	3.954144168	0.639580186	Competitive exclusion
Les Posses	890	Asal	Sapr	Asal_Sapr	Lowland-highland	4	NA	NA	NA	NA	NA	NA
Solalex	1400	Asal	Plal	Asal_Plal	Highland-highland	4	Competitive exclusion	0.088640979	1.17035508	1.17035508	0.93754659	Competitive exclusion
Solalex	1400	Asal	Anal	Asal_Anal	Highland-highland	4	Coexistence	0.299644635	0.753049432	0.753049432	1.075239041	Coexistence
Solalex	1400	Asal	Potr	Asal_Potr	Lowland-highland	4	Competitive exclusion	0.485753867	1.111662527	1.111662527	1.74926658	Coexistence
Solalex	1400	Asal	Sapr	Asal_Sapr	Lowland-highland	4	NA	NA	NA	NA	NA	NA
Anzeindaz	1900	Brer	Seca	Brer_Seca	Lowland-highland	4	Priority effect	-2.12694336	2.331702388	0.428871199	0.137153491	Competitive exclusion
Anzeindaz	1900	Brer	Melu	Brer_Melu	Lowland-lowland	4	Coexistence	0.743478459	0.917658353	0.917658353	3.577314989	Coexistence
Anzeindaz	1900	Brer	Crbi	Brer_Crbi	Lowland-lowland	4	Competitive exclusion	-0.408247233	0.323170223	0.323170223	0.229484011	Competitive exclusion
Anzeindaz	1900	Brer	Asal	Brer_Asal	Lowland-highland	4	Competitive exclusion	0.089945709	1.265790539	0.790020125	0.868102192	Competitive exclusion
Anzeindaz	1900	Brer	Plal	Brer_Plal	Lowland-highland	4	Coexistence	0.532013992	0.785434958	1.273179898	1.678330004	Coexistence
Anzeindaz	1900	Brer	Anal	Brer_Anal	Lowland-highland	4	Coexistence	0.592005156	1.313480982	0.761335728	1.866042522	Coexistence
Anzeindaz	1900	Brer	Potr	Brer_Potr	Lowland-lowland	4	Competitive exclusion	0.081619883	1.62967705	1.62967705	0.668153085	Competitive exclusion
Anzeindaz	1900	Brer	Sapr	Brer_Sapr	Lowland-lowland	4	Coexistence	0.313196619	1.164623805	1.164623805	1.250206962	Coexistence
Les Posses	890	Brer	Seca	Brer_Seca	Lowland-highland	4	Competitive exclusion	-0.601251984	2.248980051	0.444646007	0.277686468	Competitive exclusion
Les Posses	890	Brer	Melu	Brer_Melu	Lowland-lowland	4	Coexistence	0.749756538	1.3792142	1.3792142	2.897380555	Coexistence
Les Posses	890	Brer	Crbi	Brer_Crbi	Lowland-lowland	4	Coexistence	0.41511925	1.344880844	1.344880844	1.271302394	Coexistence
Les Posses	890	Brer	Asal	Brer_Asal	Lowland-highland	4	Competitive exclusion	-0.206565925	1.46895895	0.680754217	0.564208058	Competitive exclusion
Les Posses	890	Brer	Plal	Brer_Plal	Lowland-highland	4	Priority effect	-0.765056926	0.609267299	1.641315728	0.345182804	Competitive exclusion
Les Posses	890	Brer	Anal	Brer_Anal	Lowland-highland	4	Coexistence	0.708912028	2.130003103	0.469482884	1.612855665	Coexistence
Les Posses	890	Brer	Potr	Brer_Potr	Lowland-lowland	4	Competitive exclusion	0.342333394	2.160826425	2.160826425	0.703678574	Competitive exclusion
Les Posses	890	Brer	Sapr	Brer_Sapr	Lowland-lowland	4	Coexistence	0.651331991	1.806767083	1.806767083	1.587397633	Coexistence
Solalex	1400	Brer	Seca	Brer_Seca	Lowland-highland	4	NA	NA	NA	NA	NA	NA
Solalex	1400	Brer	Melu	Brer_Melu	Lowland-lowland	4	Coexistence	0.672091386	1.826665681	1.826665681	1.669506466	Coexistence
Solalex	1400	Brer	Crbi	Brer_Crbi	Lowland-lowland	4	Coexistence	0.421073754	1.005052402	1.005052402	1.718652424	Coexistence
Solalex	1400	Brer	Asal	Brer_Asal	Lowland-highland	4	Competitive exclusion	0.048123679	0.78250271	1.277950845	0.822063427	Competitive exclusion
Solalex	1400	Brer	Plal	Brer_Plal	Lowland-highland	4	Competitive exclusion	-0.577836366	0.426402198	2.34520367	0.270244879	Competitive exclusion
Solalex	1400	Brer	Anal	Brer_Anal	Lowland-highland	4	Coexistence	0.62181828	1.571600196	0.636294143	1.682508988	Coexistence
Solalex	1400	Brer	Potr	Brer_Potr	Lowland-lowland	4	Competitive exclusion	0.434024303	1.155745307	1.155745307	1.528762703	Coexistence
Solalex	1400	Brer	Sapr	Brer_Sapr	Lowland-lowland	4	Coexistence	0.530181634	1.115484308	1.115484308	1.908123785	Coexistence
Anzeindaz	1900	Crbi	Anal	Crbi_Anal	Lowland-highland	4	Competitive exclusion	0.31815342	0.400175571	2.498903161	0.586899727	Competitive exclusion
Anzeindaz	1900	Crbi	Sapr	Crbi_Sapr	Lowland-lowland	4	Coexistence	0.652115601	2.662578215	2.662578215	1.079599494	Coexistence
Anzeindaz	1900	Crbi	Plla	Crbi_Plla	Lowland-lowland	4	Competitive exclusion	0.301552338	0.692399083	0.692399083	0.991339969	Competitive exclusion
Anzeindaz	1900	Crbi	Trba	Crbi_Trba	Lowland-highland	4	Coexistence	0.897531569	1.28764326	0.776612615	7.579042725	Coexistence
Anzeindaz	1900	Crbi	Poal	Crbi_Poal	Lowland-highland	4	Coexistence	0.842530037	1.574699634	0.635041743	4.032780152	Coexistence
Les Posses	890	Crbi	Anal	Crbi_Anal	Lowland-highland	4	Coexistence	0.33267964	0.783515323	1.276299226	1.174121711	Coexistence
Les Posses	890	Crbi	Sapr	Crbi_Sapr	Lowland-lowland	4	Coexistence	0.437662196	1.570832372	1.570832372	1.132068944	Coexistence
Les Posses	890	Crbi	Plla	Crbi_Plla	Lowland-lowland	4	Competitive exclusion	0.278879084	0.57080311	0.57080311	0.791549791	Competitive exclusion
Les Posses	890	Crbi	Trba	Crbi_Trba	Lowland-highland	4	NA	NA	NA	NA	NA	NA
Les Posses	890	Crbi	Poal	Crbi_Poal	Lowland-highland	4	Coexistence	0.734011468	2.358963837	0.423914934	1.593733879	Coexistence
Solalex	1400	Crbi	Anal	Crbi_Anal	Lowland-highland	4	Coexistence	0.79306039	1.627011629	0.614623757	2.97006338	Coexistence
Solalex	1400	Crbi	Sapr	Crbi_Sapr	Lowland-lowland	4	Competitive exclusion	0.430784147	1.973116179	1.973116179	0.890369666	Competitive exclusion
Solalex	1400	Crbi	Plla	Crbi_Plla	Lowland-lowland	4	Coexistence	0.505613147	1.798927614	1.798927614	1.124396274	Coexistence
Solalex	1400	Crbi	Trba	Crbi_Trba	Lowland-highland	4	Competitive exclusion	0.9	1	1	10	Coexistence
Solalex	1400	Crbi	Poal	Crbi_Poal	Lowland-highland	4	Coexistence	0.767386461	2.326135394	0.42989759	1.848119379	Coexistence
Anzeindaz	1900	Daca	Anal	Daca_Anal	Lowland-highland	4	NA	NA	NA	NA	NA	NA
Anzeindaz	1900	Daca	Asal	Daca_Asal	Lowland-highland	4	NA	NA	NA	NA	NA	NA
Anzeindaz	1900	Daca	Poal	Daca_Poal	Lowland-highland	4	NA	NA	NA	NA	NA	NA
Anzeindaz	1900	Daca	Crbi	Daca_Crbi	Lowland-lowland	4	NA	NA	NA	NA	NA	NA
Anzeindaz	1900	Daca	Melu	Daca_Melu	Lowland-lowland	4	NA	NA	NA	NA	NA	NA
Anzeindaz	1900	Daca	Plla	Daca_Plla	Lowland-lowland	4	NA	NA	NA	NA	NA	NA
Anzeindaz	1900	Daca	Potr	Daca_Potr	Lowland-lowland	4	NA	NA	NA	NA	NA	NA
Les Posses	890	Daca	Anal	Daca_Anal	Lowland-highland	4	NA	NA	NA	NA	NA	NA
Les Posses	890	Daca	Asal	Daca_Asal	Lowland-highland	4	NA	NA	NA	NA	NA	NA
Les Posses	890	Daca	Poal	Daca_Poal	Lowland-highland	4	NA	NA	NA	NA	NA	NA
Les Posses	890	Daca	Crbi	Daca_Crbi	Lowland-lowland	4	NA	NA	NA	NA	NA	NA
Les Posses	890	Daca	Melu	Daca_Melu	Lowland-lowland	4	NA	NA	NA	NA	NA	NA
Les Posses	890	Daca	Plla	Daca_Plla	Lowland-lowland	4	NA	NA	NA	NA	NA	NA
Les Posses	890	Daca	Potr	Daca_Potr	Lowland-lowland	4	NA	NA	NA	NA	NA	NA
Solalex	1400	Daca	Anal	Daca_Anal	Lowland-highland	4	NA	NA	NA	NA	NA	NA
Solalex	1400	Daca	Asal	Daca_Asal	Lowland-highland	4	NA	NA	NA	NA	NA	NA
Solalex	1400	Daca	Poal	Daca_Poal	Lowland-highland	4	NA	NA	NA	NA	NA	NA
Solalex	1400	Daca	Crbi	Daca_Crbi	Lowland-lowland	4	NA	NA	NA	NA	NA	NA
Solalex	1400	Daca	Melu	Daca_Melu	Lowland-lowland	4	NA	NA	NA	NA	NA	NA
Solalex	1400	Daca	Plla	Daca_Plla	Lowland-lowland	4	NA	NA	NA	NA	NA	NA
Solalex	1400	Daca	Potr	Daca_Potr	Lowland-lowland	4	NA	NA	NA	NA	NA	NA
Anzeindaz	1900	Melu	Plal	Melu_Plal	Lowland-highland	4	Coexistence	0.585444563	1.089343166	0.91798437	2.214382654	Coexistence
Anzeindaz	1900	Melu	Anal	Melu_Anal	Lowland-highland	4	Coexistence	0.426085029	1.718045658	0.582056708	1.014186312	Coexistence
Anzeindaz	1900	Melu	Potr	Melu_Potr	Lowland-lowland	4	Competitive exclusion	0.349927252	1.615512813	1.615512813	0.952198808	Competitive exclusion
Anzeindaz	1900	Melu	Sapr	Melu_Sapr	Lowland-lowland	4	Coexistence	0.684224479	1.807328382	1.807328382	1.752203209	Coexistence
Anzeindaz	1900	Melu	Trba	Melu_Trba	Lowland-highland	4	Coexistence	0.629483719	1.759717468	0.568273043	1.533732987	Coexistence
Les Posses	890	Melu	Plal	Melu_Plal	Lowland-highland	4	Coexistence	0.714497013	2.048424976	0.488179949	1.709894367	Coexistence
Les Posses	890	Melu	Anal	Melu_Anal	Lowland-highland	4	Coexistence	0.655792439	1.483023156	0.674298305	1.958987487	Coexistence
Les Posses	890	Melu	Potr	Melu_Potr	Lowland-lowland	4	Coexistence	0.613698	1.120884504	1.120884504	2.309469218	Coexistence
Les Posses	890	Melu	Sapr	Melu_Sapr	Lowland-lowland	4	Coexistence	0.764099375	1.754676499	1.754676499	2.4158716	Coexistence
Les Posses	890	Melu	Trba	Melu_Trba	Lowland-highland	4	NA	NA	NA	NA	NA	NA
Solalex	1400	Melu	Plal	Melu_Plal	Lowland-highland	4	Coexistence	0.443346872	0.885457501	1.12935968	1.590680906	Coexistence
Solalex	1400	Melu	Anal	Melu_Anal	Lowland-highland	4	Coexistence	0.53583572	1.18835979	0.841495992	1.812927076	Coexistence
Solalex	1400	Melu	Potr	Melu_Potr	Lowland-lowland	4	Competitive exclusion	0.494947002	0.969238105	0.969238105	1.919081973	Coexistence
Solalex	1400	Melu	Sapr	Melu_Sapr	Lowland-lowland	4	Coexistence	0.493036901	1.027770389	1.027770389	1.919232325	Coexistence
Solalex	1400	Melu	Trba	Melu_Trba	Lowland-highland	4	Competitive exclusion	0.863346857	0.73177973	1.366531429	5.355015728	Coexistence
Anzeindaz	1900	Plal	Sapr	Plal_Sapr	Lowland-highland	4	Competitive exclusion	-0.051691278	1.213443011	1.213443011	0.78359624	Competitive exclusion
Anzeindaz	1900	Plal	Plla	Plal_Plla	Lowland-highland	4	Coexistence	0.336381971	0.768356178	0.768356178	1.15782897	Coexistence
Anzeindaz	1900	Plal	Trba	Plal_Trba	Highland-highland	4	Coexistence	0.439412664	0.893285507	0.893285507	1.593481424	Coexistence
Anzeindaz	1900	Plal	Poal	Plal_Poal	Highland-highland	4	Coexistence	0.623870852	1.08647211	1.08647211	2.447058924	Coexistence
Les Posses	890	Plal	Sapr	Plal_Sapr	Lowland-highland	4	NA	NA	NA	NA	NA	NA
Les Posses	890	Plal	Plla	Plal_Plla	Lowland-highland	4	Coexistence	0.425622955	0.835942552	0.835942552	1.455389905	Coexistence
Les Posses	890	Plal	Trba	Plal_Trba	Highland-highland	4	NA	NA	NA	NA	NA	NA
Les Posses	890	Plal	Poal	Plal_Poal	Highland-highland	4	Coexistence	0.462173203	1.085786297	1.085786297	1.712431494	Coexistence
Solalex	1400	Plal	Sapr	Plal_Sapr	Lowland-highland	4	Coexistence	0.26719311	0.826488116	0.826488116	1.1278389	Coexistence
Solalex	1400	Plal	Plla	Plal_Plla	Lowland-highland	4	Coexistence	0.443338565	0.992873818	0.992873818	1.783622424	Coexistence
Solalex	1400	Plal	Trba	Plal_Trba	Highland-highland	4	Competitive exclusion	0.765811905	0.454833283	0.454833283	1.942170818	Coexistence
Solalex	1400	Plal	Poal	Plal_Poal	Highland-highland	4	Coexistence	0.78078914	0.469340129	0.469340129	2.141044147	Coexistence
Anzeindaz	1900	Plla	Trba	Plla_Trba	Lowland-highland	4	Coexistence	0.882452944	0.715321906	1.397972006	6.085408933	Coexistence
Anzeindaz	1900	Plla	Poal	Plla_Poal	Lowland-highland	4	Coexistence	0.712400082	1.588043691	0.629705597	2.189519386	Coexistence
Les Posses	890	Plla	Trba	Plla_Trba	Lowland-highland	4	NA	NA	NA	NA	NA	NA
Les Posses	890	Plla	Poal	Plla_Poal	Lowland-highland	4	Coexistence	0.622535722	1.132229759	0.883212962	2.339858405	Coexistence
Solalex	1400	Plla	Trba	Plla_Trba	Lowland-highland	4	Competitive exclusion	0.800995152	0.821548246	1.217213968	4.128282569	Coexistence
Solalex	1400	Plla	Poal	Plla_Poal	Lowland-highland	4	Coexistence	0.645588038	0.741557845	1.348512468	2.092361218	Coexistence
Anzeindaz	1900	Potr	Plla	Potr_Plla	Lowland-lowland	4	Coexistence	0.507303832	0.589781788	0.589781788	1.197049675	Coexistence
Anzeindaz	1900	Potr	Poal	Potr_Poal	Lowland-highland	4	Competitive exclusion	0.26284153	0.606440027	1.648967672	0.822672535	Competitive exclusion
Les Posses	890	Potr	Plla	Potr_Plla	Lowland-lowland	4	Coexistence	0.591661741	0.559989492	0.559989492	1.371386294	Coexistence
Les Posses	890	Potr	Poal	Potr_Poal	Lowland-highland	4	Competitive exclusion	0.034373059	0.623585547	1.603629213	0.645783087	Competitive exclusion
Solalex	1400	Potr	Plla	Potr_Plla	Lowland-lowland	4	Competitive exclusion	0.841525556	1.584744437	1.584744437	3.981819123	Coexistence
Solalex	1400	Potr	Poal	Potr_Poal	Lowland-highland	4	Competitive exclusion	-0.215117433	0.410251181	2.437531069	0.337622661	Competitive exclusion
Anzeindaz	1900	Sapr	Plla	Sapr_Plla	Lowland-lowland	4	Coexistence	0.472772963	0.872829643	0.872829643	1.65551002	Coexistence
Anzeindaz	1900	Sapr	Trba	Sapr_Trba	Lowland-highland	4	Coexistence	0.635854125	0.50176543	1.992963128	1.377924244	Coexistence
Les Posses	890	Sapr	Plla	Sapr_Plla	Lowland-lowland	4	Coexistence	0.600541051	1.071647597	1.071647597	2.336016201	Coexistence
Les Posses	890	Sapr	Trba	Sapr_Trba	Lowland-highland	4	NA	NA	NA	NA	NA	NA
Solalex	1400	Sapr	Plla	Sapr_Plla	Lowland-lowland	4	Coexistence	0.453233367	1.185342746	1.185342746	1.542957807	Coexistence
Solalex	1400	Sapr	Trba	Sapr_Trba	Lowland-highland	4	Competitive exclusion	0.480541705	1.00403905	0.995977198	1.917338132	Coexistence
Anzeindaz	1900	Seca	Melu	Seca_Melu	Lowland-highland	4	Competitive exclusion	-0.142565664	0.157905292	0.157905292	0.138202378	Competitive exclusion
Anzeindaz	1900	Seca	Asal	Seca_Asal	Highland-highland	4	Competitive exclusion	-0.707644658	0.410637792	0.410637792	0.240470282	Competitive exclusion
Anzeindaz	1900	Seca	Anal	Seca_Anal	Highland-highland	4	Competitive exclusion	-0.261142119	0.432566932	0.432566932	0.342996182	Competitive exclusion
Anzeindaz	1900	Seca	Potr	Seca_Potr	Lowland-highland	4	Competitive exclusion	-1.579633771	0.356559807	0.356559807	0.138221096	Competitive exclusion
Anzeindaz	1900	Seca	Sapr	Seca_Sapr	Lowland-highland	4	Competitive exclusion	0.005270622	0.959471519	0.959471519	0.964555326	Competitive exclusion
Anzeindaz	1900	Seca	Trba	Seca_Trba	Highland-highland	4	Competitive exclusion	-0.230904841	0.081241049	0.081241049	0.06600108	Competitive exclusion
Les Posses	890	Seca	Melu	Seca_Melu	Lowland-highland	4	Competitive exclusion	-1.214840863	0.440918522	0.440918522	0.199074583	Competitive exclusion
Les Posses	890	Seca	Asal	Seca_Asal	Highland-highland	4	Priority effect	-1.034719043	1.913122797	1.913122797	0.256893256	Competitive exclusion
Les Posses	890	Seca	Anal	Seca_Anal	Highland-highland	4	Competitive exclusion	0.086017085	0.580987459	0.580987459	0.635665558	Competitive exclusion
Les Posses	890	Seca	Potr	Seca_Potr	Lowland-highland	4	Priority effect	-0.940728197	0.827263639	0.827263639	0.426264554	Competitive exclusion
Les Posses	890	Seca	Sapr	Seca_Sapr	Lowland-highland	4	Priority effect	-0.638419532	0.670905872	0.670905872	0.409483565	Competitive exclusion
Les Posses	890	Seca	Trba	Seca_Trba	Highland-highland	4	NA	NA	NA	NA	NA	NA
Solalex	1400	Seca	Melu	Seca_Melu	Lowland-highland	4	NA	NA	NA	NA	NA	NA
Solalex	1400	Seca	Asal	Seca_Asal	Highland-highland	4	NA	NA	NA	NA	NA	NA
Solalex	1400	Seca	Anal	Seca_Anal	Highland-highland	4	NA	NA	NA	NA	NA	NA
Solalex	1400	Seca	Potr	Seca_Potr	Lowland-highland	4	NA	NA	NA	NA	NA	NA
Solalex	1400	Seca	Sapr	Seca_Sapr	Lowland-highland	4	NA	NA	NA	NA	NA	NA
Solalex	1400	Seca	Trba	Seca_Trba	Highland-highland	4	NA	NA	NA	NA	NA	NA
Anzeindaz	1900	Trba	Poal	Trba_Poal	Highland-highland	4	Coexistence	0.791210471	2.08789529	2.08789529	2.293942729	Coexistence
Les Posses	890	Trba	Poal	Trba_Poal	Highland-highland	4	NA	NA	NA	NA	NA	NA
Solalex	1400	Trba	Poal	Trba_Poal	Highland-highland	4	Competitive exclusion	0.9	1	1	10	Coexistence
Anzeindaz	1900	Anal	Trba	Anal_Trba	Highland-highland	5	Coexistence	0.603475288	0.66582029	0.66582029	1.679139459	Coexistence
Anzeindaz	1900	Anal	Poal	Anal_Poal	Highland-highland	5	Coexistence	0.720138358	0.803010338	0.803010338	2.869311897	Coexistence
Les Posses	890	Anal	Trba	Anal_Trba	Highland-highland	5	NA	NA	NA	NA	NA	NA
Les Posses	890	Anal	Poal	Anal_Poal	Highland-highland	5	Coexistence	0.787569034	2.124309657	2.124309657	2.215972431	Coexistence
Solalex	1400	Anal	Trba	Anal_Trba	Highland-highland	5	Competitive exclusion	0.850138078	0.667280911	0.667280911	4.452638147	Coexistence
Solalex	1400	Anal	Poal	Anal_Poal	Highland-highland	5	Coexistence	0.722920022	0.7728113	0.7728113	2.789127192	Coexistence
Anzeindaz	1900	Armo	Asal	Armo_Asal	Highland-highland	5	NA	NA	NA	NA	NA	NA
Anzeindaz	1900	Armo	Plal	Armo_Plal	Highland-highland	5	NA	NA	NA	NA	NA	NA
Anzeindaz	1900	Armo	Poal	Armo_Poal	Highland-highland	5	NA	NA	NA	NA	NA	NA
Anzeindaz	1900	Armo	Seca	Armo_Seca	Highland-highland	5	NA	NA	NA	NA	NA	NA
Anzeindaz	1900	Armo	Crbi	Armo_Crbi	Lowland-highland	5	NA	NA	NA	NA	NA	NA
Anzeindaz	1900	Armo	Plla	Armo_Plla	Lowland-highland	5	NA	NA	NA	NA	NA	NA
Anzeindaz	1900	Armo	Potr	Armo_Potr	Lowland-highland	5	NA	NA	NA	NA	NA	NA
Anzeindaz	1900	Armo	Daca	Armo_Daca	Lowland-highland	5	NA	NA	NA	NA	NA	NA
Les Posses	890	Armo	Asal	Armo_Asal	Highland-highland	5	NA	NA	NA	NA	NA	NA
Les Posses	890	Armo	Plal	Armo_Plal	Highland-highland	5	NA	NA	NA	NA	NA	NA
Les Posses	890	Armo	Poal	Armo_Poal	Highland-highland	5	NA	NA	NA	NA	NA	NA
Les Posses	890	Armo	Seca	Armo_Seca	Highland-highland	5	NA	NA	NA	NA	NA	NA
Les Posses	890	Armo	Crbi	Armo_Crbi	Lowland-highland	5	NA	NA	NA	NA	NA	NA
Les Posses	890	Armo	Plla	Armo_Plla	Lowland-highland	5	NA	NA	NA	NA	NA	NA
Les Posses	890	Armo	Potr	Armo_Potr	Lowland-highland	5	NA	NA	NA	NA	NA	NA
Les Posses	890	Armo	Daca	Armo_Daca	Lowland-highland	5	NA	NA	NA	NA	NA	NA
Solalex	1400	Armo	Asal	Armo_Asal	Highland-highland	5	NA	NA	NA	NA	NA	NA
Solalex	1400	Armo	Plal	Armo_Plal	Highland-highland	5	NA	NA	NA	NA	NA	NA
Solalex	1400	Armo	Poal	Armo_Poal	Highland-highland	5	NA	NA	NA	NA	NA	NA
Solalex	1400	Armo	Seca	Armo_Seca	Highland-highland	5	NA	NA	NA	NA	NA	NA
Solalex	1400	Armo	Crbi	Armo_Crbi	Lowland-highland	5	NA	NA	NA	NA	NA	NA
Solalex	1400	Armo	Plla	Armo_Plla	Lowland-highland	5	NA	NA	NA	NA	NA	NA
Solalex	1400	Armo	Potr	Armo_Potr	Lowland-highland	5	NA	NA	NA	NA	NA	NA
Solalex	1400	Armo	Daca	Armo_Daca	Lowland-highland	5	NA	NA	NA	NA	NA	NA
Anzeindaz	1900	Asal	Plal	Asal_Plal	Highland-highland	5	Competitive exclusion	-0.336880118	1.369806234	1.369806234	0.5460701	Competitive exclusion
Anzeindaz	1900	Asal	Anal	Asal_Anal	Highland-highland	5	Coexistence	0.363086651	1.120503849	1.120503849	1.401219899	Coexistence
Anzeindaz	1900	Asal	Potr	Asal_Potr	Lowland-highland	5	Competitive exclusion	0.07556843	1.559524826	1.559524826	0.693638098	Competitive exclusion
Anzeindaz	1900	Asal	Sapr	Asal_Sapr	Lowland-highland	5	Priority effect	-0.228986836	0.909385514	0.909385514	0.739947319	Competitive exclusion
Les Posses	890	Asal	Plal	Asal_Plal	Highland-highland	5	Priority effect	-0.782624107	0.607669088	0.607669088	0.34088459	Competitive exclusion
Les Posses	890	Asal	Anal	Asal_Anal	Highland-highland	5	NA	NA	NA	NA	NA	NA
Les Posses	890	Asal	Potr	Asal_Potr	Lowland-highland	5	Competitive exclusion	0.623531506	3.764684943	3.764684943	0.705574255	Competitive exclusion
Les Posses	890	Asal	Sapr	Asal_Sapr	Lowland-highland	5	NA	NA	NA	NA	NA	NA
Solalex	1400	Asal	Plal	Asal_Plal	Highland-highland	5	Coexistence	0.098689368	1.075669829	1.075669829	1.031446053	Coexistence
Solalex	1400	Asal	Anal	Asal_Anal	Highland-highland	5	Competitive exclusion	0.270966064	0.700688458	0.700688458	0.961119123	Competitive exclusion
Solalex	1400	Asal	Potr	Asal_Potr	Lowland-highland	5	Competitive exclusion	0.247522248	1.578173977	1.578173977	0.842076326	Competitive exclusion
Solalex	1400	Asal	Sapr	Asal_Sapr	Lowland-highland	5	NA	NA	NA	NA	NA	NA
Anzeindaz	1900	Brer	Seca	Brer_Seca	Lowland-highland	5	Priority effect	-1.739417904	1.70466749	0.586624668	0.214142087	Competitive exclusion
Anzeindaz	1900	Brer	Melu	Brer_Melu	Lowland-lowland	5	Coexistence	0.897361723	0.461216755	0.461216755	4.493613575	Coexistence
Anzeindaz	1900	Brer	Crbi	Brer_Crbi	Lowland-lowland	5	Competitive exclusion	-0.231144558	0.274928255	0.274928255	0.223311108	Competitive exclusion
Anzeindaz	1900	Brer	Asal	Brer_Asal	Lowland-highland	5	Priority effect	-1.272231724	0.507414584	1.970775045	0.223311108	Competitive exclusion
Anzeindaz	1900	Brer	Plal	Brer_Plal	Lowland-highland	5	Coexistence	0.742506445	0.388359235	2.57493555	1.508228953	Coexistence
Anzeindaz	1900	Brer	Anal	Brer_Anal	Lowland-highland	5	Coexistence	0.615287224	1.644213147	0.608193653	1.580903186	Coexistence
Anzeindaz	1900	Brer	Potr	Brer_Potr	Lowland-lowland	5	Competitive exclusion	0.242439228	1.560055442	1.560055442	0.846140513	Competitive exclusion
Anzeindaz	1900	Brer	Sapr	Brer_Sapr	Lowland-lowland	5	Coexistence	0.389367758	1.2443626	1.2443626	1.316052815	Coexistence
Les Posses	890	Brer	Seca	Brer_Seca	Lowland-highland	5	Competitive exclusion	-2.863266518	4.495854232	0.22242714	0.057574889	Competitive exclusion
Les Posses	890	Brer	Melu	Brer_Melu	Lowland-lowland	5	Coexistence	0.63233835	1.464494755	1.464494755	1.857222121	Coexistence
Les Posses	890	Brer	Crbi	Brer_Crbi	Lowland-lowland	5	Coexistence	0.481695142	1.089306207	1.089306207	1.77118833	Coexistence
Les Posses	890	Brer	Asal	Brer_Asal	Lowland-highland	5	Competitive exclusion	-0.295717757	1.537693769	0.650324545	0.501902935	Competitive exclusion
Les Posses	890	Brer	Plal	Brer_Plal	Lowland-highland	5	Competitive exclusion	0.423203377	1.748415929	0.571946288	0.991590908	Competitive exclusion
Les Posses	890	Brer	Anal	Brer_Anal	Lowland-highland	5	Coexistence	0.615270055	1.274205983	0.784802468	2.039878827	Coexistence
Les Posses	890	Brer	Potr	Brer_Potr	Lowland-lowland	5	Competitive exclusion	0.283469818	2.041596972	2.041596972	0.683589681	Competitive exclusion
Les Posses	890	Brer	Sapr	Brer_Sapr	Lowland-lowland	5	Coexistence	0.45553461	1.106149143	1.106149143	1.660412654	Coexistence
Solalex	1400	Brer	Seca	Brer_Seca	Lowland-highland	5	NA	NA	NA	NA	NA	NA
Solalex	1400	Brer	Melu	Brer_Melu	Lowland-lowland	5	Coexistence	0.802566943	0.969147633	0.969147633	4.908740442	Coexistence
Solalex	1400	Brer	Crbi	Brer_Crbi	Lowland-lowland	5	Coexistence	0.329168685	1.098703646	1.098703646	1.356769607	Coexistence
Solalex	1400	Brer	Asal	Brer_Asal	Lowland-highland	5	Competitive exclusion	-0.891500462	0.515824736	1.938642973	0.27270664	Competitive exclusion
Solalex	1400	Brer	Plal	Brer_Plal	Lowland-highland	5	Coexistence	0.501476127	1.487075825	0.672460666	1.34890364	Coexistence
Solalex	1400	Brer	Anal	Brer_Anal	Lowland-highland	5	Coexistence	0.675372026	1.142127994	0.875558611	2.697113873	Coexistence
Solalex	1400	Brer	Potr	Brer_Potr	Lowland-lowland	5	Competitive exclusion	0.213165929	1.243275051	1.243275051	1.022232357	Coexistence
Solalex	1400	Brer	Sapr	Brer_Sapr	Lowland-lowland	5	Coexistence	0.463844404	1.019950279	1.019950279	1.828648171	Coexistence
Anzeindaz	1900	Crbi	Anal	Crbi_Anal	Lowland-highland	5	Coexistence	0.810951067	1.356373562	0.73726002	3.899836975	Coexistence
Anzeindaz	1900	Crbi	Sapr	Crbi_Sapr	Lowland-lowland	5	Coexistence	0.911967058	10.67023856	10.67023856	1.064585767	Coexistence
Anzeindaz	1900	Crbi	Plla	Crbi_Plla	Lowland-lowland	5	Coexistence	0.494252959	1.090160045	1.090160045	1.81374567	Coexistence
Anzeindaz	1900	Crbi	Trba	Crbi_Trba	Lowland-highland	5	Coexistence	0.9	1	1	10	Coexistence
Anzeindaz	1900	Crbi	Poal	Crbi_Poal	Lowland-highland	5	Coexistence	0.833394215	1.666057851	0.600219254	3.602631527	Coexistence
Les Posses	890	Crbi	Anal	Crbi_Anal	Lowland-highland	5	Coexistence	0.518860435	0.751945889	1.329882928	1.562843598	Coexistence
Les Posses	890	Crbi	Sapr	Crbi_Sapr	Lowland-lowland	5	Coexistence	0.728100298	2.969127701	2.969127701	1.238689316	Coexistence
Les Posses	890	Crbi	Plla	Crbi_Plla	Lowland-lowland	5	Coexistence	0.839144472	1.60855528	1.60855528	3.86480885	Coexistence
Les Posses	890	Crbi	Trba	Crbi_Trba	Lowland-highland	5	NA	NA	NA	NA	NA	NA
Les Posses	890	Crbi	Poal	Crbi_Poal	Lowland-highland	5	Competitive exclusion	0.020720653	0.714165171	1.400236304	0.729276251	Competitive exclusion
Solalex	1400	Crbi	Anal	Crbi_Anal	Lowland-highland	5	Coexistence	0.915846479	3.275615382	0.305286147	3.62772876	Coexistence
Solalex	1400	Crbi	Sapr	Crbi_Sapr	Lowland-lowland	5	Competitive exclusion	0.459921894	1.940874671	1.940874671	0.953994642	Competitive exclusion
Solalex	1400	Crbi	Plla	Crbi_Plla	Lowland-lowland	5	Competitive exclusion	-0.91034967	0.442304342	0.442304342	0.231530567	Competitive exclusion
Solalex	1400	Crbi	Trba	Crbi_Trba	Lowland-highland	5	Competitive exclusion	0.93433428	0.656657202	1.522864589	10	Coexistence
Solalex	1400	Crbi	Poal	Crbi_Poal	Lowland-highland	5	Coexistence	0.773555121	2.264448794	0.441608573	1.950181316	Coexistence
Anzeindaz	1900	Daca	Anal	Daca_Anal	Lowland-highland	5	NA	NA	NA	NA	NA	NA
Anzeindaz	1900	Daca	Asal	Daca_Asal	Lowland-highland	5	NA	NA	NA	NA	NA	NA
Anzeindaz	1900	Daca	Poal	Daca_Poal	Lowland-highland	5	NA	NA	NA	NA	NA	NA
Anzeindaz	1900	Daca	Crbi	Daca_Crbi	Lowland-lowland	5	NA	NA	NA	NA	NA	NA
Anzeindaz	1900	Daca	Melu	Daca_Melu	Lowland-lowland	5	NA	NA	NA	NA	NA	NA
Anzeindaz	1900	Daca	Plla	Daca_Plla	Lowland-lowland	5	NA	NA	NA	NA	NA	NA
Anzeindaz	1900	Daca	Potr	Daca_Potr	Lowland-lowland	5	NA	NA	NA	NA	NA	NA
Les Posses	890	Daca	Anal	Daca_Anal	Lowland-highland	5	NA	NA	NA	NA	NA	NA
Les Posses	890	Daca	Asal	Daca_Asal	Lowland-highland	5	NA	NA	NA	NA	NA	NA
Les Posses	890	Daca	Poal	Daca_Poal	Lowland-highland	5	NA	NA	NA	NA	NA	NA
Les Posses	890	Daca	Crbi	Daca_Crbi	Lowland-lowland	5	NA	NA	NA	NA	NA	NA
Les Posses	890	Daca	Melu	Daca_Melu	Lowland-lowland	5	NA	NA	NA	NA	NA	NA
Les Posses	890	Daca	Plla	Daca_Plla	Lowland-lowland	5	NA	NA	NA	NA	NA	NA
Les Posses	890	Daca	Potr	Daca_Potr	Lowland-lowland	5	NA	NA	NA	NA	NA	NA
Solalex	1400	Daca	Anal	Daca_Anal	Lowland-highland	5	NA	NA	NA	NA	NA	NA
Solalex	1400	Daca	Asal	Daca_Asal	Lowland-highland	5	NA	NA	NA	NA	NA	NA
Solalex	1400	Daca	Poal	Daca_Poal	Lowland-highland	5	NA	NA	NA	NA	NA	NA
Solalex	1400	Daca	Crbi	Daca_Crbi	Lowland-lowland	5	NA	NA	NA	NA	NA	NA
Solalex	1400	Daca	Melu	Daca_Melu	Lowland-lowland	5	NA	NA	NA	NA	NA	NA
Solalex	1400	Daca	Plla	Daca_Plla	Lowland-lowland	5	NA	NA	NA	NA	NA	NA
Solalex	1400	Daca	Potr	Daca_Potr	Lowland-lowland	5	NA	NA	NA	NA	NA	NA
Anzeindaz	1900	Melu	Plal	Melu_Plal	Lowland-highland	5	Coexistence	0.984333182	0.156668182	6.382917	10	Coexistence
Anzeindaz	1900	Melu	Anal	Melu_Anal	Lowland-highland	5	Coexistence	0.519029411	2.066376537	0.483938906	1.006171513	Coexistence
Anzeindaz	1900	Melu	Potr	Melu_Potr	Lowland-lowland	5	Competitive exclusion	0.674825006	3.251749941	3.251749941	0.945726847	Competitive exclusion
Anzeindaz	1900	Melu	Sapr	Melu_Sapr	Lowland-lowland	5	Coexistence	0.753964639	2.460353609	2.460353609	1.651980592	Coexistence
Anzeindaz	1900	Melu	Trba	Melu_Trba	Lowland-highland	5	Coexistence	0.749599647	2.504003532	0.399360459	1.594887762	Coexistence
Les Posses	890	Melu	Plal	Melu_Plal	Lowland-highland	5	Coexistence	0.592612149	1.223415737	0.817383633	2.006401592	Coexistence
Les Posses	890	Melu	Anal	Melu_Anal	Lowland-highland	5	Coexistence	0.63253057	0.99282193	1.007229967	2.701781018	Coexistence
Les Posses	890	Melu	Potr	Melu_Potr	Lowland-lowland	5	Coexistence	0.514620386	1.016423215	1.016423215	2.026953996	Coexistence
Les Posses	890	Melu	Sapr	Melu_Sapr	Lowland-lowland	5	Coexistence	0.617456063	1.227607238	1.227607238	2.129409739	Coexistence
Les Posses	890	Melu	Trba	Melu_Trba	Lowland-highland	5	NA	NA	NA	NA	NA	NA
Solalex	1400	Melu	Plal	Melu_Plal	Lowland-highland	5	Coexistence	0.575059952	1.209449352	0.826822553	1.945739304	Coexistence
Solalex	1400	Melu	Anal	Melu_Anal	Lowland-highland	5	Coexistence	0.591808103	1.748212761	0.572012756	1.401332952	Coexistence
Solalex	1400	Melu	Potr	Melu_Potr	Lowland-lowland	5	Competitive exclusion	0.739408903	0.773044726	0.773044726	2.966504741	Coexistence
Solalex	1400	Melu	Sapr	Melu_Sapr	Lowland-lowland	5	Coexistence	0.578290693	1.212179951	1.212179951	1.956229114	Coexistence
Solalex	1400	Melu	Trba	Melu_Trba	Lowland-highland	5	Competitive exclusion	0.87546123	0.802962803	1.245387702	6.447492628	Coexistence
Anzeindaz	1900	Plal	Sapr	Plal_Sapr	Lowland-highland	5	Competitive exclusion	0.293838628	1.699103663	1.699103663	0.833443505	Competitive exclusion
Anzeindaz	1900	Plal	Plla	Plal_Plla	Lowland-highland	5	Coexistence	0.466133155	0.919091657	0.919091657	1.721574707	Coexistence
Anzeindaz	1900	Plal	Trba	Plal_Trba	Highland-highland	5	Coexistence	0.886064614	1.13935386	1.13935386	7.703405234	Coexistence
Anzeindaz	1900	Plal	Poal	Plal_Poal	Highland-highland	5	Coexistence	0.751964538	2.480354615	2.480354615	1.625445632	Coexistence
Les Posses	890	Plal	Sapr	Plal_Sapr	Lowland-highland	5	NA	NA	NA	NA	NA	NA
Les Posses	890	Plal	Plla	Plal_Plla	Lowland-highland	5	Coexistence	0.38882463	0.785973514	0.785973514	1.286003253	Coexistence
Les Posses	890	Plal	Trba	Plal_Trba	Highland-highland	5	NA	NA	NA	NA	NA	NA
Les Posses	890	Plal	Poal	Plal_Poal	Highland-highland	5	Coexistence	0.504074608	1.25440522	1.25440522	1.60748083	Coexistence
Solalex	1400	Plal	Sapr	Plal_Sapr	Lowland-highland	5	Coexistence	0.292572572	0.848618543	0.848618543	1.199583886	Coexistence
Solalex	1400	Plal	Plla	Plal_Plla	Lowland-highland	5	Coexistence	0.408735971	1.041097978	1.041097978	1.624527018	Coexistence
Solalex	1400	Plal	Trba	Plal_Trba	Highland-highland	5	Competitive exclusion	0.70954143	0.462344419	0.462344419	1.591774066	Coexistence
Solalex	1400	Plal	Poal	Plal_Poal	Highland-highland	5	Coexistence	0.686190543	0.543985055	0.543985055	1.733488402	Coexistence
Anzeindaz	1900	Plla	Trba	Plla_Trba	Lowland-highland	5	Coexistence	0.850741926	0.669980506	1.492580742	4.488738779	Coexistence
Anzeindaz	1900	Plla	Poal	Plla_Poal	Lowland-highland	5	Coexistence	0.720936629	1.272424778	0.785901075	2.816210065	Coexistence
Les Posses	890	Plla	Trba	Plla_Trba	Lowland-highland	5	NA	NA	NA	NA	NA	NA
Les Posses	890	Plla	Poal	Plla_Poal	Lowland-highland	5	Coexistence	0.754592385	1.681005984	0.59488188	2.424056318	Coexistence
Solalex	1400	Plla	Trba	Plla_Trba	Lowland-highland	5	Competitive exclusion	0.947335704	0.208358162	4.799428013	3.956345684	Coexistence
Solalex	1400	Plla	Poal	Plla_Poal	Lowland-highland	5	Coexistence	0.402571108	1.205002243	0.829873974	1.389075729	Coexistence
Anzeindaz	1900	Potr	Plla	Potr_Plla	Lowland-lowland	5	Coexistence	0.473470998	0.585604617	0.585604617	1.112198217	Coexistence
Anzeindaz	1900	Potr	Poal	Potr_Poal	Lowland-highland	5	Competitive exclusion	0.257492067	0.624999109	1.600002281	0.841740648	Competitive exclusion
Les Posses	890	Potr	Plla	Potr_Plla	Lowland-lowland	5	Coexistence	0.858488384	0.1947539	0.1947539	1.376239671	Coexistence
Les Posses	890	Potr	Poal	Potr_Poal	Lowland-highland	5	Competitive exclusion	0.230673908	0.63681112	1.570324337	0.827751881	Competitive exclusion
Solalex	1400	Potr	Plla	Potr_Plla	Lowland-lowland	5	Competitive exclusion	0.841868469	1.581315306	1.581315306	3.999107245	Coexistence
Solalex	1400	Potr	Poal	Potr_Poal	Lowland-highland	5	Competitive exclusion	-0.110437818	0.510275602	1.959725285	0.459526498	Competitive exclusion
Anzeindaz	1900	Sapr	Plla	Sapr_Plla	Lowland-lowland	5	Coexistence	0.433555129	0.882598409	0.882598409	1.558136466	Coexistence
Anzeindaz	1900	Sapr	Trba	Sapr_Trba	Lowland-highland	5	Coexistence	0.515072228	0.602119827	1.660798988	1.241669095	Coexistence
Les Posses	890	Sapr	Plla	Sapr_Plla	Lowland-lowland	5	Coexistence	0.607481157	0.973588275	0.973588275	2.480360606	Coexistence
Les Posses	890	Sapr	Trba	Sapr_Trba	Lowland-highland	5	NA	NA	NA	NA	NA	NA
Solalex	1400	Sapr	Plla	Sapr_Plla	Lowland-lowland	5	Coexistence	0.438625622	1.153483394	1.153483394	1.544315629	Coexistence
Solalex	1400	Sapr	Trba	Sapr_Trba	Lowland-highland	5	Competitive exclusion	0.538810939	0.876626655	1.140736475	1.900796721	Coexistence
Anzeindaz	1900	Seca	Melu	Seca_Melu	Lowland-highland	5	Competitive exclusion	0.346127311	0.15293497	0.15293497	0.23389105	Competitive exclusion
Anzeindaz	1900	Seca	Asal	Seca_Asal	Highland-highland	5	Priority effect	-0.52262376	0.674354873	0.674354873	0.442890024	Competitive exclusion
Anzeindaz	1900	Seca	Anal	Seca_Anal	Highland-highland	5	Competitive exclusion	0.102130937	0.522040762	0.522040762	0.581421928	Competitive exclusion
Anzeindaz	1900	Seca	Potr	Seca_Potr	Lowland-highland	5	Competitive exclusion	-0.954801894	0.471808761	0.471808761	0.241358862	Competitive exclusion
Anzeindaz	1900	Seca	Sapr	Seca_Sapr	Lowland-highland	5	Priority effect	-0.126602567	0.904005554	0.904005554	0.802417446	Competitive exclusion
Anzeindaz	1900	Seca	Trba	Seca_Trba	Highland-highland	5	Competitive exclusion	0.265750819	0.127485008	0.127485008	0.173626354	Competitive exclusion
Les Posses	890	Seca	Melu	Seca_Melu	Lowland-highland	5	Priority effect	-2.255127797	0.311370398	0.311370398	0.095655353	Competitive exclusion
Les Posses	890	Seca	Asal	Seca_Asal	Highland-highland	5	Priority effect	-1.14750338	1.041967963	1.041967963	0.446901465	Competitive exclusion
Les Posses	890	Seca	Anal	Seca_Anal	Highland-highland	5	Competitive exclusion	-0.582710531	0.241104449	0.241104449	0.152336415	Competitive exclusion
Les Posses	890	Seca	Potr	Seca_Potr	Lowland-highland	5	Priority effect	-1.809522769	0.518740397	0.518740397	0.184636481	Competitive exclusion
Les Posses	890	Seca	Sapr	Seca_Sapr	Lowland-highland	5	Priority effect	-1.796715579	0.448117633	0.448117633	0.160229963	Competitive exclusion
Les Posses	890	Seca	Trba	Seca_Trba	Highland-highland	5	NA	NA	NA	NA	NA	NA
Solalex	1400	Seca	Melu	Seca_Melu	Lowland-highland	5	NA	NA	NA	NA	NA	NA
Solalex	1400	Seca	Asal	Seca_Asal	Highland-highland	5	NA	NA	NA	NA	NA	NA
Solalex	1400	Seca	Anal	Seca_Anal	Highland-highland	5	NA	NA	NA	NA	NA	NA
Solalex	1400	Seca	Potr	Seca_Potr	Lowland-highland	5	NA	NA	NA	NA	NA	NA
Solalex	1400	Seca	Sapr	Seca_Sapr	Lowland-highland	5	NA	NA	NA	NA	NA	NA
Solalex	1400	Seca	Trba	Seca_Trba	Highland-highland	5	NA	NA	NA	NA	NA	NA
Anzeindaz	1900	Trba	Poal	Trba_Poal	Highland-highland	5	Coexistence	0.813742905	1.862570954	1.862570954	2.882533398	Coexistence
Les Posses	890	Trba	Poal	Trba_Poal	Highland-highland	5	NA	NA	NA	NA	NA	NA
Solalex	1400	Trba	Poal	Trba_Poal	Highland-highland	5	Competitive exclusion	0.867165057	1.328349427	1.328349427	5.667288674	Coexistence
Anzeindaz	1900	Anal	Trba	Anal_Trba	Highland-highland	6	Coexistence	0.523050893	0.598559346	0.598559346	1.254975294	Coexistence
Anzeindaz	1900	Anal	Poal	Anal_Poal	Highland-highland	6	Coexistence	0.747269768	0.938383166	0.938383166	3.712983437	Coexistence
Les Posses	890	Anal	Trba	Anal_Trba	Highland-highland	6	NA	NA	NA	NA	NA	NA
Les Posses	890	Anal	Poal	Anal_Poal	Highland-highland	6	Coexistence	0.749548747	2.504512525	2.504512525	1.594239569	Coexistence
Solalex	1400	Anal	Trba	Anal_Trba	Highland-highland	6	Competitive exclusion	0.834217928	0.603201535	0.603201535	3.638520915	Coexistence
Solalex	1400	Anal	Poal	Anal_Poal	Highland-highland	6	Coexistence	0.583726002	0.928155323	0.928155323	2.229674029	Coexistence
Anzeindaz	1900	Armo	Asal	Armo_Asal	Highland-highland	6	NA	NA	NA	NA	NA	NA
Anzeindaz	1900	Armo	Plal	Armo_Plal	Highland-highland	6	NA	NA	NA	NA	NA	NA
Anzeindaz	1900	Armo	Poal	Armo_Poal	Highland-highland	6	NA	NA	NA	NA	NA	NA
Anzeindaz	1900	Armo	Seca	Armo_Seca	Highland-highland	6	NA	NA	NA	NA	NA	NA
Anzeindaz	1900	Armo	Crbi	Armo_Crbi	Lowland-highland	6	NA	NA	NA	NA	NA	NA
Anzeindaz	1900	Armo	Plla	Armo_Plla	Lowland-highland	6	NA	NA	NA	NA	NA	NA
Anzeindaz	1900	Armo	Potr	Armo_Potr	Lowland-highland	6	NA	NA	NA	NA	NA	NA
Anzeindaz	1900	Armo	Daca	Armo_Daca	Lowland-highland	6	NA	NA	NA	NA	NA	NA
Les Posses	890	Armo	Asal	Armo_Asal	Highland-highland	6	NA	NA	NA	NA	NA	NA
Les Posses	890	Armo	Plal	Armo_Plal	Highland-highland	6	NA	NA	NA	NA	NA	NA
Les Posses	890	Armo	Poal	Armo_Poal	Highland-highland	6	NA	NA	NA	NA	NA	NA
Les Posses	890	Armo	Seca	Armo_Seca	Highland-highland	6	NA	NA	NA	NA	NA	NA
Les Posses	890	Armo	Crbi	Armo_Crbi	Lowland-highland	6	NA	NA	NA	NA	NA	NA
Les Posses	890	Armo	Plla	Armo_Plla	Lowland-highland	6	NA	NA	NA	NA	NA	NA
Les Posses	890	Armo	Potr	Armo_Potr	Lowland-highland	6	NA	NA	NA	NA	NA	NA
Les Posses	890	Armo	Daca	Armo_Daca	Lowland-highland	6	NA	NA	NA	NA	NA	NA
Solalex	1400	Armo	Asal	Armo_Asal	Highland-highland	6	NA	NA	NA	NA	NA	NA
Solalex	1400	Armo	Plal	Armo_Plal	Highland-highland	6	NA	NA	NA	NA	NA	NA
Solalex	1400	Armo	Poal	Armo_Poal	Highland-highland	6	NA	NA	NA	NA	NA	NA
Solalex	1400	Armo	Seca	Armo_Seca	Highland-highland	6	NA	NA	NA	NA	NA	NA
Solalex	1400	Armo	Crbi	Armo_Crbi	Lowland-highland	6	NA	NA	NA	NA	NA	NA
Solalex	1400	Armo	Plla	Armo_Plla	Lowland-highland	6	NA	NA	NA	NA	NA	NA
Solalex	1400	Armo	Potr	Armo_Potr	Lowland-highland	6	NA	NA	NA	NA	NA	NA
Solalex	1400	Armo	Daca	Armo_Daca	Lowland-highland	6	NA	NA	NA	NA	NA	NA
Anzeindaz	1900	Asal	Plal	Asal_Plal	Highland-highland	6	Competitive exclusion	-0.048231544	0.925133575	0.925133575	0.882566052	Competitive exclusion
Anzeindaz	1900	Asal	Anal	Asal_Anal	Highland-highland	6	Coexistence	0.428227471	1.047657614	1.047657614	1.669388205	Coexistence
Anzeindaz	1900	Asal	Potr	Asal_Potr	Lowland-highland	6	Competitive exclusion	-0.105653952	1.322881242	1.322881242	0.683691088	Competitive exclusion
Anzeindaz	1900	Asal	Sapr	Asal_Sapr	Lowland-highland	6	Priority effect	-0.163571508	0.892630509	0.892630509	0.767147101	Competitive exclusion
Les Posses	890	Asal	Plal	Asal_Plal	Highland-highland	6	Priority effect	-1.006871908	0.568168191	0.568168191	0.283111338	Competitive exclusion
Les Posses	890	Asal	Anal	Asal_Anal	Highland-highland	6	NA	NA	NA	NA	NA	NA
Les Posses	890	Asal	Potr	Asal_Potr	Lowland-highland	6	Competitive exclusion	0.62674634	3.732536595	3.732536595	0.717780823	Competitive exclusion
Les Posses	890	Asal	Sapr	Asal_Sapr	Lowland-highland	6	NA	NA	NA	NA	NA	NA
Solalex	1400	Asal	Plal	Asal_Plal	Highland-highland	6	Coexistence	0.084462691	1.087893329	1.087893329	1.004009078	Coexistence
Solalex	1400	Asal	Anal	Asal_Anal	Highland-highland	6	Competitive exclusion	0.325576051	0.635162034	0.635162034	0.941784518	Competitive exclusion
Solalex	1400	Asal	Potr	Asal_Potr	Lowland-highland	6	Competitive exclusion	0.371074593	1.072107161	1.072107161	1.483073461	Coexistence
Solalex	1400	Asal	Sapr	Asal_Sapr	Lowland-highland	6	NA	NA	NA	NA	NA	NA
Anzeindaz	1900	Brer	Seca	Brer_Seca	Lowland-highland	6	Priority effect	-1.279874533	1.785878474	0.559948515	0.24560497	Competitive exclusion
Anzeindaz	1900	Brer	Melu	Brer_Melu	Lowland-lowland	6	Coexistence	0.679574157	1.075039129	1.075039129	2.903007736	Coexistence
Anzeindaz	1900	Brer	Crbi	Brer_Crbi	Lowland-lowland	6	Coexistence	0.581120095	1.066601451	1.066601451	2.238248507	Coexistence
Anzeindaz	1900	Brer	Asal	Brer_Asal	Lowland-highland	6	Competitive exclusion	0.077869801	1.164389879	0.85881887	0.93134231	Competitive exclusion
Anzeindaz	1900	Brer	Plal	Brer_Plal	Lowland-highland	6	Competitive exclusion	-0.482166208	0.321294688	3.112407509	0.216773724	Competitive exclusion
Anzeindaz	1900	Brer	Anal	Brer_Anal	Lowland-highland	6	Coexistence	0.679163402	0.965463476	1.035771963	3.009206188	Coexistence
Anzeindaz	1900	Brer	Potr	Brer_Potr	Lowland-lowland	6	Competitive exclusion	0.255648405	1.63160721	1.63160721	0.823391276	Competitive exclusion
Anzeindaz	1900	Brer	Sapr	Brer_Sapr	Lowland-lowland	6	Coexistence	0.300616934	1.163672679	1.163672679	1.228723174	Coexistence
Les Posses	890	Brer	Seca	Brer_Seca	Lowland-highland	6	Competitive exclusion	-2.400402653	4.32685066	0.231114979	0.067966945	Competitive exclusion
Les Posses	890	Brer	Melu	Brer_Melu	Lowland-lowland	6	Coexistence	0.621256003	1.173756571	1.173756571	2.249449282	Coexistence
Les Posses	890	Brer	Crbi	Brer_Crbi	Lowland-lowland	6	Coexistence	0.31908261	1.312953563	1.312953563	1.118552076	Coexistence
Les Posses	890	Brer	Asal	Brer_Asal	Lowland-highland	6	Priority effect	-1.109749184	0.801177983	1.248162108	0.379750346	Competitive exclusion
Les Posses	890	Brer	Plal	Brer_Plal	Lowland-highland	6	Competitive exclusion	-0.593697974	0.605207357	1.652326246	0.379750346	Competitive exclusion
Les Posses	890	Brer	Anal	Brer_Anal	Lowland-highland	6	Coexistence	0.595598611	1.436724777	0.696027532	1.721130416	Coexistence
Les Posses	890	Brer	Potr	Brer_Potr	Lowland-lowland	6	Competitive exclusion	0.231100481	1.926127404	1.926127404	0.67522016	Competitive exclusion
Les Posses	890	Brer	Sapr	Brer_Sapr	Lowland-lowland	6	Coexistence	0.55940354	1.387218155	1.387218155	1.63611653	Coexistence
Solalex	1400	Brer	Seca	Brer_Seca	Lowland-highland	6	NA	NA	NA	NA	NA	NA
Solalex	1400	Brer	Melu	Brer_Melu	Lowland-lowland	6	Coexistence	0.827701302	0.752656717	0.752656717	4.368325048	Coexistence
Solalex	1400	Brer	Crbi	Brer_Crbi	Lowland-lowland	6	Coexistence	0.368368417	1.092690887	1.092690887	1.448901431	Coexistence
Solalex	1400	Brer	Asal	Brer_Asal	Lowland-highland	6	Competitive exclusion	-0.909689564	0.506188495	1.975548653	0.265063236	Competitive exclusion
Solalex	1400	Brer	Plal	Brer_Plal	Lowland-highland	6	Competitive exclusion	-0.8261808	0.484053392	2.065887807	0.265063236	Competitive exclusion
Solalex	1400	Brer	Anal	Brer_Anal	Lowland-highland	6	Coexistence	0.579158967	1.545716563	0.646949139	1.537276758	Coexistence
Solalex	1400	Brer	Potr	Brer_Potr	Lowland-lowland	6	Competitive exclusion	0.200037296	1.370860985	1.370860985	0.911878222	Competitive exclusion
Solalex	1400	Brer	Sapr	Brer_Sapr	Lowland-lowland	6	Coexistence	0.448330196	1.077356654	1.077356654	1.682524081	Coexistence
Anzeindaz	1900	Crbi	Anal	Crbi_Anal	Lowland-highland	6	Competitive exclusion	0.464648962	0.327251262	3.055755979	0.611283511	Competitive exclusion
Anzeindaz	1900	Crbi	Sapr	Crbi_Sapr	Lowland-lowland	6	Coexistence	0.387941413	1.560388433	1.560388433	1.047066542	Coexistence
Anzeindaz	1900	Crbi	Plla	Crbi_Plla	Lowland-lowland	6	Competitive exclusion	0.17851647	0.619236826	0.619236826	0.753803093	Competitive exclusion
Anzeindaz	1900	Crbi	Trba	Crbi_Trba	Lowland-highland	6	Coexistence	0.959350854	1.950460374	0.51269947	12.612798	Coexistence
Anzeindaz	1900	Crbi	Poal	Crbi_Poal	Lowland-highland	6	Coexistence	0.807770462	1.922295377	0.520211416	2.706199173	Coexistence
Les Posses	890	Crbi	Anal	Crbi_Anal	Lowland-highland	6	Coexistence	0.489217192	0.680003926	1.470579744	1.3312976	Coexistence
Les Posses	890	Crbi	Sapr	Crbi_Sapr	Lowland-lowland	6	Coexistence	0.639580972	2.429181115	2.429181115	1.142174323	Coexistence
Les Posses	890	Crbi	Plla	Crbi_Plla	Lowland-lowland	6	Coexistence	0.780426393	2.195736069	2.195736069	2.074147933	Coexistence
Les Posses	890	Crbi	Trba	Crbi_Trba	Lowland-highland	6	NA	NA	NA	NA	NA	NA
Les Posses	890	Crbi	Poal	Crbi_Poal	Lowland-highland	6	Coexistence	0.726345052	2.736549477	0.365423687	1.335344711	Coexistence
Solalex	1400	Crbi	Anal	Crbi_Anal	Lowland-highland	6	Coexistence	0.742403806	1.105269662	0.90475658	3.512305697	Coexistence
Solalex	1400	Crbi	Sapr	Crbi_Sapr	Lowland-lowland	6	Competitive exclusion	0.460180175	1.93198647	1.93198647	0.958842088	Competitive exclusion
Solalex	1400	Crbi	Plla	Crbi_Plla	Lowland-lowland	6	Coexistence	0.56894592	2.125681147	2.125681147	1.091365246	Coexistence
Solalex	1400	Crbi	Trba	Crbi_Trba	Lowland-highland	6	Competitive exclusion	0.9	1	1	10	Coexistence
Solalex	1400	Crbi	Poal	Crbi_Poal	Lowland-highland	6	Coexistence	0.762492772	2.375072283	0.421039817	1.772745277	Coexistence
Anzeindaz	1900	Daca	Anal	Daca_Anal	Lowland-highland	6	NA	NA	NA	NA	NA	NA
Anzeindaz	1900	Daca	Asal	Daca_Asal	Lowland-highland	6	NA	NA	NA	NA	NA	NA
Anzeindaz	1900	Daca	Poal	Daca_Poal	Lowland-highland	6	NA	NA	NA	NA	NA	NA
Anzeindaz	1900	Daca	Crbi	Daca_Crbi	Lowland-lowland	6	NA	NA	NA	NA	NA	NA
Anzeindaz	1900	Daca	Melu	Daca_Melu	Lowland-lowland	6	NA	NA	NA	NA	NA	NA
Anzeindaz	1900	Daca	Plla	Daca_Plla	Lowland-lowland	6	NA	NA	NA	NA	NA	NA
Anzeindaz	1900	Daca	Potr	Daca_Potr	Lowland-lowland	6	NA	NA	NA	NA	NA	NA
Les Posses	890	Daca	Anal	Daca_Anal	Lowland-highland	6	NA	NA	NA	NA	NA	NA
Les Posses	890	Daca	Asal	Daca_Asal	Lowland-highland	6	NA	NA	NA	NA	NA	NA
Les Posses	890	Daca	Poal	Daca_Poal	Lowland-highland	6	NA	NA	NA	NA	NA	NA
Les Posses	890	Daca	Crbi	Daca_Crbi	Lowland-lowland	6	NA	NA	NA	NA	NA	NA
Les Posses	890	Daca	Melu	Daca_Melu	Lowland-lowland	6	NA	NA	NA	NA	NA	NA
Les Posses	890	Daca	Plla	Daca_Plla	Lowland-lowland	6	NA	NA	NA	NA	NA	NA
Les Posses	890	Daca	Potr	Daca_Potr	Lowland-lowland	6	NA	NA	NA	NA	NA	NA
Solalex	1400	Daca	Anal	Daca_Anal	Lowland-highland	6	NA	NA	NA	NA	NA	NA
Solalex	1400	Daca	Asal	Daca_Asal	Lowland-highland	6	NA	NA	NA	NA	NA	NA
Solalex	1400	Daca	Poal	Daca_Poal	Lowland-highland	6	NA	NA	NA	NA	NA	NA
Solalex	1400	Daca	Crbi	Daca_Crbi	Lowland-lowland	6	NA	NA	NA	NA	NA	NA
Solalex	1400	Daca	Melu	Daca_Melu	Lowland-lowland	6	NA	NA	NA	NA	NA	NA
Solalex	1400	Daca	Plla	Daca_Plla	Lowland-lowland	6	NA	NA	NA	NA	NA	NA
Solalex	1400	Daca	Potr	Daca_Potr	Lowland-lowland	6	NA	NA	NA	NA	NA	NA
Anzeindaz	1900	Melu	Plal	Melu_Plal	Lowland-highland	6	Coexistence	0.662784094	1.422320954	0.703076192	2.08494374	Coexistence
Anzeindaz	1900	Melu	Anal	Melu_Anal	Lowland-highland	6	Competitive exclusion	0.232303454	1.87658652	0.532882438	0.694131608	Competitive exclusion
Anzeindaz	1900	Melu	Potr	Melu_Potr	Lowland-lowland	6	Coexistence	0.417321278	1.608111625	1.608111625	1.067221706	Coexistence
Anzeindaz	1900	Melu	Sapr	Melu_Sapr	Lowland-lowland	6	Coexistence	0.45881996	1.136982953	1.136982953	1.625190503	Coexistence
Anzeindaz	1900	Melu	Trba	Melu_Trba	Lowland-highland	6	Coexistence	0.568355187	1.555311918	0.642957846	1.489553047	Coexistence
Les Posses	890	Melu	Plal	Melu_Plal	Lowland-highland	6	Coexistence	0.481645289	1.042919361	0.958846904	1.849789119	Coexistence
Les Posses	890	Melu	Anal	Melu_Anal	Lowland-highland	6	Coexistence	0.626073009	1.029829981	0.971034072	2.596854718	Coexistence
Les Posses	890	Melu	Potr	Melu_Potr	Lowland-lowland	6	Coexistence	0.653010297	1.096178809	1.096178809	2.629069159	Coexistence
Les Posses	890	Melu	Sapr	Melu_Sapr	Lowland-lowland	6	Coexistence	0.647102751	1.350648864	1.350648864	2.098018287	Coexistence
Les Posses	890	Melu	Trba	Melu_Trba	Lowland-highland	6	NA	NA	NA	NA	NA	NA
Solalex	1400	Melu	Plal	Melu_Plal	Lowland-highland	6	Coexistence	0.647462989	1.285717061	0.777776099	2.206225373	Coexistence
Solalex	1400	Melu	Anal	Melu_Anal	Lowland-highland	6	Coexistence	0.453788385	1.502809313	0.665420417	1.218246553	Coexistence
Solalex	1400	Melu	Potr	Melu_Potr	Lowland-lowland	6	Competitive exclusion	0.812974975	0.534596086	0.534596086	2.858420078	Coexistence
Solalex	1400	Melu	Sapr	Melu_Sapr	Lowland-lowland	6	Coexistence	0.478431114	0.993037738	0.993037738	1.90394359	Coexistence
Solalex	1400	Melu	Trba	Melu_Trba	Lowland-highland	6	Competitive exclusion	0.903510442	1.064429337	0.939470536	9.736499532	Coexistence
Anzeindaz	1900	Plal	Sapr	Plal_Sapr	Lowland-highland	6	Competitive exclusion	0.057104503	1.163823072	1.163823072	0.911275042	Competitive exclusion
Anzeindaz	1900	Plal	Plla	Plal_Plla	Lowland-highland	6	Coexistence	0.379309391	0.816607159	0.816607159	1.315642845	Coexistence
Anzeindaz	1900	Plal	Trba	Plal_Trba	Highland-highland	6	Coexistence	0.488366139	0.945042587	0.945042587	1.847107197	Coexistence
Anzeindaz	1900	Plal	Poal	Plal_Poal	Highland-highland	6	Coexistence	0.542246643	0.851653318	0.851653318	1.860506987	Coexistence
Les Posses	890	Plal	Sapr	Plal_Sapr	Lowland-highland	6	NA	NA	NA	NA	NA	NA
Les Posses	890	Plal	Plla	Plal_Plla	Lowland-highland	6	Coexistence	0.418697071	0.730376564	0.730376564	1.256447418	Coexistence
Les Posses	890	Plal	Trba	Plal_Trba	Highland-highland	6	NA	NA	NA	NA	NA	NA
Les Posses	890	Plal	Poal	Plal_Poal	Highland-highland	6	Coexistence	0.485876445	1.260303423	1.260303423	1.543324967	Coexistence
Solalex	1400	Plal	Sapr	Plal_Sapr	Lowland-highland	6	Coexistence	0.239317757	0.805026733	0.805026733	1.058295681	Coexistence
Solalex	1400	Plal	Plla	Plal_Plla	Lowland-highland	6	Coexistence	0.441686018	1.048349799	1.048349799	1.708501168	Coexistence
Solalex	1400	Plal	Trba	Plal_Trba	Highland-highland	6	Competitive exclusion	0.592332504	0.932419635	0.932419635	2.287206224	Coexistence
Solalex	1400	Plal	Poal	Plal_Poal	Highland-highland	6	Coexistence	0.600049188	0.896495615	0.896495615	2.241514674	Coexistence
Anzeindaz	1900	Plla	Trba	Plla_Trba	Lowland-highland	6	Coexistence	0.822974248	0.564889565	1.77025752	3.191002203	Coexistence
Anzeindaz	1900	Plla	Poal	Plla_Poal	Lowland-highland	6	Coexistence	0.596307523	1.139304684	0.877728332	2.174249913	Coexistence
Les Posses	890	Plla	Trba	Plla_Trba	Lowland-highland	6	NA	NA	NA	NA	NA	NA
Les Posses	890	Plla	Poal	Plla_Poal	Lowland-highland	6	Coexistence	0.63350365	1.364465351	0.732887793	1.99971376	Coexistence
Solalex	1400	Plla	Trba	Plla_Trba	Lowland-highland	6	Competitive exclusion	0.820762157	0.557917895	1.79237843	3.112723773	Coexistence
Solalex	1400	Plla	Poal	Plla_Poal	Lowland-highland	6	Coexistence	0.578959386	1.013420915	0.986756821	2.343614341	Coexistence
Anzeindaz	1900	Potr	Plla	Potr_Plla	Lowland-lowland	6	Coexistence	0.484097322	0.604895636	0.604895636	1.172499509	Coexistence
Anzeindaz	1900	Potr	Poal	Potr_Poal	Lowland-highland	6	Competitive exclusion	0.336530564	0.574417867	1.740892924	0.865778944	Competitive exclusion
Les Posses	890	Potr	Plla	Potr_Plla	Lowland-lowland	6	Coexistence	0.661488087	0.57690714	0.57690714	1.704244718	Coexistence
Les Posses	890	Potr	Poal	Potr_Poal	Lowland-highland	6	Competitive exclusion	0.04128677	0.652472101	1.532632581	0.680570665	Competitive exclusion
Solalex	1400	Potr	Plla	Potr_Plla	Lowland-lowland	6	Competitive exclusion	0.842220213	1.577797874	1.577797874	4.016957779	Coexistence
Solalex	1400	Potr	Poal	Potr_Poal	Lowland-highland	6	Competitive exclusion	-0.082748043	0.609630684	1.640337382	0.563040208	Competitive exclusion
Anzeindaz	1900	Sapr	Plla	Sapr_Plla	Lowland-lowland	6	Coexistence	0.466794247	0.908402246	0.908402246	1.703661749	Coexistence
Anzeindaz	1900	Sapr	Trba	Sapr_Trba	Lowland-highland	6	Coexistence	0.62307033	0.506024321	1.976189597	1.342490023	Coexistence
Les Posses	890	Sapr	Plla	Sapr_Plla	Lowland-lowland	6	Coexistence	0.543423408	1.05406309	1.05406309	2.077876599	Coexistence
Les Posses	890	Sapr	Trba	Sapr_Trba	Lowland-highland	6	NA	NA	NA	NA	NA	NA
Solalex	1400	Sapr	Plla	Sapr_Plla	Lowland-lowland	6	Coexistence	0.44602599	1.117900778	1.117900778	1.614757652	Coexistence
Solalex	1400	Sapr	Trba	Sapr_Trba	Lowland-highland	6	Competitive exclusion	0.766127109	0.42758269	2.338728911	1.828269572	Coexistence
Anzeindaz	1900	Seca	Melu	Seca_Melu	Lowland-highland	6	Competitive exclusion	-0.015740779	0.204790082	0.204790082	0.201616482	Competitive exclusion
Anzeindaz	1900	Seca	Asal	Seca_Asal	Highland-highland	6	Competitive exclusion	0.028693394	0.886255366	0.886255366	0.912436259	Competitive exclusion
Anzeindaz	1900	Seca	Anal	Seca_Anal	Highland-highland	6	Competitive exclusion	0.344871592	0.583642763	0.583642763	0.890883003	Competitive exclusion
Anzeindaz	1900	Seca	Potr	Seca_Potr	Lowland-highland	6	Competitive exclusion	-1.076111069	0.442343102	0.442343102	0.213063313	Competitive exclusion
Anzeindaz	1900	Seca	Sapr	Seca_Sapr	Lowland-highland	6	Competitive exclusion	-0.377414669	0.669650314	0.669650314	0.486164645	Competitive exclusion
Anzeindaz	1900	Seca	Trba	Seca_Trba	Highland-highland	6	Competitive exclusion	0.206320665	0.125995469	0.125995469	0.158748582	Competitive exclusion
Les Posses	890	Seca	Melu	Seca_Melu	Lowland-highland	6	Priority effect	-2.186798834	0.341995874	0.341995874	0.10731643	Competitive exclusion
Les Posses	890	Seca	Asal	Seca_Asal	Highland-highland	6	Priority effect	0.49651917	5.034808305	5.034808305	0.394488294	Competitive exclusion
Les Posses	890	Seca	Anal	Seca_Anal	Highland-highland	6	Competitive exclusion	-0.089018924	0.457658497	0.457658497	0.420248434	Competitive exclusion
Les Posses	890	Seca	Potr	Seca_Potr	Lowland-highland	6	Priority effect	-2.221955781	0.496585287	0.496585287	0.15412542	Competitive exclusion
Les Posses	890	Seca	Sapr	Seca_Sapr	Lowland-highland	6	Priority effect	-0.867615027	0.582050101	0.582050101	0.311654218	Competitive exclusion
Les Posses	890	Seca	Trba	Seca_Trba	Highland-highland	6	NA	NA	NA	NA	NA	NA
Solalex	1400	Seca	Melu	Seca_Melu	Lowland-highland	6	NA	NA	NA	NA	NA	NA
Solalex	1400	Seca	Asal	Seca_Asal	Highland-highland	6	NA	NA	NA	NA	NA	NA
Solalex	1400	Seca	Anal	Seca_Anal	Highland-highland	6	NA	NA	NA	NA	NA	NA
Solalex	1400	Seca	Potr	Seca_Potr	Lowland-highland	6	NA	NA	NA	NA	NA	NA
Solalex	1400	Seca	Sapr	Seca_Sapr	Lowland-highland	6	NA	NA	NA	NA	NA	NA
Solalex	1400	Seca	Trba	Seca_Trba	Highland-highland	6	NA	NA	NA	NA	NA	NA
Anzeindaz	1900	Trba	Poal	Trba_Poal	Highland-highland	6	Coexistence	0.800714243	1.992857569	1.992857569	2.517952186	Coexistence
Les Posses	890	Trba	Poal	Trba_Poal	Highland-highland	6	NA	NA	NA	NA	NA	NA
Solalex	1400	Trba	Poal	Trba_Poal	Highland-highland	6	Competitive exclusion	0.900191573	0.998084268	0.998084268	10	Coexistence
Anzeindaz	1900	Anal	Trba	Anal_Trba	Highland-highland	7	Coexistence	0.647547552	0.635192911	0.635192911	1.802208822	Coexistence
Anzeindaz	1900	Anal	Poal	Anal_Poal	Highland-highland	7	Coexistence	0.700151785	0.908198064	0.908198064	3.028859333	Coexistence
Les Posses	890	Anal	Trba	Anal_Trba	Highland-highland	7	NA	NA	NA	NA	NA	NA
Les Posses	890	Anal	Poal	Anal_Poal	Highland-highland	7	Coexistence	0.792583949	2.074160515	2.074160515	2.324423594	Coexistence
Solalex	1400	Anal	Trba	Anal_Trba	Highland-highland	7	Competitive exclusion	0.81319448	0.535316088	0.535316088	2.865633144	Coexistence
Solalex	1400	Anal	Poal	Anal_Poal	Highland-highland	7	Coexistence	0.594541647	0.763946471	0.763946471	1.88415522	Coexistence
Anzeindaz	1900	Armo	Asal	Armo_Asal	Highland-highland	7	NA	NA	NA	NA	NA	NA
Anzeindaz	1900	Armo	Plal	Armo_Plal	Highland-highland	7	NA	NA	NA	NA	NA	NA
Anzeindaz	1900	Armo	Poal	Armo_Poal	Highland-highland	7	NA	NA	NA	NA	NA	NA
Anzeindaz	1900	Armo	Seca	Armo_Seca	Highland-highland	7	NA	NA	NA	NA	NA	NA
Anzeindaz	1900	Armo	Crbi	Armo_Crbi	Lowland-highland	7	NA	NA	NA	NA	NA	NA
Anzeindaz	1900	Armo	Plla	Armo_Plla	Lowland-highland	7	NA	NA	NA	NA	NA	NA
Anzeindaz	1900	Armo	Potr	Armo_Potr	Lowland-highland	7	NA	NA	NA	NA	NA	NA
Anzeindaz	1900	Armo	Daca	Armo_Daca	Lowland-highland	7	NA	NA	NA	NA	NA	NA
Les Posses	890	Armo	Asal	Armo_Asal	Highland-highland	7	NA	NA	NA	NA	NA	NA
Les Posses	890	Armo	Plal	Armo_Plal	Highland-highland	7	NA	NA	NA	NA	NA	NA
Les Posses	890	Armo	Poal	Armo_Poal	Highland-highland	7	NA	NA	NA	NA	NA	NA
Les Posses	890	Armo	Seca	Armo_Seca	Highland-highland	7	NA	NA	NA	NA	NA	NA
Les Posses	890	Armo	Crbi	Armo_Crbi	Lowland-highland	7	NA	NA	NA	NA	NA	NA
Les Posses	890	Armo	Plla	Armo_Plla	Lowland-highland	7	NA	NA	NA	NA	NA	NA
Les Posses	890	Armo	Potr	Armo_Potr	Lowland-highland	7	NA	NA	NA	NA	NA	NA
Les Posses	890	Armo	Daca	Armo_Daca	Lowland-highland	7	NA	NA	NA	NA	NA	NA
Solalex	1400	Armo	Asal	Armo_Asal	Highland-highland	7	NA	NA	NA	NA	NA	NA
Solalex	1400	Armo	Plal	Armo_Plal	Highland-highland	7	NA	NA	NA	NA	NA	NA
Solalex	1400	Armo	Poal	Armo_Poal	Highland-highland	7	NA	NA	NA	NA	NA	NA
Solalex	1400	Armo	Seca	Armo_Seca	Highland-highland	7	NA	NA	NA	NA	NA	NA
Solalex	1400	Armo	Crbi	Armo_Crbi	Lowland-highland	7	NA	NA	NA	NA	NA	NA
Solalex	1400	Armo	Plla	Armo_Plla	Lowland-highland	7	NA	NA	NA	NA	NA	NA
Solalex	1400	Armo	Potr	Armo_Potr	Lowland-highland	7	NA	NA	NA	NA	NA	NA
Solalex	1400	Armo	Daca	Armo_Daca	Lowland-highland	7	NA	NA	NA	NA	NA	NA
Anzeindaz	1900	Asal	Plal	Asal_Plal	Highland-highland	7	Competitive exclusion	-0.052661817	0.936697861	0.936697861	0.889837406	Competitive exclusion
Anzeindaz	1900	Asal	Anal	Asal_Anal	Highland-highland	7	Competitive exclusion	0.455039992	2.051092524	2.051092524	0.894643715	Competitive exclusion
Anzeindaz	1900	Asal	Potr	Asal_Potr	Lowland-highland	7	Competitive exclusion	0.033293299	1.412158554	1.412158554	0.732523919	Competitive exclusion
Anzeindaz	1900	Asal	Sapr	Asal_Sapr	Lowland-highland	7	Priority effect	-0.245687028	1.013762363	1.013762363	0.791871832	Competitive exclusion
Les Posses	890	Asal	Plal	Asal_Plal	Highland-highland	7	Priority effect	-1.040013543	0.721861688	0.721861688	0.35385142	Competitive exclusion
Les Posses	890	Asal	Anal	Asal_Anal	Highland-highland	7	NA	NA	NA	NA	NA	NA
Les Posses	890	Asal	Potr	Asal_Potr	Lowland-highland	7	Competitive exclusion	0.630005066	3.699949341	3.699949341	0.730480193	Competitive exclusion
Les Posses	890	Asal	Sapr	Asal_Sapr	Lowland-highland	7	NA	NA	NA	NA	NA	NA
Solalex	1400	Asal	Plal	Asal_Plal	Highland-highland	7	Coexistence	0.100612929	1.063619007	1.063619007	1.045363352	Coexistence
Solalex	1400	Asal	Anal	Asal_Anal	Highland-highland	7	Coexistence	0.31921501	0.760645623	0.760645623	1.117306689	Coexistence
Solalex	1400	Asal	Potr	Asal_Potr	Lowland-highland	7	Competitive exclusion	0.519920537	0.995606502	0.995606502	2.073836895	Coexistence
Solalex	1400	Asal	Sapr	Asal_Sapr	Lowland-highland	7	NA	NA	NA	NA	NA	NA
Anzeindaz	1900	Brer	Seca	Brer_Seca	Lowland-highland	7	Priority effect	-3.016681785	2.763716094	0.361831666	0.090082233	Competitive exclusion
Anzeindaz	1900	Brer	Melu	Brer_Melu	Lowland-lowland	7	Coexistence	0.695708257	1.091261934	1.091261934	3.011485842	Coexistence
Anzeindaz	1900	Brer	Crbi	Brer_Crbi	Lowland-lowland	7	Competitive exclusion	0.318280709	1.497920638	1.497920638	0.979277129	Competitive exclusion
Anzeindaz	1900	Brer	Asal	Brer_Asal	Lowland-highland	7	Competitive exclusion	0.111413723	1.293382994	0.773166189	0.87010818	Competitive exclusion
Anzeindaz	1900	Brer	Plal	Brer_Plal	Lowland-highland	7	Competitive exclusion	-0.586842505	0.364790039	2.741302923	0.229884212	Competitive exclusion
Anzeindaz	1900	Brer	Anal	Brer_Anal	Lowland-highland	7	Coexistence	0.713636819	0.995028876	1.00499596	3.474709533	Coexistence
Anzeindaz	1900	Brer	Potr	Brer_Potr	Lowland-lowland	7	Competitive exclusion	0.252112081	1.480030684	1.480030684	0.903426369	Competitive exclusion
Anzeindaz	1900	Brer	Sapr	Brer_Sapr	Lowland-lowland	7	Coexistence	0.314612181	1.16675394	1.16675394	1.25050186	Coexistence
Les Posses	890	Brer	Seca	Brer_Seca	Lowland-highland	7	Competitive exclusion	-1.324499727	3.108035417	0.321746655	0.138415441	Competitive exclusion
Les Posses	890	Brer	Melu	Brer_Melu	Lowland-lowland	7	Coexistence	0.785313498	1.741611858	1.741611858	2.674507908	Coexistence
Les Posses	890	Brer	Crbi	Brer_Crbi	Lowland-lowland	7	Competitive exclusion	-0.421085193	0.500422582	0.500422582	0.352141155	Competitive exclusion
Les Posses	890	Brer	Asal	Brer_Asal	Lowland-highland	7	Priority effect	-1.182056998	0.768392072	1.301418945	0.352141155	Competitive exclusion
Les Posses	890	Brer	Plal	Brer_Plal	Lowland-highland	7	Coexistence	0.520035676	2.031125989	0.49233775	1.025779888	Coexistence
Les Posses	890	Brer	Anal	Brer_Anal	Lowland-highland	7	Coexistence	0.694478447	1.869666519	0.53485474	1.750628504	Coexistence
Les Posses	890	Brer	Potr	Brer_Potr	Lowland-lowland	7	Competitive exclusion	0.414153126	2.345959921	2.345959921	0.727604363	Competitive exclusion
Les Posses	890	Brer	Sapr	Brer_Sapr	Lowland-lowland	7	Coexistence	0.529741576	1.426134318	1.426134318	1.491087004	Coexistence
Solalex	1400	Brer	Seca	Brer_Seca	Lowland-highland	7	NA	NA	NA	NA	NA	NA
Solalex	1400	Brer	Melu	Brer_Melu	Lowland-lowland	7	Coexistence	0.776145926	1.359678132	1.359678132	3.285480432	Coexistence
Solalex	1400	Brer	Crbi	Brer_Crbi	Lowland-lowland	7	Coexistence	0.35572988	1.220484991	1.220484991	1.271743617	Coexistence
Solalex	1400	Brer	Asal	Brer_Asal	Lowland-highland	7	Competitive exclusion	-0.866463901	0.503850698	1.984714924	0.26994934	Competitive exclusion
Solalex	1400	Brer	Plal	Brer_Plal	Lowland-highland	7	Coexistence	0.501159444	1.592361658	0.62799804	1.258915364	Coexistence
Solalex	1400	Brer	Anal	Brer_Anal	Lowland-highland	7	Coexistence	0.775189477	0.853634153	1.171462033	3.797127206	Coexistence
Solalex	1400	Brer	Potr	Brer_Potr	Lowland-lowland	7	Competitive exclusion	0.309858166	1.325768494	1.325768494	1.09293404	Coexistence
Solalex	1400	Brer	Sapr	Brer_Sapr	Lowland-lowland	7	Coexistence	0.518030292	1.218637496	1.218637496	1.702572912	Coexistence
Anzeindaz	1900	Crbi	Anal	Crbi_Anal	Lowland-highland	7	Competitive exclusion	0.252436411	0.43871772	2.279369977	0.586863414	Competitive exclusion
Anzeindaz	1900	Crbi	Sapr	Crbi_Sapr	Lowland-lowland	7	Coexistence	0.445418644	1.687437019	1.687437019	1.068580297	Coexistence
Anzeindaz	1900	Crbi	Plla	Crbi_Plla	Lowland-lowland	7	Competitive exclusion	0.157641261	0.633109787	0.633109787	0.751591641	Competitive exclusion
Anzeindaz	1900	Crbi	Trba	Crbi_Trba	Lowland-highland	7	Coexistence	0.883986732	0.861970371	1.160132684	7.429929199	Coexistence
Anzeindaz	1900	Crbi	Poal	Crbi_Poal	Lowland-highland	7	Coexistence	0.827950795	1.720492051	0.581229073	3.378272352	Coexistence
Les Posses	890	Crbi	Anal	Crbi_Anal	Lowland-highland	7	Coexistence	0.402454551	0.729313935	1.371151643	1.220516257	Coexistence
Les Posses	890	Crbi	Sapr	Crbi_Sapr	Lowland-lowland	7	Coexistence	0.613324825	2.261166474	2.261166474	1.143723833	Coexistence
Les Posses	890	Crbi	Plla	Crbi_Plla	Lowland-lowland	7	Coexistence	0.78670071	2.132992897	2.132992897	2.19796707	Coexistence
Les Posses	890	Crbi	Trba	Crbi_Trba	Lowland-highland	7	NA	NA	NA	NA	NA	NA
Les Posses	890	Crbi	Poal	Crbi_Poal	Lowland-highland	7	Competitive exclusion	-0.099694451	0.663279201	1.507660722	0.60314863	Competitive exclusion
Solalex	1400	Crbi	Anal	Crbi_Anal	Lowland-highland	7	Coexistence	0.80910536	1.774281337	0.563608476	2.952458353	Coexistence
Solalex	1400	Crbi	Sapr	Crbi_Sapr	Lowland-lowland	7	Competitive exclusion	0.512610401	2.347131131	2.347131131	0.87415086	Competitive exclusion
Solalex	1400	Crbi	Plla	Crbi_Plla	Lowland-lowland	7	Coexistence	0.838449886	5.801274425	5.801274425	1.067012041	Coexistence
Solalex	1400	Crbi	Trba	Crbi_Trba	Lowland-highland	7	Priority effect	0.562228612	0.22842973	4.377713876	0.521801417	Competitive exclusion
Solalex	1400	Crbi	Poal	Crbi_Poal	Lowland-highland	7	Coexistence	0.746815087	2.531849134	0.394968241	1.559999118	Coexistence
Anzeindaz	1900	Daca	Anal	Daca_Anal	Lowland-highland	7	NA	NA	NA	NA	NA	NA
Anzeindaz	1900	Daca	Asal	Daca_Asal	Lowland-highland	7	NA	NA	NA	NA	NA	NA
Anzeindaz	1900	Daca	Poal	Daca_Poal	Lowland-highland	7	NA	NA	NA	NA	NA	NA
Anzeindaz	1900	Daca	Crbi	Daca_Crbi	Lowland-lowland	7	NA	NA	NA	NA	NA	NA
Anzeindaz	1900	Daca	Melu	Daca_Melu	Lowland-lowland	7	NA	NA	NA	NA	NA	NA
Anzeindaz	1900	Daca	Plla	Daca_Plla	Lowland-lowland	7	NA	NA	NA	NA	NA	NA
Anzeindaz	1900	Daca	Potr	Daca_Potr	Lowland-lowland	7	NA	NA	NA	NA	NA	NA
Les Posses	890	Daca	Anal	Daca_Anal	Lowland-highland	7	NA	NA	NA	NA	NA	NA
Les Posses	890	Daca	Asal	Daca_Asal	Lowland-highland	7	NA	NA	NA	NA	NA	NA
Les Posses	890	Daca	Poal	Daca_Poal	Lowland-highland	7	NA	NA	NA	NA	NA	NA
Les Posses	890	Daca	Crbi	Daca_Crbi	Lowland-lowland	7	NA	NA	NA	NA	NA	NA
Les Posses	890	Daca	Melu	Daca_Melu	Lowland-lowland	7	NA	NA	NA	NA	NA	NA
Les Posses	890	Daca	Plla	Daca_Plla	Lowland-lowland	7	NA	NA	NA	NA	NA	NA
Les Posses	890	Daca	Potr	Daca_Potr	Lowland-lowland	7	NA	NA	NA	NA	NA	NA
Solalex	1400	Daca	Anal	Daca_Anal	Lowland-highland	7	NA	NA	NA	NA	NA	NA
Solalex	1400	Daca	Asal	Daca_Asal	Lowland-highland	7	NA	NA	NA	NA	NA	NA
Solalex	1400	Daca	Poal	Daca_Poal	Lowland-highland	7	NA	NA	NA	NA	NA	NA
Solalex	1400	Daca	Crbi	Daca_Crbi	Lowland-lowland	7	NA	NA	NA	NA	NA	NA
Solalex	1400	Daca	Melu	Daca_Melu	Lowland-lowland	7	NA	NA	NA	NA	NA	NA
Solalex	1400	Daca	Plla	Daca_Plla	Lowland-lowland	7	NA	NA	NA	NA	NA	NA
Solalex	1400	Daca	Potr	Daca_Potr	Lowland-lowland	7	NA	NA	NA	NA	NA	NA
Anzeindaz	1900	Melu	Plal	Melu_Plal	Lowland-highland	7	Coexistence	0.724578378	1.167121642	0.85680872	3.110898528	Coexistence
Anzeindaz	1900	Melu	Anal	Melu_Anal	Lowland-highland	7	Competitive exclusion	0.367799949	1.774198964	0.563634643	0.89154476	Competitive exclusion
Anzeindaz	1900	Melu	Potr	Melu_Potr	Lowland-lowland	7	Coexistence	0.453983161	1.78011413	1.78011413	1.028835914	Coexistence
Anzeindaz	1900	Melu	Sapr	Melu_Sapr	Lowland-lowland	7	Coexistence	0.737211754	2.225474715	2.225474715	1.709902705	Coexistence
Anzeindaz	1900	Melu	Trba	Melu_Trba	Lowland-highland	7	Coexistence	0.533963529	1.341382802	0.745499345	1.599658805	Coexistence
Les Posses	890	Melu	Plal	Melu_Plal	Lowland-highland	7	Coexistence	0.403394629	0.876200631	1.141291121	1.46864355	Coexistence
Les Posses	890	Melu	Anal	Melu_Anal	Lowland-highland	7	Coexistence	0.482930707	1.122421044	0.890931265	1.723040366	Coexistence
Les Posses	890	Melu	Potr	Melu_Potr	Lowland-lowland	7	Coexistence	0.595264875	1.442230672	1.442230672	1.713145997	Coexistence
Les Posses	890	Melu	Sapr	Melu_Sapr	Lowland-lowland	7	Coexistence	0.558643891	1.141924374	1.141924374	1.984145495	Coexistence
Les Posses	890	Melu	Trba	Melu_Trba	Lowland-highland	7	NA	NA	NA	NA	NA	NA
Solalex	1400	Melu	Plal	Melu_Plal	Lowland-highland	7	Coexistence	0.530403317	1.042870946	0.958891418	2.041946745	Coexistence
Solalex	1400	Melu	Anal	Melu_Anal	Lowland-highland	7	Coexistence	0.534823179	1.31123245	0.762641285	1.639465362	Coexistence
Solalex	1400	Melu	Potr	Melu_Potr	Lowland-lowland	7	Competitive exclusion	0.676706469	1.246496713	1.246496713	2.481486103	Coexistence
Solalex	1400	Melu	Sapr	Melu_Sapr	Lowland-lowland	7	Coexistence	0.458511197	0.940689958	0.940689958	1.737228827	Coexistence
Solalex	1400	Melu	Trba	Melu_Trba	Lowland-highland	7	Competitive exclusion	0.905847509	1.062106788	0.941524912	10	Coexistence
Anzeindaz	1900	Plal	Sapr	Plal_Sapr	Lowland-highland	7	Competitive exclusion	-0.005970575	1.310809657	1.310809657	0.758359428	Competitive exclusion
Anzeindaz	1900	Plal	Plla	Plal_Plla	Lowland-highland	7	Competitive exclusion	0.206676191	0.619433144	0.619433144	0.780807454	Competitive exclusion
Anzeindaz	1900	Plal	Trba	Plal_Trba	Highland-highland	7	Coexistence	0.853308077	0.393940178	0.393940178	2.685493314	Coexistence
Anzeindaz	1900	Plal	Poal	Plal_Poal	Highland-highland	7	Coexistence	0.736946473	1.521175728	1.521175728	2.499058855	Coexistence
Les Posses	890	Plal	Sapr	Plal_Sapr	Lowland-highland	7	NA	NA	NA	NA	NA	NA
Les Posses	890	Plal	Plla	Plal_Plla	Lowland-highland	7	Coexistence	0.460420791	0.787737404	0.787737404	1.459910595	Coexistence
Les Posses	890	Plal	Trba	Plal_Trba	Highland-highland	7	NA	NA	NA	NA	NA	NA
Les Posses	890	Plal	Poal	Plal_Poal	Highland-highland	7	Coexistence	0.510713633	1.366722445	1.366722445	1.495397183	Coexistence
Solalex	1400	Plal	Sapr	Plal_Sapr	Lowland-highland	7	Competitive exclusion	0.189370062	0.755401572	0.755401572	0.931869818	Competitive exclusion
Solalex	1400	Plal	Plla	Plal_Plla	Lowland-highland	7	Coexistence	0.464051583	0.875189747	0.875189747	1.632973844	Coexistence
Solalex	1400	Plal	Trba	Plal_Trba	Highland-highland	7	Competitive exclusion	0.586325579	0.774189324	0.774189324	1.871494307	Coexistence
Solalex	1400	Plal	Poal	Plal_Poal	Highland-highland	7	Coexistence	0.562138167	0.943383416	0.943383416	2.154523057	Coexistence
Anzeindaz	1900	Plla	Trba	Plla_Trba	Lowland-highland	7	Coexistence	0.852453875	0.677754158	1.475461255	4.593506983	Coexistence
Anzeindaz	1900	Plla	Poal	Plla_Poal	Lowland-highland	7	Coexistence	0.676367675	0.972693309	1.028073279	3.005550541	Coexistence
Les Posses	890	Plla	Trba	Plla_Trba	Lowland-highland	7	NA	NA	NA	NA	NA	NA
Les Posses	890	Plla	Poal	Plla_Poal	Lowland-highland	7	Coexistence	0.80300059	1.624570619	0.615547264	3.124614754	Coexistence
Solalex	1400	Plla	Trba	Plla_Trba	Lowland-highland	7	Competitive exclusion	0.874382546	0.796067716	1.256174544	6.337238086	Coexistence
Solalex	1400	Plla	Poal	Plla_Poal	Lowland-highland	7	Coexistence	0.645874902	0.958183121	1.043641845	2.705775801	Coexistence
Anzeindaz	1900	Potr	Plla	Potr_Plla	Lowland-lowland	7	Coexistence	0.450726181	0.630058648	0.630058648	1.147075694	Coexistence
Anzeindaz	1900	Potr	Poal	Potr_Poal	Lowland-highland	7	Competitive exclusion	0.484489784	0.418101337	2.391764657	0.811043745	Competitive exclusion
Les Posses	890	Potr	Plla	Potr_Plla	Lowland-lowland	7	Coexistence	0.47172104	0.652366422	0.652366422	1.234890032	Coexistence
Les Posses	890	Potr	Poal	Potr_Poal	Lowland-highland	7	Competitive exclusion	0.109369322	0.624417386	1.601492883	0.701095753	Competitive exclusion
Solalex	1400	Potr	Plla	Potr_Plla	Lowland-lowland	7	Competitive exclusion	0.701355171	0.776694096	0.776694096	2.600728429	Coexistence
Solalex	1400	Potr	Poal	Potr_Poal	Lowland-highland	7	Competitive exclusion	-0.197692375	0.512465971	1.951349079	0.427877793	Competitive exclusion
Anzeindaz	1900	Sapr	Plla	Sapr_Plla	Lowland-lowland	7	Coexistence	0.480368018	0.87900997	0.87900997	1.691600981	Coexistence
Anzeindaz	1900	Sapr	Trba	Sapr_Trba	Lowland-highland	7	Coexistence	0.541586034	0.592588199	1.687512511	1.292692289	Coexistence
Les Posses	890	Sapr	Plla	Sapr_Plla	Lowland-lowland	7	Coexistence	0.551434552	1.035356246	1.035356246	2.153200016	Coexistence
Les Posses	890	Sapr	Trba	Sapr_Trba	Lowland-highland	7	NA	NA	NA	NA	NA	NA
Solalex	1400	Sapr	Plla	Sapr_Plla	Lowland-lowland	7	Coexistence	0.435972667	1.142143528	1.142143528	1.55231254	Coexistence
Solalex	1400	Sapr	Trba	Sapr_Trba	Lowland-highland	7	Competitive exclusion	0.689686124	0.601013875	1.663855097	1.936793426	Coexistence
Anzeindaz	1900	Seca	Melu	Seca_Melu	Lowland-highland	7	Competitive exclusion	-1.338597941	0.165852936	0.165852936	0.070919816	Competitive exclusion
Anzeindaz	1900	Seca	Asal	Seca_Asal	Highland-highland	7	Competitive exclusion	-2.407897526	0.268184385	0.268184385	0.078694967	Competitive exclusion
Anzeindaz	1900	Seca	Anal	Seca_Anal	Highland-highland	7	Competitive exclusion	-0.320269447	0.260142799	0.260142799	0.197037657	Competitive exclusion
Anzeindaz	1900	Seca	Potr	Seca_Potr	Lowland-highland	7	Competitive exclusion	-2.291845322	0.287320293	0.287320293	0.08728244	Competitive exclusion
Anzeindaz	1900	Seca	Sapr	Seca_Sapr	Lowland-highland	7	Priority effect	-0.997526196	0.502065244	0.502065244	0.251343509	Competitive exclusion
Anzeindaz	1900	Seca	Trba	Seca_Trba	Highland-highland	7	Competitive exclusion	-0.525178993	0.065566075	0.065566075	0.042989102	Competitive exclusion
Les Posses	890	Seca	Melu	Seca_Melu	Lowland-highland	7	Competitive exclusion	-0.406626745	0.640579356	0.640579356	0.455401092	Competitive exclusion
Les Posses	890	Seca	Asal	Seca_Asal	Highland-highland	7	Priority effect	-0.923891876	1.532144423	1.532144423	0.339249827	Competitive exclusion
Les Posses	890	Seca	Anal	Seca_Anal	Highland-highland	7	Competitive exclusion	-0.555699199	0.294808658	0.294808658	0.189502353	Competitive exclusion
Les Posses	890	Seca	Potr	Seca_Potr	Lowland-highland	7	Priority effect	-1.646930122	0.541686865	0.541686865	0.20464721	Competitive exclusion
Les Posses	890	Seca	Sapr	Seca_Sapr	Lowland-highland	7	Priority effect	-0.831690902	0.637396327	0.637396327	0.347982471	Competitive exclusion
Les Posses	890	Seca	Trba	Seca_Trba	Highland-highland	7	NA	NA	NA	NA	NA	NA
Solalex	1400	Seca	Melu	Seca_Melu	Lowland-highland	7	NA	NA	NA	NA	NA	NA
Solalex	1400	Seca	Asal	Seca_Asal	Highland-highland	7	NA	NA	NA	NA	NA	NA
Solalex	1400	Seca	Anal	Seca_Anal	Highland-highland	7	NA	NA	NA	NA	NA	NA
Solalex	1400	Seca	Potr	Seca_Potr	Lowland-highland	7	NA	NA	NA	NA	NA	NA
Solalex	1400	Seca	Sapr	Seca_Sapr	Lowland-highland	7	NA	NA	NA	NA	NA	NA
Solalex	1400	Seca	Trba	Seca_Trba	Highland-highland	7	NA	NA	NA	NA	NA	NA
Anzeindaz	1900	Trba	Poal	Trba_Poal	Highland-highland	7	Coexistence	0.820246611	1.797533886	1.797533886	3.094894345	Coexistence
Les Posses	890	Trba	Poal	Trba_Poal	Highland-highland	7	NA	NA	NA	NA	NA	NA
Solalex	1400	Trba	Poal	Trba_Poal	Highland-highland	7	Competitive exclusion	0.845651322	1.543486782	1.543486782	4.197533496	Coexistence
Anzeindaz	1900	Anal	Trba	Anal_Trba	Highland-highland	8	Coexistence	0.501327418	0.788804846	0.788804846	1.581809136	Coexistence
Anzeindaz	1900	Anal	Poal	Anal_Poal	Highland-highland	8	Coexistence	0.700212178	0.876264344	0.876264344	2.922948429	Coexistence
Les Posses	890	Anal	Trba	Anal_Trba	Highland-highland	8	NA	NA	NA	NA	NA	NA
Les Posses	890	Anal	Poal	Anal_Poal	Highland-highland	8	Coexistence	0.735190917	1.847544338	1.847544338	2.04395934	Coexistence
Solalex	1400	Anal	Trba	Anal_Trba	Highland-highland	8	Competitive exclusion	0.968216114	0.111190837	0.111190837	3.498339906	Coexistence
Solalex	1400	Anal	Poal	Anal_Poal	Highland-highland	8	Coexistence	0.74991478	0.675781256	0.675781256	2.70220389	Coexistence
Anzeindaz	1900	Armo	Asal	Armo_Asal	Highland-highland	8	NA	NA	NA	NA	NA	NA
Anzeindaz	1900	Armo	Plal	Armo_Plal	Highland-highland	8	NA	NA	NA	NA	NA	NA
Anzeindaz	1900	Armo	Poal	Armo_Poal	Highland-highland	8	NA	NA	NA	NA	NA	NA
Anzeindaz	1900	Armo	Seca	Armo_Seca	Highland-highland	8	NA	NA	NA	NA	NA	NA
Anzeindaz	1900	Armo	Crbi	Armo_Crbi	Lowland-highland	8	NA	NA	NA	NA	NA	NA
Anzeindaz	1900	Armo	Plla	Armo_Plla	Lowland-highland	8	NA	NA	NA	NA	NA	NA
Anzeindaz	1900	Armo	Potr	Armo_Potr	Lowland-highland	8	NA	NA	NA	NA	NA	NA
Anzeindaz	1900	Armo	Daca	Armo_Daca	Lowland-highland	8	NA	NA	NA	NA	NA	NA
Les Posses	890	Armo	Asal	Armo_Asal	Highland-highland	8	NA	NA	NA	NA	NA	NA
Les Posses	890	Armo	Plal	Armo_Plal	Highland-highland	8	NA	NA	NA	NA	NA	NA
Les Posses	890	Armo	Poal	Armo_Poal	Highland-highland	8	NA	NA	NA	NA	NA	NA
Les Posses	890	Armo	Seca	Armo_Seca	Highland-highland	8	NA	NA	NA	NA	NA	NA
Les Posses	890	Armo	Crbi	Armo_Crbi	Lowland-highland	8	NA	NA	NA	NA	NA	NA
Les Posses	890	Armo	Plla	Armo_Plla	Lowland-highland	8	NA	NA	NA	NA	NA	NA
Les Posses	890	Armo	Potr	Armo_Potr	Lowland-highland	8	NA	NA	NA	NA	NA	NA
Les Posses	890	Armo	Daca	Armo_Daca	Lowland-highland	8	NA	NA	NA	NA	NA	NA
Solalex	1400	Armo	Asal	Armo_Asal	Highland-highland	8	NA	NA	NA	NA	NA	NA
Solalex	1400	Armo	Plal	Armo_Plal	Highland-highland	8	NA	NA	NA	NA	NA	NA
Solalex	1400	Armo	Poal	Armo_Poal	Highland-highland	8	NA	NA	NA	NA	NA	NA
Solalex	1400	Armo	Seca	Armo_Seca	Highland-highland	8	NA	NA	NA	NA	NA	NA
Solalex	1400	Armo	Crbi	Armo_Crbi	Lowland-highland	8	NA	NA	NA	NA	NA	NA
Solalex	1400	Armo	Plla	Armo_Plla	Lowland-highland	8	NA	NA	NA	NA	NA	NA
Solalex	1400	Armo	Potr	Armo_Potr	Lowland-highland	8	NA	NA	NA	NA	NA	NA
Solalex	1400	Armo	Daca	Armo_Daca	Lowland-highland	8	NA	NA	NA	NA	NA	NA
Anzeindaz	1900	Asal	Plal	Asal_Plal	Highland-highland	8	Priority effect	-0.054173801	0.949672525	0.949672525	0.900869026	Competitive exclusion
Anzeindaz	1900	Asal	Anal	Asal_Anal	Highland-highland	8	Competitive exclusion	0.256255537	1.372297222	1.372297222	0.979778873	Competitive exclusion
Anzeindaz	1900	Asal	Potr	Asal_Potr	Lowland-highland	8	Competitive exclusion	0.137492018	1.649334085	1.649334085	0.702956163	Competitive exclusion
Anzeindaz	1900	Asal	Sapr	Asal_Sapr	Lowland-highland	8	Priority effect	-0.181320758	1.02315424	1.02315424	0.8273534	Competitive exclusion
Les Posses	890	Asal	Plal	Asal_Plal	Highland-highland	8	Priority effect	-0.780862656	0.609920911	0.609920911	0.342486215	Competitive exclusion
Les Posses	890	Asal	Anal	Asal_Anal	Highland-highland	8	NA	NA	NA	NA	NA	NA
Les Posses	890	Asal	Potr	Asal_Potr	Lowland-highland	8	Competitive exclusion	0.599404398	4.005956017	4.005956017	0.623142894	Competitive exclusion
Les Posses	890	Asal	Sapr	Asal_Sapr	Lowland-highland	8	NA	NA	NA	NA	NA	NA
Solalex	1400	Asal	Plal	Asal_Plal	Highland-highland	8	Coexistence	0.181251344	1.154316588	1.154316588	1.058094515	Coexistence
Solalex	1400	Asal	Anal	Asal_Anal	Highland-highland	8	Competitive exclusion	0.256480651	0.676799807	0.676799807	0.910265224	Competitive exclusion
Solalex	1400	Asal	Potr	Asal_Potr	Lowland-highland	8	Competitive exclusion	0.117707146	1.447678055	1.447678055	0.782916141	Competitive exclusion
Solalex	1400	Asal	Sapr	Asal_Sapr	Lowland-highland	8	NA	NA	NA	NA	NA	NA
Anzeindaz	1900	Brer	Seca	Brer_Seca	Lowland-highland	8	Priority effect	-1.757424599	1.885856948	0.530262914	0.192303686	Competitive exclusion
Anzeindaz	1900	Brer	Melu	Brer_Melu	Lowland-lowland	8	Coexistence	0.741251286	1.147256223	1.147256223	3.36869256	Coexistence
Anzeindaz	1900	Brer	Crbi	Brer_Crbi	Lowland-lowland	8	Competitive exclusion	-0.83681656	0.402932521	0.402932521	0.219364595	Competitive exclusion
Anzeindaz	1900	Brer	Asal	Brer_Asal	Lowland-highland	8	Competitive exclusion	0.053609456	1.131931592	0.883445614	0.933489476	Competitive exclusion
Anzeindaz	1900	Brer	Plal	Brer_Plal	Lowland-highland	8	Coexistence	0.389500159	0.947671876	1.055217555	1.552288489	Coexistence
Anzeindaz	1900	Brer	Anal	Brer_Anal	Lowland-highland	8	Coexistence	0.658278787	1.490864763	0.67075165	1.962862197	Coexistence
Anzeindaz	1900	Brer	Potr	Brer_Potr	Lowland-lowland	8	Competitive exclusion	0.241658925	1.375934773	1.375934773	0.958379628	Competitive exclusion
Anzeindaz	1900	Brer	Sapr	Brer_Sapr	Lowland-lowland	8	Coexistence	0.285403638	1.132543284	1.132543284	1.235618465	Coexistence
Les Posses	890	Brer	Seca	Brer_Seca	Lowland-highland	8	Competitive exclusion	-0.680343493	2.23442358	0.447542717	0.266340019	Competitive exclusion
Les Posses	890	Brer	Melu	Brer_Melu	Lowland-lowland	8	Coexistence	0.692872088	1.481883134	1.481883134	2.197185669	Coexistence
Les Posses	890	Brer	Crbi	Brer_Crbi	Lowland-lowland	8	Coexistence	0.486964336	1.203824988	1.203824988	1.619157478	Coexistence
Les Posses	890	Brer	Asal	Brer_Asal	Lowland-highland	8	Priority effect	-1.241104184	0.80843608	1.236956173	0.360731146	Competitive exclusion
Les Posses	890	Brer	Plal	Brer_Plal	Lowland-highland	8	Priority effect	-0.68769849	0.60880541	1.642560962	0.360731146	Competitive exclusion
Les Posses	890	Brer	Anal	Brer_Anal	Lowland-highland	8	Coexistence	0.620298151	1.409380133	0.709531784	1.868655066	Coexistence
Les Posses	890	Brer	Potr	Brer_Potr	Lowland-lowland	8	Competitive exclusion	0.380944589	2.327880697	2.327880697	0.693920562	Competitive exclusion
Les Posses	890	Brer	Sapr	Brer_Sapr	Lowland-lowland	8	Coexistence	0.544090285	1.509311549	1.509311549	1.453256446	Coexistence
Solalex	1400	Brer	Seca	Brer_Seca	Lowland-highland	8	NA	NA	NA	NA	NA	NA
Solalex	1400	Brer	Melu	Brer_Melu	Lowland-lowland	8	Coexistence	0.792776596	1.014579217	1.014579217	4.756365658	Coexistence
Solalex	1400	Brer	Crbi	Brer_Crbi	Lowland-lowland	8	Coexistence	0.327421117	1.153202955	1.153202955	1.289291222	Coexistence
Solalex	1400	Brer	Asal	Brer_Asal	Lowland-highland	8	Competitive exclusion	0.028713279	0.913314062	1.094913614	0.940313548	Competitive exclusion
Solalex	1400	Brer	Plal	Brer_Plal	Lowland-highland	8	Competitive exclusion	-0.597687196	0.432928407	2.309850738	0.270971945	Competitive exclusion
Solalex	1400	Brer	Anal	Brer_Anal	Lowland-highland	8	Competitive exclusion	0.49552098	2.293836793	0.435950807	0.86416043	Competitive exclusion
Solalex	1400	Brer	Potr	Brer_Potr	Lowland-lowland	8	Competitive exclusion	0.190342426	1.422975095	1.422975095	0.867963211	Competitive exclusion
Solalex	1400	Brer	Sapr	Brer_Sapr	Lowland-lowland	8	Coexistence	0.495371728	1.122711075	1.122711075	1.765063827	Coexistence
Anzeindaz	1900	Crbi	Anal	Crbi_Anal	Lowland-highland	8	Coexistence	0.641512947	1.069817178	0.93473915	2.607455811	Coexistence
Anzeindaz	1900	Crbi	Sapr	Crbi_Sapr	Lowland-lowland	8	Coexistence	0.457457763	1.682339577	1.682339577	1.095601919	Coexistence
Anzeindaz	1900	Crbi	Plla	Crbi_Plla	Lowland-lowland	8	Coexistence	0.330191932	0.858584574	0.858584574	1.281836714	Coexistence
Anzeindaz	1900	Crbi	Trba	Crbi_Trba	Lowland-highland	8	Coexistence	0.843497677	0.638968152	1.565023229	4.082802987	Coexistence
Anzeindaz	1900	Crbi	Poal	Crbi_Poal	Lowland-highland	8	Coexistence	0.822151659	1.892315584	0.528453081	2.971369186	Coexistence
Les Posses	890	Crbi	Anal	Crbi_Anal	Lowland-highland	8	Coexistence	0.472134454	0.640253095	1.561882337	1.212909424	Coexistence
Les Posses	890	Crbi	Sapr	Crbi_Sapr	Lowland-lowland	8	Coexistence	0.637735962	2.328800692	2.328800692	1.185338677	Coexistence
Les Posses	890	Crbi	Plla	Crbi_Plla	Lowland-lowland	8	Competitive exclusion	0.084674353	0.537271206	0.537271206	0.586972744	Competitive exclusion
Les Posses	890	Crbi	Trba	Crbi_Trba	Lowland-highland	8	NA	NA	NA	NA	NA	NA
Les Posses	890	Crbi	Poal	Crbi_Poal	Lowland-highland	8	Coexistence	0.53981334	1.40774953	0.710353638	1.543620665	Coexistence
Solalex	1400	Crbi	Anal	Crbi_Anal	Lowland-highland	8	Coexistence	0.77850846	1.444783246	0.692145346	3.124929041	Coexistence
Solalex	1400	Crbi	Sapr	Crbi_Sapr	Lowland-lowland	8	Competitive exclusion	0.30804267	1.665225414	1.665225414	0.86785597	Competitive exclusion
Solalex	1400	Crbi	Plla	Crbi_Plla	Lowland-lowland	8	Coexistence	0.515916755	1.958535528	1.958535528	1.054747476	Coexistence
Solalex	1400	Crbi	Trba	Crbi_Trba	Lowland-highland	8	Competitive exclusion	0.915884043	1.18883507	0.841159573	10	Coexistence
Solalex	1400	Crbi	Poal	Crbi_Poal	Lowland-highland	8	Coexistence	0.76790114	2.3209886	0.430850888	1.856324879	Coexistence
Anzeindaz	1900	Daca	Anal	Daca_Anal	Lowland-highland	8	NA	NA	NA	NA	NA	NA
Anzeindaz	1900	Daca	Asal	Daca_Asal	Lowland-highland	8	NA	NA	NA	NA	NA	NA
Anzeindaz	1900	Daca	Poal	Daca_Poal	Lowland-highland	8	NA	NA	NA	NA	NA	NA
Anzeindaz	1900	Daca	Crbi	Daca_Crbi	Lowland-lowland	8	NA	NA	NA	NA	NA	NA
Anzeindaz	1900	Daca	Melu	Daca_Melu	Lowland-lowland	8	NA	NA	NA	NA	NA	NA
Anzeindaz	1900	Daca	Plla	Daca_Plla	Lowland-lowland	8	NA	NA	NA	NA	NA	NA
Anzeindaz	1900	Daca	Potr	Daca_Potr	Lowland-lowland	8	NA	NA	NA	NA	NA	NA
Les Posses	890	Daca	Anal	Daca_Anal	Lowland-highland	8	NA	NA	NA	NA	NA	NA
Les Posses	890	Daca	Asal	Daca_Asal	Lowland-highland	8	NA	NA	NA	NA	NA	NA
Les Posses	890	Daca	Poal	Daca_Poal	Lowland-highland	8	NA	NA	NA	NA	NA	NA
Les Posses	890	Daca	Crbi	Daca_Crbi	Lowland-lowland	8	NA	NA	NA	NA	NA	NA
Les Posses	890	Daca	Melu	Daca_Melu	Lowland-lowland	8	NA	NA	NA	NA	NA	NA
Les Posses	890	Daca	Plla	Daca_Plla	Lowland-lowland	8	NA	NA	NA	NA	NA	NA
Les Posses	890	Daca	Potr	Daca_Potr	Lowland-lowland	8	NA	NA	NA	NA	NA	NA
Solalex	1400	Daca	Anal	Daca_Anal	Lowland-highland	8	NA	NA	NA	NA	NA	NA
Solalex	1400	Daca	Asal	Daca_Asal	Lowland-highland	8	NA	NA	NA	NA	NA	NA
Solalex	1400	Daca	Poal	Daca_Poal	Lowland-highland	8	NA	NA	NA	NA	NA	NA
Solalex	1400	Daca	Crbi	Daca_Crbi	Lowland-lowland	8	NA	NA	NA	NA	NA	NA
Solalex	1400	Daca	Melu	Daca_Melu	Lowland-lowland	8	NA	NA	NA	NA	NA	NA
Solalex	1400	Daca	Plla	Daca_Plla	Lowland-lowland	8	NA	NA	NA	NA	NA	NA
Solalex	1400	Daca	Potr	Daca_Potr	Lowland-lowland	8	NA	NA	NA	NA	NA	NA
Anzeindaz	1900	Melu	Plal	Melu_Plal	Lowland-highland	8	Coexistence	0.663388583	1.553774322	0.643594109	1.911979438	Coexistence
Anzeindaz	1900	Melu	Anal	Melu_Anal	Lowland-highland	8	Coexistence	0.378207863	1.530874178	0.653221548	1.050546491	Coexistence
Anzeindaz	1900	Melu	Potr	Melu_Potr	Lowland-lowland	8	Competitive exclusion	0.302003349	1.695561148	1.695561148	0.844954269	Competitive exclusion
Anzeindaz	1900	Melu	Sapr	Melu_Sapr	Lowland-lowland	8	Coexistence	0.593044616	1.46455105	1.46455105	1.677832827	Coexistence
Anzeindaz	1900	Melu	Trba	Melu_Trba	Lowland-highland	8	Coexistence	0.616735426	1.378608603	0.725369041	1.892606545	Coexistence
Les Posses	890	Melu	Plal	Melu_Plal	Lowland-highland	8	Coexistence	0.376509138	0.956133161	1.045879424	1.533515916	Coexistence
Les Posses	890	Melu	Anal	Melu_Anal	Lowland-highland	8	Coexistence	0.674607859	1.083922796	0.922574932	2.835271099	Coexistence
Les Posses	890	Melu	Potr	Melu_Potr	Lowland-lowland	8	Coexistence	0.448824669	0.987556848	0.987556848	1.791729043	Coexistence
Les Posses	890	Melu	Sapr	Melu_Sapr	Lowland-lowland	8	Coexistence	0.632560948	1.160911269	1.160911269	2.344313355	Coexistence
Les Posses	890	Melu	Trba	Melu_Trba	Lowland-highland	8	NA	NA	NA	NA	NA	NA
Solalex	1400	Melu	Plal	Melu_Plal	Lowland-highland	8	Coexistence	0.602609765	1.253842186	0.797548536	2.006965611	Coexistence
Solalex	1400	Melu	Anal	Melu_Anal	Lowland-highland	8	Coexistence	0.629478194	1.075277642	0.929992367	2.50995313	Coexistence
Solalex	1400	Melu	Potr	Melu_Potr	Lowland-lowland	8	Competitive exclusion	0.465252543	1.787648877	1.787648877	1.046090002	Coexistence
Solalex	1400	Melu	Sapr	Melu_Sapr	Lowland-lowland	8	Coexistence	0.561571466	1.082761688	1.082761688	2.106533202	Coexistence
Solalex	1400	Melu	Trba	Melu_Trba	Lowland-highland	8	Competitive exclusion	0.896857967	0.969536835	1.031420328	9.400016744	Coexistence
Anzeindaz	1900	Plal	Sapr	Plal_Sapr	Lowland-highland	8	Competitive exclusion	0.106621653	1.211378038	1.211378038	0.924027469	Competitive exclusion
Anzeindaz	1900	Plal	Plla	Plal_Plla	Lowland-highland	8	Coexistence	0.329543121	0.734551286	0.734551286	1.095598105	Coexistence
Anzeindaz	1900	Plal	Trba	Plal_Trba	Highland-highland	8	Coexistence	0.823769406	0.265991886	0.265991886	1.509340008	Coexistence
Anzeindaz	1900	Plal	Poal	Plal_Poal	Highland-highland	8	Coexistence	0.570721231	0.800668585	0.800668585	1.865148347	Coexistence
Les Posses	890	Plal	Sapr	Plal_Sapr	Lowland-highland	8	NA	NA	NA	NA	NA	NA
Les Posses	890	Plal	Plla	Plal_Plla	Lowland-highland	8	Coexistence	0.397615046	0.814403109	0.814403109	1.35196456	Coexistence
Les Posses	890	Plal	Trba	Plal_Trba	Highland-highland	8	NA	NA	NA	NA	NA	NA
Les Posses	890	Plal	Poal	Plal_Poal	Highland-highland	8	Coexistence	0.636846633	1.619298843	1.619298843	1.7005246	Coexistence
Solalex	1400	Plal	Sapr	Plal_Sapr	Lowland-highland	8	Coexistence	0.256483743	0.788127998	0.788127998	1.06000103	Coexistence
Solalex	1400	Plal	Plla	Plal_Plla	Lowland-highland	8	Coexistence	0.443449476	0.932921327	0.932921327	1.676256309	Coexistence
Solalex	1400	Plal	Trba	Plal_Trba	Highland-highland	8	Competitive exclusion	0.399809031	1.106842986	1.106842986	1.505305078	Coexistence
Solalex	1400	Plal	Poal	Plal_Poal	Highland-highland	8	Coexistence	0.677722861	0.531978048	0.531978048	1.650685028	Coexistence
Anzeindaz	1900	Plla	Trba	Plla_Trba	Lowland-highland	8	Coexistence	0.83539056	0.607498573	1.646094401	3.690545165	Coexistence
Anzeindaz	1900	Plla	Poal	Plla_Poal	Lowland-highland	8	Coexistence	0.679479402	1.123234745	0.89028585	2.777624448	Coexistence
Les Posses	890	Plla	Trba	Plla_Trba	Lowland-highland	8	NA	NA	NA	NA	NA	NA
Les Posses	890	Plla	Poal	Plla_Poal	Lowland-highland	8	Coexistence	0.551888788	1.264555397	0.79079177	1.764722124	Coexistence
Solalex	1400	Plla	Trba	Plla_Trba	Lowland-highland	8	Competitive exclusion	0.855691761	0.692961128	1.443082388	4.801951255	Coexistence
Solalex	1400	Plla	Poal	Plla_Poal	Lowland-highland	8	Coexistence	0.527620111	1.038030977	0.963362387	2.039380612	Coexistence
Anzeindaz	1900	Potr	Plla	Potr_Plla	Lowland-lowland	8	Competitive exclusion	0.489964072	0.506788059	0.506788059	0.993632078	Competitive exclusion
Anzeindaz	1900	Potr	Poal	Potr_Poal	Lowland-highland	8	Competitive exclusion	0.354267207	0.528834466	1.890950883	0.818967957	Competitive exclusion
Les Posses	890	Potr	Plla	Potr_Plla	Lowland-lowland	8	Coexistence	0.776668014	0.297149219	0.297149219	1.330526914	Coexistence
Les Posses	890	Potr	Poal	Potr_Poal	Lowland-highland	8	Competitive exclusion	0.013915321	0.742554408	1.346702664	0.753033106	Competitive exclusion
Solalex	1400	Potr	Plla	Potr_Plla	Lowland-lowland	8	Competitive exclusion	0.82576504	1.742349603	1.742349603	3.294044021	Coexistence
Solalex	1400	Potr	Poal	Potr_Poal	Lowland-highland	8	Competitive exclusion	-0.163250935	0.452227775	2.21127506	0.388762013	Competitive exclusion
Anzeindaz	1900	Sapr	Plla	Sapr_Plla	Lowland-lowland	8	Coexistence	0.411922928	0.967603337	0.967603337	1.64536824	Coexistence
Anzeindaz	1900	Sapr	Trba	Sapr_Trba	Lowland-highland	8	Coexistence	0.614770692	0.523755054	1.909289453	1.359592957	Coexistence
Les Posses	890	Sapr	Plla	Sapr_Plla	Lowland-lowland	8	Coexistence	0.477381295	1.175329201	1.175329201	1.628004212	Coexistence
Les Posses	890	Sapr	Trba	Sapr_Trba	Lowland-highland	8	NA	NA	NA	NA	NA	NA
Solalex	1400	Sapr	Plla	Sapr_Plla	Lowland-lowland	8	Coexistence	0.436143296	1.172816959	1.172816959	1.512171381	Coexistence
Solalex	1400	Sapr	Trba	Sapr_Trba	Lowland-highland	8	Competitive exclusion	0.624333991	0.694200995	1.440504993	1.847920702	Coexistence
Anzeindaz	1900	Seca	Melu	Seca_Melu	Lowland-highland	8	Competitive exclusion	-0.399594366	0.195150407	0.195150407	0.139433547	Competitive exclusion
Anzeindaz	1900	Seca	Asal	Seca_Asal	Highland-highland	8	Competitive exclusion	-0.876067539	0.489639099	0.489639099	0.260992256	Competitive exclusion
Anzeindaz	1900	Seca	Anal	Seca_Anal	Highland-highland	8	Competitive exclusion	0.131497517	0.476150087	0.476150087	0.548242632	Competitive exclusion
Anzeindaz	1900	Seca	Potr	Seca_Potr	Lowland-highland	8	Priority effect	-1.437926272	0.425114404	0.425114404	0.174375415	Competitive exclusion
Anzeindaz	1900	Seca	Sapr	Seca_Sapr	Lowland-highland	8	Priority effect	-0.161744281	0.861543563	0.861543563	0.741594839	Competitive exclusion
Anzeindaz	1900	Seca	Trba	Seca_Trba	Highland-highland	8	Competitive exclusion	-0.01233473	0.098781556	0.098781556	0.097577958	Competitive exclusion
Les Posses	890	Seca	Melu	Seca_Melu	Lowland-highland	8	Priority effect	0.705295751	3.766070794	3.766070794	0.901000688	Competitive exclusion
Les Posses	890	Seca	Asal	Seca_Asal	Highland-highland	8	Priority effect	0.511725342	4.882746584	4.882746584	0.419441724	Competitive exclusion
Les Posses	890	Seca	Anal	Seca_Anal	Highland-highland	8	Competitive exclusion	0.258996493	0.644945588	0.644945588	0.870367794	Competitive exclusion
Les Posses	890	Seca	Potr	Seca_Potr	Lowland-highland	8	Priority effect	-0.030309417	1.506727848	1.506727848	0.64416558	Competitive exclusion
Les Posses	890	Seca	Sapr	Seca_Sapr	Lowland-highland	8	Priority effect	0.648519187	3.514808127	3.514808127	0.809462541	Competitive exclusion
Les Posses	890	Seca	Trba	Seca_Trba	Highland-highland	8	NA	NA	NA	NA	NA	NA
Solalex	1400	Seca	Melu	Seca_Melu	Lowland-highland	8	NA	NA	NA	NA	NA	NA
Solalex	1400	Seca	Asal	Seca_Asal	Highland-highland	8	NA	NA	NA	NA	NA	NA
Solalex	1400	Seca	Anal	Seca_Anal	Highland-highland	8	NA	NA	NA	NA	NA	NA
Solalex	1400	Seca	Potr	Seca_Potr	Lowland-highland	8	NA	NA	NA	NA	NA	NA
Solalex	1400	Seca	Sapr	Seca_Sapr	Lowland-highland	8	NA	NA	NA	NA	NA	NA
Solalex	1400	Seca	Trba	Seca_Trba	Highland-highland	8	NA	NA	NA	NA	NA	NA
Anzeindaz	1900	Trba	Poal	Trba_Poal	Highland-highland	8	Coexistence	0.793436891	2.065631092	2.065631092	2.343659289	Coexistence
Les Posses	890	Trba	Poal	Trba_Poal	Highland-highland	8	NA	NA	NA	NA	NA	NA
Solalex	1400	Trba	Poal	Trba_Poal	Highland-highland	8	Competitive exclusion	0.9	1	1	10	Coexistence
Anzeindaz	1900	Anal	Trba	Anal_Trba	Highland-highland	9	Coexistence	0.61356834	1.447089466	1.447089466	1.788265166	Coexistence
Anzeindaz	1900	Anal	Poal	Anal_Poal	Highland-highland	9	Coexistence	0.716055901	0.87913151	0.87913151	3.096142911	Coexistence
Les Posses	890	Anal	Trba	Anal_Trba	Highland-highland	9	NA	NA	NA	NA	NA	NA
Les Posses	890	Anal	Poal	Anal_Poal	Highland-highland	9	Coexistence	0.827586519	3.428607566	3.428607566	1.691651898	Coexistence
Solalex	1400	Anal	Trba	Anal_Trba	Highland-highland	9	Competitive exclusion	0.775408549	0.445252922	0.445252922	1.982501648	Coexistence
Solalex	1400	Anal	Poal	Anal_Poal	Highland-highland	9	Coexistence	0.602243361	0.746931527	0.746931527	1.877860613	Coexistence
Anzeindaz	1900	Armo	Asal	Armo_Asal	Highland-highland	9	NA	NA	NA	NA	NA	NA
Anzeindaz	1900	Armo	Plal	Armo_Plal	Highland-highland	9	NA	NA	NA	NA	NA	NA
Anzeindaz	1900	Armo	Poal	Armo_Poal	Highland-highland	9	NA	NA	NA	NA	NA	NA
Anzeindaz	1900	Armo	Seca	Armo_Seca	Highland-highland	9	NA	NA	NA	NA	NA	NA
Anzeindaz	1900	Armo	Crbi	Armo_Crbi	Lowland-highland	9	NA	NA	NA	NA	NA	NA
Anzeindaz	1900	Armo	Plla	Armo_Plla	Lowland-highland	9	NA	NA	NA	NA	NA	NA
Anzeindaz	1900	Armo	Potr	Armo_Potr	Lowland-highland	9	NA	NA	NA	NA	NA	NA
Anzeindaz	1900	Armo	Daca	Armo_Daca	Lowland-highland	9	NA	NA	NA	NA	NA	NA
Les Posses	890	Armo	Asal	Armo_Asal	Highland-highland	9	NA	NA	NA	NA	NA	NA
Les Posses	890	Armo	Plal	Armo_Plal	Highland-highland	9	NA	NA	NA	NA	NA	NA
Les Posses	890	Armo	Poal	Armo_Poal	Highland-highland	9	NA	NA	NA	NA	NA	NA
Les Posses	890	Armo	Seca	Armo_Seca	Highland-highland	9	NA	NA	NA	NA	NA	NA
Les Posses	890	Armo	Crbi	Armo_Crbi	Lowland-highland	9	NA	NA	NA	NA	NA	NA
Les Posses	890	Armo	Plla	Armo_Plla	Lowland-highland	9	NA	NA	NA	NA	NA	NA
Les Posses	890	Armo	Potr	Armo_Potr	Lowland-highland	9	NA	NA	NA	NA	NA	NA
Les Posses	890	Armo	Daca	Armo_Daca	Lowland-highland	9	NA	NA	NA	NA	NA	NA
Solalex	1400	Armo	Asal	Armo_Asal	Highland-highland	9	NA	NA	NA	NA	NA	NA
Solalex	1400	Armo	Plal	Armo_Plal	Highland-highland	9	NA	NA	NA	NA	NA	NA
Solalex	1400	Armo	Poal	Armo_Poal	Highland-highland	9	NA	NA	NA	NA	NA	NA
Solalex	1400	Armo	Seca	Armo_Seca	Highland-highland	9	NA	NA	NA	NA	NA	NA
Solalex	1400	Armo	Crbi	Armo_Crbi	Lowland-highland	9	NA	NA	NA	NA	NA	NA
Solalex	1400	Armo	Plla	Armo_Plla	Lowland-highland	9	NA	NA	NA	NA	NA	NA
Solalex	1400	Armo	Potr	Armo_Potr	Lowland-highland	9	NA	NA	NA	NA	NA	NA
Solalex	1400	Armo	Daca	Armo_Daca	Lowland-highland	9	NA	NA	NA	NA	NA	NA
Anzeindaz	1900	Asal	Plal	Asal_Plal	Highland-highland	9	Competitive exclusion	-0.05690486	1.0852097	1.0852097	0.871867398	Competitive exclusion
Anzeindaz	1900	Asal	Anal	Asal_Anal	Highland-highland	9	Coexistence	0.286845916	1.105491578	1.105491578	1.26841447	Coexistence
Anzeindaz	1900	Asal	Potr	Asal_Potr	Lowland-highland	9	Competitive exclusion	0.14966841	1.71926868	1.71926868	0.684018637	Competitive exclusion
Anzeindaz	1900	Asal	Sapr	Asal_Sapr	Lowland-highland	9	Priority effect	-0.26469656	1.027131596	1.027131596	0.769817136	Competitive exclusion
Les Posses	890	Asal	Plal	Asal_Plal	Highland-highland	9	Priority effect	-1.35126067	0.559993522	0.559993522	0.23816735	Competitive exclusion
Les Posses	890	Asal	Anal	Asal_Anal	Highland-highland	9	NA	NA	NA	NA	NA	NA
Les Posses	890	Asal	Potr	Asal_Potr	Lowland-highland	9	Competitive exclusion	0.619224295	3.807757051	3.807757051	0.689702084	Competitive exclusion
Les Posses	890	Asal	Sapr	Asal_Sapr	Lowland-highland	9	NA	NA	NA	NA	NA	NA
Solalex	1400	Asal	Plal	Asal_Plal	Highland-highland	9	Coexistence	0.137057256	1.129608037	1.129608037	1.025865076	Coexistence
Solalex	1400	Asal	Anal	Asal_Anal	Highland-highland	9	Competitive exclusion	0.256628764	0.695215256	0.695215256	0.935219474	Competitive exclusion
Solalex	1400	Asal	Potr	Asal_Potr	Lowland-highland	9	Competitive exclusion	-0.381340049	2.252608502	2.252608502	0.321376175	Competitive exclusion
Solalex	1400	Asal	Sapr	Asal_Sapr	Lowland-highland	9	NA	NA	NA	NA	NA	NA
Anzeindaz	1900	Brer	Seca	Brer_Seca	Lowland-highland	9	Priority effect	-0.641839391	1.039299898	0.962186181	0.586041598	Competitive exclusion
Anzeindaz	1900	Brer	Melu	Brer_Melu	Lowland-lowland	9	Coexistence	0.834035165	0.602537278	0.602537278	3.630511708	Coexistence
Anzeindaz	1900	Brer	Crbi	Brer_Crbi	Lowland-lowland	9	Competitive exclusion	-0.467548301	0.312831204	0.312831204	0.213165866	Competitive exclusion
Anzeindaz	1900	Brer	Asal	Brer_Asal	Lowland-highland	9	Priority effect	-1.264357656	0.48268376	2.071749834	0.213165866	Competitive exclusion
Anzeindaz	1900	Brer	Plal	Brer_Plal	Lowland-highland	9	Competitive exclusion	-0.481857353	0.315881406	3.165745063	0.213165866	Competitive exclusion
Anzeindaz	1900	Brer	Anal	Brer_Anal	Lowland-highland	9	Coexistence	0.696925262	1.804904345	0.554045982	1.828083681	Coexistence
Anzeindaz	1900	Brer	Potr	Brer_Potr	Lowland-lowland	9	Competitive exclusion	0.243828401	1.343570565	1.343570565	0.984281127	Competitive exclusion
Anzeindaz	1900	Brer	Sapr	Brer_Sapr	Lowland-lowland	9	Coexistence	0.24904934	1.047108792	1.047108792	1.271735488	Coexistence
Les Posses	890	Brer	Seca	Brer_Seca	Lowland-highland	9	Competitive exclusion	-0.873505199	2.46254789	0.406083473	0.216750652	Competitive exclusion
Les Posses	890	Brer	Melu	Brer_Melu	Lowland-lowland	9	Coexistence	0.734725849	1.496919514	1.496919514	2.518295079	Coexistence
Les Posses	890	Brer	Crbi	Brer_Crbi	Lowland-lowland	9	Priority effect	-0.910126921	0.661522302	0.661522302	0.346323742	Competitive exclusion
Les Posses	890	Brer	Asal	Brer_Asal	Lowland-highland	9	Competitive exclusion	-0.362394173	1.853657702	0.539473927	0.395974922	Competitive exclusion
Les Posses	890	Brer	Plal	Brer_Plal	Lowland-highland	9	Competitive exclusion	0.492423624	2.079443983	0.480897782	0.947439252	Competitive exclusion
Les Posses	890	Brer	Anal	Brer_Anal	Lowland-highland	9	Coexistence	0.662114853	1.939817975	0.515512287	1.525702715	Coexistence
Les Posses	890	Brer	Potr	Brer_Potr	Lowland-lowland	9	Competitive exclusion	0.412837658	2.623368127	2.623368127	0.649206065	Competitive exclusion
Les Posses	890	Brer	Sapr	Brer_Sapr	Lowland-lowland	9	Coexistence	0.591670084	1.534732242	1.534732242	1.595718147	Coexistence
Solalex	1400	Brer	Seca	Brer_Seca	Lowland-highland	9	NA	NA	NA	NA	NA	NA
Solalex	1400	Brer	Melu	Brer_Melu	Lowland-lowland	9	Coexistence	0.848565281	0.829674697	0.829674697	5.478761432	Coexistence
Solalex	1400	Brer	Crbi	Brer_Crbi	Lowland-lowland	9	Coexistence	0.24685616	1.217493391	1.217493391	1.090574804	Coexistence
Solalex	1400	Brer	Asal	Brer_Asal	Lowland-highland	9	Competitive exclusion	-0.73879845	0.510095408	1.960417569	0.29336086	Competitive exclusion
Solalex	1400	Brer	Plal	Brer_Plal	Lowland-highland	9	Competitive exclusion	-0.646525141	0.483026031	2.070281799	0.29336086	Competitive exclusion
Solalex	1400	Brer	Anal	Brer_Anal	Lowland-highland	9	Coexistence	0.544062378	1.446653344	0.691250606	1.516107846	Coexistence
Solalex	1400	Brer	Potr	Brer_Potr	Lowland-lowland	9	Competitive exclusion	-0.750464881	3.070710541	3.070710541	0.186040594	Competitive exclusion
Solalex	1400	Brer	Sapr	Brer_Sapr	Lowland-lowland	9	Coexistence	0.457608633	1.056650367	1.056650367	1.744841263	Coexistence
Anzeindaz	1900	Crbi	Anal	Crbi_Anal	Lowland-highland	9	Competitive exclusion	0.316443754	0.385215447	2.595949895	0.563546087	Competitive exclusion
Anzeindaz	1900	Crbi	Sapr	Crbi_Sapr	Lowland-lowland	9	Coexistence	0.498387262	1.689142726	1.689142726	1.180225779	Coexistence
Anzeindaz	1900	Crbi	Plla	Crbi_Plla	Lowland-lowland	9	Competitive exclusion	0.201656779	0.624450943	0.624450943	0.782183561	Competitive exclusion
Anzeindaz	1900	Crbi	Trba	Crbi_Trba	Lowland-highland	9	Coexistence	0.881395988	1.186040116	0.843141801	7.108880974	Coexistence
Anzeindaz	1900	Crbi	Poal	Crbi_Poal	Lowland-highland	9	Coexistence	0.795099449	2.049005511	0.488041635	2.381846376	Coexistence
Les Posses	890	Crbi	Anal	Crbi_Anal	Lowland-highland	9	Coexistence	0.429938006	0.777665488	1.285899935	1.364177048	Coexistence
Les Posses	890	Crbi	Sapr	Crbi_Sapr	Lowland-lowland	9	Coexistence	0.614698081	2.20830506	2.20830506	1.17527571	Coexistence
Les Posses	890	Crbi	Plla	Crbi_Plla	Lowland-lowland	9	Competitive exclusion	0.094138758	0.445719704	0.445719704	0.492039711	Competitive exclusion
Les Posses	890	Crbi	Trba	Crbi_Trba	Lowland-highland	9	NA	NA	NA	NA	NA	NA
Les Posses	890	Crbi	Poal	Crbi_Poal	Lowland-highland	9	Competitive exclusion	-0.02863333	0.603246986	1.657695809	0.586454831	Competitive exclusion
Solalex	1400	Crbi	Anal	Crbi_Anal	Lowland-highland	9	Coexistence	0.650942041	0.976049984	1.024537694	2.796240446	Coexistence
Solalex	1400	Crbi	Sapr	Crbi_Sapr	Lowland-lowland	9	Competitive exclusion	0.330099341	1.643567336	1.643567336	0.908243072	Competitive exclusion
Solalex	1400	Crbi	Plla	Crbi_Plla	Lowland-lowland	9	Coexistence	0.23394676	1.257917577	1.257917577	1.037740726	Coexistence
Solalex	1400	Crbi	Trba	Crbi_Trba	Lowland-highland	9	Competitive exclusion	0.9	1	1	10	Coexistence
Solalex	1400	Crbi	Poal	Crbi_Poal	Lowland-highland	9	Coexistence	0.738073148	2.61926852	0.38178598	1.457605349	Coexistence
Anzeindaz	1900	Daca	Anal	Daca_Anal	Lowland-highland	9	NA	NA	NA	NA	NA	NA
Anzeindaz	1900	Daca	Asal	Daca_Asal	Lowland-highland	9	NA	NA	NA	NA	NA	NA
Anzeindaz	1900	Daca	Poal	Daca_Poal	Lowland-highland	9	NA	NA	NA	NA	NA	NA
Anzeindaz	1900	Daca	Crbi	Daca_Crbi	Lowland-lowland	9	NA	NA	NA	NA	NA	NA
Anzeindaz	1900	Daca	Melu	Daca_Melu	Lowland-lowland	9	NA	NA	NA	NA	NA	NA
Anzeindaz	1900	Daca	Plla	Daca_Plla	Lowland-lowland	9	NA	NA	NA	NA	NA	NA
Anzeindaz	1900	Daca	Potr	Daca_Potr	Lowland-lowland	9	NA	NA	NA	NA	NA	NA
Les Posses	890	Daca	Anal	Daca_Anal	Lowland-highland	9	NA	NA	NA	NA	NA	NA
Les Posses	890	Daca	Asal	Daca_Asal	Lowland-highland	9	NA	NA	NA	NA	NA	NA
Les Posses	890	Daca	Poal	Daca_Poal	Lowland-highland	9	NA	NA	NA	NA	NA	NA
Les Posses	890	Daca	Crbi	Daca_Crbi	Lowland-lowland	9	NA	NA	NA	NA	NA	NA
Les Posses	890	Daca	Melu	Daca_Melu	Lowland-lowland	9	NA	NA	NA	NA	NA	NA
Les Posses	890	Daca	Plla	Daca_Plla	Lowland-lowland	9	NA	NA	NA	NA	NA	NA
Les Posses	890	Daca	Potr	Daca_Potr	Lowland-lowland	9	NA	NA	NA	NA	NA	NA
Solalex	1400	Daca	Anal	Daca_Anal	Lowland-highland	9	NA	NA	NA	NA	NA	NA
Solalex	1400	Daca	Asal	Daca_Asal	Lowland-highland	9	NA	NA	NA	NA	NA	NA
Solalex	1400	Daca	Poal	Daca_Poal	Lowland-highland	9	NA	NA	NA	NA	NA	NA
Solalex	1400	Daca	Crbi	Daca_Crbi	Lowland-lowland	9	NA	NA	NA	NA	NA	NA
Solalex	1400	Daca	Melu	Daca_Melu	Lowland-lowland	9	NA	NA	NA	NA	NA	NA
Solalex	1400	Daca	Plla	Daca_Plla	Lowland-lowland	9	NA	NA	NA	NA	NA	NA
Solalex	1400	Daca	Potr	Daca_Potr	Lowland-lowland	9	NA	NA	NA	NA	NA	NA
Anzeindaz	1900	Melu	Plal	Melu_Plal	Lowland-highland	9	Coexistence	0.775518611	2.244813886	0.445471229	1.984446157	Coexistence
Anzeindaz	1900	Melu	Anal	Melu_Anal	Lowland-highland	9	Competitive exclusion	0.637031574	3.19284479	0.313200317	0.862885846	Competitive exclusion
Anzeindaz	1900	Melu	Potr	Melu_Potr	Lowland-lowland	9	Coexistence	0.683993716	3.160062837	3.160062837	1.00140225	Coexistence
Anzeindaz	1900	Melu	Sapr	Melu_Sapr	Lowland-lowland	9	Coexistence	0.758776829	2.412231709	2.412231709	1.718549144	Coexistence
Anzeindaz	1900	Melu	Trba	Melu_Trba	Lowland-highland	9	Coexistence	0.912191138	7.084883091	0.141145589	1.607418495	Coexistence
Les Posses	890	Melu	Plal	Melu_Plal	Lowland-highland	9	Coexistence	0.481331338	0.919618538	1.087407396	1.773036633	Coexistence
Les Posses	890	Melu	Anal	Melu_Anal	Lowland-highland	9	Coexistence	0.643551303	1.178736487	0.848366035	2.380050878	Coexistence
Les Posses	890	Melu	Potr	Melu_Potr	Lowland-lowland	9	Coexistence	0.560833809	1.108941825	1.108941825	2.05334695	Coexistence
Les Posses	890	Melu	Sapr	Melu_Sapr	Lowland-lowland	9	Coexistence	0.615035094	1.057028059	1.057028059	2.457493309	Coexistence
Les Posses	890	Melu	Trba	Melu_Trba	Lowland-highland	9	NA	NA	NA	NA	NA	NA
Solalex	1400	Melu	Plal	Melu_Plal	Lowland-highland	9	Coexistence	0.650238726	1.332910401	0.750237975	2.145000119	Coexistence
Solalex	1400	Melu	Anal	Melu_Anal	Lowland-highland	9	Coexistence	0.581337732	1.311201152	0.762659488	1.821658044	Coexistence
Solalex	1400	Melu	Potr	Melu_Potr	Lowland-lowland	9	Competitive exclusion	-0.213590117	3.058858334	3.058858334	0.26938202	Competitive exclusion
Solalex	1400	Melu	Sapr	Melu_Sapr	Lowland-lowland	9	Coexistence	0.408887024	0.87355061	0.87355061	1.477806521	Coexistence
Solalex	1400	Melu	Trba	Melu_Trba	Lowland-highland	9	Competitive exclusion	0.917842568	1.217175335	0.821574321	10	Coexistence
Anzeindaz	1900	Plal	Sapr	Plal_Sapr	Lowland-highland	9	Competitive exclusion	0.008118529	1.163126762	1.163126762	0.866788566	Competitive exclusion
Anzeindaz	1900	Plal	Plla	Plal_Plla	Lowland-highland	9	Coexistence	0.406532245	0.73791252	0.73791252	1.243391092	Coexistence
Anzeindaz	1900	Plal	Trba	Plal_Trba	Highland-highland	9	Coexistence	0.534650931	0.835729642	0.835729642	1.795919876	Coexistence
Anzeindaz	1900	Plal	Poal	Plal_Poal	Highland-highland	9	Coexistence	0.548384001	0.982514467	0.982514467	2.175552835	Coexistence
Les Posses	890	Plal	Sapr	Plal_Sapr	Lowland-highland	9	NA	NA	NA	NA	NA	NA
Les Posses	890	Plal	Plla	Plal_Plla	Lowland-highland	9	Coexistence	0.463524433	0.721324167	0.721324167	1.344561076	Coexistence
Les Posses	890	Plal	Trba	Plal_Trba	Highland-highland	9	NA	NA	NA	NA	NA	NA
Les Posses	890	Plal	Poal	Plal_Poal	Highland-highland	9	Coexistence	0.469195606	1.434089055	1.434089055	1.313679339	Coexistence
Solalex	1400	Plal	Sapr	Plal_Sapr	Lowland-highland	9	Coexistence	0.244489726	0.806693842	0.806693842	1.067747018	Coexistence
Solalex	1400	Plal	Plla	Plal_Plla	Lowland-highland	9	Coexistence	0.420495817	0.96308112	0.96308112	1.661905382	Coexistence
Solalex	1400	Plal	Trba	Plal_Trba	Highland-highland	9	Competitive exclusion	0.756921404	0.411389574	0.411389574	1.692413816	Coexistence
Solalex	1400	Plal	Poal	Plal_Poal	Highland-highland	9	Coexistence	0.54470167	0.855843528	0.855843528	1.879742297	Coexistence
Anzeindaz	1900	Plla	Trba	Plla_Trba	Lowland-highland	9	Coexistence	0.892709302	0.44395147	2.252498453	4.137837455	Coexistence
Anzeindaz	1900	Plla	Poal	Plla_Poal	Lowland-highland	9	Coexistence	0.713983336	1.426158285	0.701184441	2.45155101	Coexistence
Les Posses	890	Plla	Trba	Plla_Trba	Lowland-highland	9	NA	NA	NA	NA	NA	NA
Les Posses	890	Plla	Poal	Plla_Poal	Lowland-highland	9	Coexistence	0.733808386	1.718767536	0.581812246	2.185689616	Coexistence
Solalex	1400	Plla	Trba	Plla_Trba	Lowland-highland	9	Competitive exclusion	0.800340475	0.900704361	1.11024221	4.511201551	Coexistence
Solalex	1400	Plla	Poal	Plla_Poal	Lowland-highland	9	Coexistence	0.466237522	1.023273199	0.977256124	1.83088202	Coexistence
Anzeindaz	1900	Potr	Plla	Potr_Plla	Lowland-lowland	9	Coexistence	0.549642484	0.56715762	0.56715762	1.259349738	Coexistence
Anzeindaz	1900	Potr	Poal	Potr_Poal	Lowland-highland	9	Competitive exclusion	0.359992533	0.563059542	1.776011106	0.879770269	Competitive exclusion
Les Posses	890	Potr	Plla	Potr_Plla	Lowland-lowland	9	Coexistence	0.773344753	0.351578972	0.351578972	1.551161849	Coexistence
Les Posses	890	Potr	Poal	Potr_Poal	Lowland-highland	9	Competitive exclusion	0.132975872	0.745812365	1.340819819	0.860197936	Competitive exclusion
Solalex	1400	Potr	Plla	Potr_Plla	Lowland-lowland	9	Competitive exclusion	0.08856772	0.337967447	0.337967447	0.370809169	Competitive exclusion
Solalex	1400	Potr	Poal	Potr_Poal	Lowland-highland	9	Competitive exclusion	-1.194492448	0.265751185	3.762918308	0.121099157	Competitive exclusion
Anzeindaz	1900	Sapr	Plla	Sapr_Plla	Lowland-lowland	9	Coexistence	0.486651109	0.891449398	0.891449398	1.736537107	Coexistence
Anzeindaz	1900	Sapr	Trba	Sapr_Trba	Lowland-highland	9	Coexistence	0.441944112	0.710432708	1.407592851	1.273049391	Coexistence
Les Posses	890	Sapr	Plla	Sapr_Plla	Lowland-lowland	9	Coexistence	0.622607854	0.88735273	0.88735273	2.351275031	Coexistence
Les Posses	890	Sapr	Trba	Sapr_Trba	Lowland-highland	9	NA	NA	NA	NA	NA	NA
Solalex	1400	Sapr	Plla	Sapr_Plla	Lowland-lowland	9	Coexistence	0.4559866	1.187990269	1.187990269	1.547310665	Coexistence
Solalex	1400	Sapr	Trba	Sapr_Trba	Lowland-highland	9	Competitive exclusion	0.769465378	0.433774325	2.305346217	1.881601654	Coexistence
Anzeindaz	1900	Seca	Melu	Seca_Melu	Lowland-highland	9	Competitive exclusion	0.242773844	0.132060943	0.132060943	0.174400926	Competitive exclusion
Anzeindaz	1900	Seca	Asal	Seca_Asal	Highland-highland	9	Competitive exclusion	-0.134573399	0.751512634	0.751512634	0.662374629	Competitive exclusion
Anzeindaz	1900	Seca	Anal	Seca_Anal	Highland-highland	9	Competitive exclusion	0.080735498	0.649418318	0.649418318	0.706454255	Competitive exclusion
Anzeindaz	1900	Seca	Potr	Seca_Potr	Lowland-highland	9	Priority effect	-1.104568369	0.493010928	0.493010928	0.234257502	Competitive exclusion
Anzeindaz	1900	Seca	Sapr	Seca_Sapr	Lowland-highland	9	Competitive exclusion	-0.465983867	0.624429726	0.624429726	0.425945837	Competitive exclusion
Anzeindaz	1900	Seca	Trba	Seca_Trba	Highland-highland	9	Competitive exclusion	0.069214047	0.107436086	0.107436086	0.115425126	Competitive exclusion
Les Posses	890	Seca	Melu	Seca_Melu	Lowland-highland	9	Priority effect	-1.75276883	0.394753943	0.394753943	0.143402504	Competitive exclusion
Les Posses	890	Seca	Asal	Seca_Asal	Highland-highland	9	Priority effect	-2.537943539	0.811997085	0.811997085	0.229511035	Competitive exclusion
Les Posses	890	Seca	Anal	Seca_Anal	Highland-highland	9	Competitive exclusion	-0.821093113	0.329473298	0.329473298	0.180920621	Competitive exclusion
Les Posses	890	Seca	Potr	Seca_Potr	Lowland-highland	9	Priority effect	-1.565755276	0.564087039	0.564087039	0.219852238	Competitive exclusion
Les Posses	890	Seca	Sapr	Seca_Sapr	Lowland-highland	9	Priority effect	-0.920831049	0.605017639	0.605017639	0.31497702	Competitive exclusion
Les Posses	890	Seca	Trba	Seca_Trba	Highland-highland	9	NA	NA	NA	NA	NA	NA
Solalex	1400	Seca	Melu	Seca_Melu	Lowland-highland	9	NA	NA	NA	NA	NA	NA
Solalex	1400	Seca	Asal	Seca_Asal	Highland-highland	9	NA	NA	NA	NA	NA	NA
Solalex	1400	Seca	Anal	Seca_Anal	Highland-highland	9	NA	NA	NA	NA	NA	NA
Solalex	1400	Seca	Potr	Seca_Potr	Lowland-highland	9	NA	NA	NA	NA	NA	NA
Solalex	1400	Seca	Sapr	Seca_Sapr	Lowland-highland	9	NA	NA	NA	NA	NA	NA
Solalex	1400	Seca	Trba	Seca_Trba	Highland-highland	9	NA	NA	NA	NA	NA	NA
Anzeindaz	1900	Trba	Poal	Trba_Poal	Highland-highland	9	Coexistence	0.794681265	2.053187351	2.053187351	2.37215378	Coexistence
Les Posses	890	Trba	Poal	Trba_Poal	Highland-highland	9	NA	NA	NA	NA	NA	NA
Solalex	1400	Trba	Poal	Trba_Poal	Highland-highland	9	Competitive exclusion	0.964372337	0.356276634	0.356276634	10	Coexistence
Anzeindaz	1900	Anal	Trba	Anal_Trba	Highland-highland	10	Coexistence	0.410088974	1.069926546	1.069926546	1.584380627	Coexistence
Anzeindaz	1900	Anal	Poal	Anal_Poal	Highland-highland	10	Coexistence	0.793184397	0.810058604	0.810058604	3.916815706	Coexistence
Les Posses	890	Anal	Trba	Anal_Trba	Highland-highland	10	NA	NA	NA	NA	NA	NA
Les Posses	890	Anal	Poal	Anal_Poal	Highland-highland	10	Coexistence	0.649929251	1.880720939	1.880720939	1.518867246	Coexistence
Solalex	1400	Anal	Trba	Anal_Trba	Highland-highland	10	Competitive exclusion	0.813562341	0.536372322	0.536372322	2.87695268	Coexistence
Solalex	1400	Anal	Poal	Anal_Poal	Highland-highland	10	Coexistence	0.754280501	0.519527018	0.519527018	2.114309282	Coexistence
Anzeindaz	1900	Armo	Asal	Armo_Asal	Highland-highland	10	NA	NA	NA	NA	NA	NA
Anzeindaz	1900	Armo	Plal	Armo_Plal	Highland-highland	10	NA	NA	NA	NA	NA	NA
Anzeindaz	1900	Armo	Poal	Armo_Poal	Highland-highland	10	NA	NA	NA	NA	NA	NA
Anzeindaz	1900	Armo	Seca	Armo_Seca	Highland-highland	10	NA	NA	NA	NA	NA	NA
Anzeindaz	1900	Armo	Crbi	Armo_Crbi	Lowland-highland	10	NA	NA	NA	NA	NA	NA
Anzeindaz	1900	Armo	Plla	Armo_Plla	Lowland-highland	10	NA	NA	NA	NA	NA	NA
Anzeindaz	1900	Armo	Potr	Armo_Potr	Lowland-highland	10	NA	NA	NA	NA	NA	NA
Anzeindaz	1900	Armo	Daca	Armo_Daca	Lowland-highland	10	NA	NA	NA	NA	NA	NA
Les Posses	890	Armo	Asal	Armo_Asal	Highland-highland	10	NA	NA	NA	NA	NA	NA
Les Posses	890	Armo	Plal	Armo_Plal	Highland-highland	10	NA	NA	NA	NA	NA	NA
Les Posses	890	Armo	Poal	Armo_Poal	Highland-highland	10	NA	NA	NA	NA	NA	NA
Les Posses	890	Armo	Seca	Armo_Seca	Highland-highland	10	NA	NA	NA	NA	NA	NA
Les Posses	890	Armo	Crbi	Armo_Crbi	Lowland-highland	10	NA	NA	NA	NA	NA	NA
Les Posses	890	Armo	Plla	Armo_Plla	Lowland-highland	10	NA	NA	NA	NA	NA	NA
Les Posses	890	Armo	Potr	Armo_Potr	Lowland-highland	10	NA	NA	NA	NA	NA	NA
Les Posses	890	Armo	Daca	Armo_Daca	Lowland-highland	10	NA	NA	NA	NA	NA	NA
Solalex	1400	Armo	Asal	Armo_Asal	Highland-highland	10	NA	NA	NA	NA	NA	NA
Solalex	1400	Armo	Plal	Armo_Plal	Highland-highland	10	NA	NA	NA	NA	NA	NA
Solalex	1400	Armo	Poal	Armo_Poal	Highland-highland	10	NA	NA	NA	NA	NA	NA
Solalex	1400	Armo	Seca	Armo_Seca	Highland-highland	10	NA	NA	NA	NA	NA	NA
Solalex	1400	Armo	Crbi	Armo_Crbi	Lowland-highland	10	NA	NA	NA	NA	NA	NA
Solalex	1400	Armo	Plla	Armo_Plla	Lowland-highland	10	NA	NA	NA	NA	NA	NA
Solalex	1400	Armo	Potr	Armo_Potr	Lowland-highland	10	NA	NA	NA	NA	NA	NA
Solalex	1400	Armo	Daca	Armo_Daca	Lowland-highland	10	NA	NA	NA	NA	NA	NA
Anzeindaz	1900	Asal	Plal	Asal_Plal	Highland-highland	10	Priority effect	-0.089437546	1.027748621	1.027748621	0.893121941	Competitive exclusion
Anzeindaz	1900	Asal	Anal	Asal_Anal	Highland-highland	10	Coexistence	0.357842292	1.324993893	1.324993893	1.17528833	Coexistence
Anzeindaz	1900	Asal	Potr	Asal_Potr	Lowland-highland	10	Competitive exclusion	0.015715304	1.577474164	1.577474164	0.644046185	Competitive exclusion
Anzeindaz	1900	Asal	Sapr	Asal_Sapr	Lowland-highland	10	Priority effect	-0.10708312	0.944150784	0.944150784	0.852827369	Competitive exclusion
Les Posses	890	Asal	Plal	Asal_Plal	Highland-highland	10	Priority effect	-1.277504899	0.457970166	0.457970166	0.201084163	Competitive exclusion
Les Posses	890	Asal	Anal	Asal_Anal	Highland-highland	10	NA	NA	NA	NA	NA	NA
Les Posses	890	Asal	Potr	Asal_Potr	Lowland-highland	10	Competitive exclusion	0.637031303	3.629686969	3.629686969	0.759034744	Competitive exclusion
Les Posses	890	Asal	Sapr	Asal_Sapr	Lowland-highland	10	NA	NA	NA	NA	NA	NA
Solalex	1400	Asal	Plal	Asal_Plal	Highland-highland	10	Competitive exclusion	0.007053097	1.080460459	1.080460459	0.932105556	Competitive exclusion
Solalex	1400	Asal	Anal	Asal_Anal	Highland-highland	10	Competitive exclusion	0.270142478	0.720027839	0.720027839	0.986532053	Competitive exclusion
Solalex	1400	Asal	Potr	Asal_Potr	Lowland-highland	10	Competitive exclusion	-0.289266641	1.947925181	1.947925181	0.398185079	Competitive exclusion
Solalex	1400	Asal	Sapr	Asal_Sapr	Lowland-highland	10	NA	NA	NA	NA	NA	NA
Anzeindaz	1900	Brer	Seca	Brer_Seca	Lowland-highland	10	Priority effect	-0.810227111	1.286137533	0.777521824	0.429516174	Competitive exclusion
Anzeindaz	1900	Brer	Melu	Brer_Melu	Lowland-lowland	10	Coexistence	0.758776118	0.714737645	0.714737645	2.962963858	Coexistence
Anzeindaz	1900	Brer	Crbi	Brer_Crbi	Lowland-lowland	10	Competitive exclusion	-0.469701203	0.344265768	0.344265768	0.234242013	Competitive exclusion
Anzeindaz	1900	Brer	Asal	Brer_Asal	Lowland-highland	10	Competitive exclusion	-0.044404145	1.299936436	0.769268383	0.736561978	Competitive exclusion
Anzeindaz	1900	Brer	Plal	Brer_Plal	Lowland-highland	10	Competitive exclusion	-0.372366749	0.321465949	3.110749373	0.234242013	Competitive exclusion
Anzeindaz	1900	Brer	Anal	Brer_Anal	Lowland-highland	10	Coexistence	0.645892874	1.437863011	0.695476546	1.964028663	Coexistence
Anzeindaz	1900	Brer	Potr	Brer_Potr	Lowland-lowland	10	Competitive exclusion	0.215676328	1.3543609	1.3543609	0.941391494	Competitive exclusion
Anzeindaz	1900	Brer	Sapr	Brer_Sapr	Lowland-lowland	10	Coexistence	0.328987036	1.203504773	1.203504773	1.238286881	Coexistence
Les Posses	890	Brer	Seca	Brer_Seca	Lowland-highland	10	Competitive exclusion	-3.177143021	5.297795012	0.188757775	0.045188248	Competitive exclusion
Les Posses	890	Brer	Melu	Brer_Melu	Lowland-lowland	10	Coexistence	0.641431635	1.977173687	1.977173687	1.410532858	Coexistence
Les Posses	890	Brer	Crbi	Brer_Crbi	Lowland-lowland	10	Coexistence	0.418075536	1.243923927	1.243923927	1.381463971	Coexistence
Les Posses	890	Brer	Asal	Brer_Asal	Lowland-highland	10	Competitive exclusion	-0.563210317	1.6753223	0.596900071	0.381842459	Competitive exclusion
Les Posses	890	Brer	Plal	Brer_Plal	Lowland-highland	10	Competitive exclusion	0.45685716	1.978370844	0.505466406	0.930632549	Competitive exclusion
Les Posses	890	Brer	Anal	Brer_Anal	Lowland-highland	10	Coexistence	0.642108728	1.718145496	0.582022886	1.626256161	Coexistence
Les Posses	890	Brer	Potr	Brer_Potr	Lowland-lowland	10	Competitive exclusion	0.373669492	2.250858101	2.250858101	0.709329982	Competitive exclusion
Les Posses	890	Brer	Sapr	Brer_Sapr	Lowland-lowland	10	Coexistence	0.529983049	1.406930849	1.406930849	1.512215645	Coexistence
Solalex	1400	Brer	Seca	Brer_Seca	Lowland-highland	10	NA	NA	NA	NA	NA	NA
Solalex	1400	Brer	Melu	Brer_Melu	Lowland-lowland	10	Coexistence	0.798257895	0.78350178	0.78350178	3.883680003	Coexistence
Solalex	1400	Brer	Crbi	Brer_Crbi	Lowland-lowland	10	Coexistence	0.256073278	1.19489931	1.19489931	1.124963757	Coexistence
Solalex	1400	Brer	Asal	Brer_Asal	Lowland-highland	10	Competitive exclusion	-0.775240209	0.512526117	1.951120083	0.288708038	Competitive exclusion
Solalex	1400	Brer	Plal	Brer_Plal	Lowland-highland	10	Coexistence	0.435936397	1.603685185	0.623563782	1.105484877	Coexistence
Solalex	1400	Brer	Anal	Brer_Anal	Lowland-highland	10	Competitive exclusion	0.363430746	1.690891078	0.59140415	0.929049189	Competitive exclusion
Solalex	1400	Brer	Potr	Brer_Potr	Lowland-lowland	10	Competitive exclusion	-0.218424021	2.074673504	2.074673504	0.395595905	Competitive exclusion
Solalex	1400	Brer	Sapr	Brer_Sapr	Lowland-lowland	10	Coexistence	0.424850096	0.956253844	0.956253844	1.662616714	Coexistence
Anzeindaz	1900	Crbi	Anal	Crbi_Anal	Lowland-highland	10	Competitive exclusion	0.289757998	0.439008997	2.277857646	0.618111849	Competitive exclusion
Anzeindaz	1900	Crbi	Sapr	Crbi_Sapr	Lowland-lowland	10	Coexistence	0.422709759	1.602011167	1.602011167	1.081285166	Coexistence
Anzeindaz	1900	Crbi	Plla	Crbi_Plla	Lowland-lowland	10	Competitive exclusion	0.309401727	0.623258917	0.623258917	0.902491277	Competitive exclusion
Anzeindaz	1900	Crbi	Trba	Crbi_Trba	Lowland-highland	10	Coexistence	0.905809845	3.325327854	0.300722228	3.192714021	Coexistence
Anzeindaz	1900	Crbi	Poal	Crbi_Poal	Lowland-highland	10	Coexistence	0.883314365	1.16685635	0.857003521	7.344550344	Coexistence
Les Posses	890	Crbi	Anal	Crbi_Anal	Lowland-highland	10	Coexistence	0.310211633	0.696585648	1.435573648	1.009854155	Coexistence
Les Posses	890	Crbi	Sapr	Crbi_Sapr	Lowland-lowland	10	Coexistence	0.535589538	1.737583777	1.737583777	1.239230952	Coexistence
Les Posses	890	Crbi	Plla	Crbi_Plla	Lowland-lowland	10	Coexistence	0.76734231	1.973874951	1.973874951	2.177524011	Coexistence
Les Posses	890	Crbi	Trba	Crbi_Trba	Lowland-highland	10	NA	NA	NA	NA	NA	NA
Les Posses	890	Crbi	Poal	Crbi_Poal	Lowland-highland	10	Competitive exclusion	-0.065709318	0.721657873	1.385698178	0.677162019	Competitive exclusion
Solalex	1400	Crbi	Anal	Crbi_Anal	Lowland-highland	10	Coexistence	0.791406346	1.356755975	0.737052218	3.533435483	Coexistence
Solalex	1400	Crbi	Sapr	Crbi_Sapr	Lowland-lowland	10	Competitive exclusion	0.615310547	2.892251756	2.892251756	0.898780472	Competitive exclusion
Solalex	1400	Crbi	Plla	Crbi_Plla	Lowland-lowland	10	Competitive exclusion	-0.341608674	0.684913208	0.684913208	0.510516383	Competitive exclusion
Solalex	1400	Crbi	Trba	Crbi_Trba	Lowland-highland	10	Competitive exclusion	0.9	1	1	10	Coexistence
Solalex	1400	Crbi	Poal	Crbi_Poal	Lowland-highland	10	Coexistence	0.75716165	2.428383496	0.411796572	1.69576417	Coexistence
Anzeindaz	1900	Daca	Anal	Daca_Anal	Lowland-highland	10	NA	NA	NA	NA	NA	NA
Anzeindaz	1900	Daca	Asal	Daca_Asal	Lowland-highland	10	NA	NA	NA	NA	NA	NA
Anzeindaz	1900	Daca	Poal	Daca_Poal	Lowland-highland	10	NA	NA	NA	NA	NA	NA
Anzeindaz	1900	Daca	Crbi	Daca_Crbi	Lowland-lowland	10	NA	NA	NA	NA	NA	NA
Anzeindaz	1900	Daca	Melu	Daca_Melu	Lowland-lowland	10	NA	NA	NA	NA	NA	NA
Anzeindaz	1900	Daca	Plla	Daca_Plla	Lowland-lowland	10	NA	NA	NA	NA	NA	NA
Anzeindaz	1900	Daca	Potr	Daca_Potr	Lowland-lowland	10	NA	NA	NA	NA	NA	NA
Les Posses	890	Daca	Anal	Daca_Anal	Lowland-highland	10	NA	NA	NA	NA	NA	NA
Les Posses	890	Daca	Asal	Daca_Asal	Lowland-highland	10	NA	NA	NA	NA	NA	NA
Les Posses	890	Daca	Poal	Daca_Poal	Lowland-highland	10	NA	NA	NA	NA	NA	NA
Les Posses	890	Daca	Crbi	Daca_Crbi	Lowland-lowland	10	NA	NA	NA	NA	NA	NA
Les Posses	890	Daca	Melu	Daca_Melu	Lowland-lowland	10	NA	NA	NA	NA	NA	NA
Les Posses	890	Daca	Plla	Daca_Plla	Lowland-lowland	10	NA	NA	NA	NA	NA	NA
Les Posses	890	Daca	Potr	Daca_Potr	Lowland-lowland	10	NA	NA	NA	NA	NA	NA
Solalex	1400	Daca	Anal	Daca_Anal	Lowland-highland	10	NA	NA	NA	NA	NA	NA
Solalex	1400	Daca	Asal	Daca_Asal	Lowland-highland	10	NA	NA	NA	NA	NA	NA
Solalex	1400	Daca	Poal	Daca_Poal	Lowland-highland	10	NA	NA	NA	NA	NA	NA
Solalex	1400	Daca	Crbi	Daca_Crbi	Lowland-lowland	10	NA	NA	NA	NA	NA	NA
Solalex	1400	Daca	Melu	Daca_Melu	Lowland-lowland	10	NA	NA	NA	NA	NA	NA
Solalex	1400	Daca	Plla	Daca_Plla	Lowland-lowland	10	NA	NA	NA	NA	NA	NA
Solalex	1400	Daca	Potr	Daca_Potr	Lowland-lowland	10	NA	NA	NA	NA	NA	NA
Anzeindaz	1900	Melu	Plal	Melu_Plal	Lowland-highland	10	Coexistence	0.69229279	1.626959554	0.61464343	1.997494404	Coexistence
Anzeindaz	1900	Melu	Anal	Melu_Anal	Lowland-highland	10	Competitive exclusion	0.215770895	1.801438113	0.555112048	0.707844232	Competitive exclusion
Anzeindaz	1900	Melu	Potr	Melu_Potr	Lowland-lowland	10	Competitive exclusion	0.337269947	1.659190733	1.659190733	0.909425278	Competitive exclusion
Anzeindaz	1900	Melu	Sapr	Melu_Sapr	Lowland-lowland	10	Coexistence	0.658885542	1.793574775	1.793574775	1.634482913	Coexistence
Anzeindaz	1900	Melu	Trba	Melu_Trba	Lowland-highland	10	Coexistence	0.585011857	1.641776233	0.609096404	1.467744112	Coexistence
Les Posses	890	Melu	Plal	Melu_Plal	Lowland-highland	10	Coexistence	0.459857289	1.072650232	0.932270343	1.725970424	Coexistence
Les Posses	890	Melu	Anal	Melu_Anal	Lowland-highland	10	Coexistence	0.565973395	1.102412279	0.907101652	2.089967853	Coexistence
Les Posses	890	Melu	Potr	Melu_Potr	Lowland-lowland	10	Coexistence	0.654776072	1.113587771	1.113587771	2.601205459	Coexistence
Les Posses	890	Melu	Sapr	Melu_Sapr	Lowland-lowland	10	Coexistence	0.676061917	1.334545815	1.334545815	2.313153774	Coexistence
Les Posses	890	Melu	Trba	Melu_Trba	Lowland-highland	10	NA	NA	NA	NA	NA	NA
Solalex	1400	Melu	Plal	Melu_Plal	Lowland-highland	10	Coexistence	0.599716691	1.257117328	0.795470699	1.987269222	Coexistence
Solalex	1400	Melu	Anal	Melu_Anal	Lowland-highland	10	Coexistence	0.603365384	1.145616091	0.872892767	2.200747821	Coexistence
Solalex	1400	Melu	Potr	Melu_Potr	Lowland-lowland	10	Competitive exclusion	-0.114638348	1.830456362	1.830456362	0.490124757	Competitive exclusion
Solalex	1400	Melu	Sapr	Melu_Sapr	Lowland-lowland	10	Coexistence	0.510393773	1.047052752	1.047052752	1.950673144	Coexistence
Solalex	1400	Melu	Trba	Melu_Trba	Lowland-highland	10	Competitive exclusion	0.925246712	1.337733808	0.747532875	10	Coexistence
Anzeindaz	1900	Plal	Sapr	Plal_Sapr	Lowland-highland	10	Competitive exclusion	0.118919722	1.320300955	1.320300955	0.859630038	Competitive exclusion
Anzeindaz	1900	Plal	Plla	Plal_Plla	Lowland-highland	10	Coexistence	0.32830489	0.810511217	0.810511217	1.206665353	Coexistence
Anzeindaz	1900	Plal	Trba	Plal_Trba	Highland-highland	10	Coexistence	0.468015515	0.918053773	0.918053773	1.725715314	Coexistence
Anzeindaz	1900	Plal	Poal	Plal_Poal	Highland-highland	10	Coexistence	0.625422834	0.844970867	0.844970867	2.255799186	Coexistence
Les Posses	890	Plal	Sapr	Plal_Sapr	Lowland-highland	10	NA	NA	NA	NA	NA	NA
Les Posses	890	Plal	Plla	Plal_Plla	Lowland-highland	10	Coexistence	0.386193952	0.83091394	0.83091394	1.353707645	Coexistence
Les Posses	890	Plal	Trba	Plal_Trba	Highland-highland	10	NA	NA	NA	NA	NA	NA
Les Posses	890	Plal	Poal	Plal_Poal	Highland-highland	10	Coexistence	0.486579929	1.129346756	1.129346756	1.724645535	Coexistence
Solalex	1400	Plal	Sapr	Plal_Sapr	Lowland-highland	10	Competitive exclusion	0.218799846	0.752270565	0.752270565	0.962967763	Competitive exclusion
Solalex	1400	Plal	Plla	Plal_Plla	Lowland-highland	10	Coexistence	0.491391605	0.960912561	0.960912561	1.889297483	Coexistence
Solalex	1400	Plal	Trba	Plal_Trba	Highland-highland	10	Competitive exclusion	0.541631045	0.952373673	0.952373673	2.07774471	Coexistence
Solalex	1400	Plal	Poal	Plal_Poal	Highland-highland	10	Coexistence	0.604779787	0.756421466	0.756421466	1.913924036	Coexistence
Anzeindaz	1900	Plla	Trba	Plla_Trba	Lowland-highland	10	Coexistence	0.812979794	0.589467959	1.696445048	3.151894503	Coexistence
Anzeindaz	1900	Plla	Poal	Plla_Poal	Lowland-highland	10	Coexistence	0.768445486	1.094402728	0.913740412	3.946113577	Coexistence
Les Posses	890	Plla	Trba	Plla_Trba	Lowland-highland	10	NA	NA	NA	NA	NA	NA
Les Posses	890	Plla	Poal	Plla_Poal	Lowland-highland	10	Coexistence	0.709440189	1.118301908	0.894212907	3.077551928	Coexistence
Solalex	1400	Plla	Trba	Plla_Trba	Lowland-highland	10	Competitive exclusion	0.629264646	1.271240252	0.786633367	2.12181913	Coexistence
Solalex	1400	Plla	Poal	Plla_Poal	Lowland-highland	10	Coexistence	0.568395551	1.090158549	0.917297765	2.125320456	Coexistence
Anzeindaz	1900	Potr	Plla	Potr_Plla	Lowland-lowland	10	Coexistence	0.513334219	0.527386193	0.527386193	1.083672231	Coexistence
Anzeindaz	1900	Potr	Poal	Potr_Poal	Lowland-highland	10	Competitive exclusion	0.589507371	0.339778792	2.943091279	0.827734211	Competitive exclusion
Les Posses	890	Potr	Plla	Potr_Plla	Lowland-lowland	10	Coexistence	0.758322057	0.287429139	0.287429139	1.189306463	Coexistence
Les Posses	890	Potr	Poal	Potr_Poal	Lowland-highland	10	Competitive exclusion	0.195734526	0.65437605	1.528173288	0.813631905	Competitive exclusion
Solalex	1400	Potr	Plla	Potr_Plla	Lowland-lowland	10	Competitive exclusion	0.624162966	0.714987189	0.714987189	1.902386204	Coexistence
Solalex	1400	Potr	Poal	Potr_Poal	Lowland-highland	10	Competitive exclusion	-0.211378241	0.395932879	2.525680621	0.326844965	Competitive exclusion
Anzeindaz	1900	Sapr	Plla	Sapr_Plla	Lowland-lowland	10	Coexistence	0.425634287	0.879936421	0.879936421	1.532014188	Coexistence
Anzeindaz	1900	Sapr	Trba	Sapr_Trba	Lowland-highland	10	Coexistence	0.427123866	0.768256216	1.301649084	1.341051182	Coexistence
Les Posses	890	Sapr	Plla	Sapr_Plla	Lowland-lowland	10	Coexistence	0.594493483	0.945193735	0.945193735	2.330896536	Coexistence
Les Posses	890	Sapr	Trba	Sapr_Trba	Lowland-highland	10	NA	NA	NA	NA	NA	NA
Solalex	1400	Sapr	Plla	Sapr_Plla	Lowland-lowland	10	Coexistence	0.458765321	1.155246924	1.155246924	1.599335449	Coexistence
Solalex	1400	Sapr	Trba	Sapr_Trba	Lowland-highland	10	Competitive exclusion	0.563999394	0.829015879	1.206249512	1.901409923	Coexistence
Anzeindaz	1900	Seca	Melu	Seca_Melu	Lowland-highland	10	Competitive exclusion	0.302316151	0.166763719	0.166763719	0.239024767	Competitive exclusion
Anzeindaz	1900	Seca	Asal	Seca_Asal	Highland-highland	10	Competitive exclusion	-0.677693243	0.327402914	0.327402914	0.195150643	Competitive exclusion
Anzeindaz	1900	Seca	Anal	Seca_Anal	Highland-highland	10	Competitive exclusion	-0.109670101	0.468009911	0.468009911	0.421755899	Competitive exclusion
Anzeindaz	1900	Seca	Potr	Seca_Potr	Lowland-highland	10	Competitive exclusion	-0.488309619	0.569471063	0.569471063	0.382629431	Competitive exclusion
Anzeindaz	1900	Seca	Sapr	Seca_Sapr	Lowland-highland	10	Competitive exclusion	-0.339342109	0.685966717	0.685966717	0.512166916	Competitive exclusion
Anzeindaz	1900	Seca	Trba	Seca_Trba	Highland-highland	10	Competitive exclusion	0.352774419	0.098188113	0.098188113	0.151706169	Competitive exclusion
Les Posses	890	Seca	Melu	Seca_Melu	Lowland-highland	10	Priority effect	-2.089368663	0.383531225	0.383531225	0.124145502	Competitive exclusion
Les Posses	890	Seca	Asal	Seca_Asal	Highland-highland	10	Priority effect	-1.618300187	1.520705655	1.520705655	0.251151284	Competitive exclusion
Les Posses	890	Seca	Anal	Seca_Anal	Highland-highland	10	Competitive exclusion	-0.943535291	0.233193331	0.233193331	0.119984099	Competitive exclusion
Les Posses	890	Seca	Potr	Seca_Potr	Lowland-highland	10	Priority effect	-2.603141138	0.416358488	0.416358488	0.11555431	Competitive exclusion
Les Posses	890	Seca	Sapr	Seca_Sapr	Lowland-highland	10	Priority effect	-1.336643203	0.491679923	0.491679923	0.210421481	Competitive exclusion
Les Posses	890	Seca	Trba	Seca_Trba	Highland-highland	10	NA	NA	NA	NA	NA	NA
Solalex	1400	Seca	Melu	Seca_Melu	Lowland-highland	10	NA	NA	NA	NA	NA	NA
Solalex	1400	Seca	Asal	Seca_Asal	Highland-highland	10	NA	NA	NA	NA	NA	NA
Solalex	1400	Seca	Anal	Seca_Anal	Highland-highland	10	NA	NA	NA	NA	NA	NA
Solalex	1400	Seca	Potr	Seca_Potr	Lowland-highland	10	NA	NA	NA	NA	NA	NA
Solalex	1400	Seca	Sapr	Seca_Sapr	Lowland-highland	10	NA	NA	NA	NA	NA	NA
Solalex	1400	Seca	Trba	Seca_Trba	Highland-highland	10	NA	NA	NA	NA	NA	NA
Anzeindaz	1900	Trba	Poal	Trba_Poal	Highland-highland	10	Coexistence	0.83913216	2.177990717	2.177990717	2.854136534	Coexistence
Les Posses	890	Trba	Poal	Trba_Poal	Highland-highland	10	NA	NA	NA	NA	NA	NA
Solalex	1400	Trba	Poal	Trba_Poal	Highland-highland	10	Competitive exclusion	0.9	1	1	10	Coexistence
Anzeindaz	1900	Anal	Trba	Anal_Trba	Highland-highland	11	Coexistence	0.392802216	0.742066426	0.742066426	1.222116492	Coexistence
Anzeindaz	1900	Anal	Poal	Anal_Poal	Highland-highland	11	Coexistence	0.678853884	0.886353377	0.886353377	2.75996916	Coexistence
Les Posses	890	Anal	Trba	Anal_Trba	Highland-highland	11	NA	NA	NA	NA	NA	NA
Les Posses	890	Anal	Poal	Anal_Poal	Highland-highland	11	Coexistence	0.779789947	2.202100527	2.202100527	2.062175954	Coexistence
Solalex	1400	Anal	Trba	Anal_Trba	Highland-highland	11	Competitive exclusion	0.817252587	0.547203368	0.547203368	2.994315258	Coexistence
Solalex	1400	Anal	Poal	Anal_Poal	Highland-highland	11	Coexistence	0.802097946	0.505300466	0.505300466	2.553285614	Coexistence
Anzeindaz	1900	Armo	Asal	Armo_Asal	Highland-highland	11	NA	NA	NA	NA	NA	NA
Anzeindaz	1900	Armo	Plal	Armo_Plal	Highland-highland	11	NA	NA	NA	NA	NA	NA
Anzeindaz	1900	Armo	Poal	Armo_Poal	Highland-highland	11	NA	NA	NA	NA	NA	NA
Anzeindaz	1900	Armo	Seca	Armo_Seca	Highland-highland	11	NA	NA	NA	NA	NA	NA
Anzeindaz	1900	Armo	Crbi	Armo_Crbi	Lowland-highland	11	NA	NA	NA	NA	NA	NA
Anzeindaz	1900	Armo	Plla	Armo_Plla	Lowland-highland	11	NA	NA	NA	NA	NA	NA
Anzeindaz	1900	Armo	Potr	Armo_Potr	Lowland-highland	11	NA	NA	NA	NA	NA	NA
Anzeindaz	1900	Armo	Daca	Armo_Daca	Lowland-highland	11	NA	NA	NA	NA	NA	NA
Les Posses	890	Armo	Asal	Armo_Asal	Highland-highland	11	NA	NA	NA	NA	NA	NA
Les Posses	890	Armo	Plal	Armo_Plal	Highland-highland	11	NA	NA	NA	NA	NA	NA
Les Posses	890	Armo	Poal	Armo_Poal	Highland-highland	11	NA	NA	NA	NA	NA	NA
Les Posses	890	Armo	Seca	Armo_Seca	Highland-highland	11	NA	NA	NA	NA	NA	NA
Les Posses	890	Armo	Crbi	Armo_Crbi	Lowland-highland	11	NA	NA	NA	NA	NA	NA
Les Posses	890	Armo	Plla	Armo_Plla	Lowland-highland	11	NA	NA	NA	NA	NA	NA
Les Posses	890	Armo	Potr	Armo_Potr	Lowland-highland	11	NA	NA	NA	NA	NA	NA
Les Posses	890	Armo	Daca	Armo_Daca	Lowland-highland	11	NA	NA	NA	NA	NA	NA
Solalex	1400	Armo	Asal	Armo_Asal	Highland-highland	11	NA	NA	NA	NA	NA	NA
Solalex	1400	Armo	Plal	Armo_Plal	Highland-highland	11	NA	NA	NA	NA	NA	NA
Solalex	1400	Armo	Poal	Armo_Poal	Highland-highland	11	NA	NA	NA	NA	NA	NA
Solalex	1400	Armo	Seca	Armo_Seca	Highland-highland	11	NA	NA	NA	NA	NA	NA
Solalex	1400	Armo	Crbi	Armo_Crbi	Lowland-highland	11	NA	NA	NA	NA	NA	NA
Solalex	1400	Armo	Plla	Armo_Plla	Lowland-highland	11	NA	NA	NA	NA	NA	NA
Solalex	1400	Armo	Potr	Armo_Potr	Lowland-highland	11	NA	NA	NA	NA	NA	NA
Solalex	1400	Armo	Daca	Armo_Daca	Lowland-highland	11	NA	NA	NA	NA	NA	NA
Anzeindaz	1900	Asal	Plal	Asal_Plal	Highland-highland	11	Priority effect	-0.067273123	1.051341812	1.051341812	0.891210903	Competitive exclusion
Anzeindaz	1900	Asal	Anal	Asal_Anal	Highland-highland	11	Coexistence	0.419913898	1.211946147	1.211946147	1.422408102	Coexistence
Anzeindaz	1900	Asal	Potr	Asal_Potr	Lowland-highland	11	Competitive exclusion	-0.054515103	1.510169974	1.510169974	0.62794465	Competitive exclusion
Anzeindaz	1900	Asal	Sapr	Asal_Sapr	Lowland-highland	11	Priority effect	-0.171259958	1.004634636	1.004634636	0.849842717	Competitive exclusion
Les Posses	890	Asal	Plal	Asal_Plal	Highland-highland	11	Priority effect	-1.301261194	0.543292182	0.543292182	0.236084537	Competitive exclusion
Les Posses	890	Asal	Anal	Asal_Anal	Highland-highland	11	NA	NA	NA	NA	NA	NA
Les Posses	890	Asal	Potr	Asal_Potr	Lowland-highland	11	Competitive exclusion	0.630963876	3.690361236	3.690361236	0.734280915	Competitive exclusion
Les Posses	890	Asal	Sapr	Asal_Sapr	Lowland-highland	11	NA	NA	NA	NA	NA	NA
Solalex	1400	Asal	Plal	Asal_Plal	Highland-highland	11	Competitive exclusion	0.078183035	1.087359014	1.087359014	0.997659504	Competitive exclusion
Solalex	1400	Asal	Anal	Asal_Anal	Highland-highland	11	Competitive exclusion	0.209215962	0.788546148	0.788546148	0.997170036	Competitive exclusion
Solalex	1400	Asal	Potr	Asal_Potr	Lowland-highland	11	Competitive exclusion	-1.150580243	2.907163229	2.907163229	0.15994657	Competitive exclusion
Solalex	1400	Asal	Sapr	Asal_Sapr	Lowland-highland	11	NA	NA	NA	NA	NA	NA
Anzeindaz	1900	Brer	Seca	Brer_Seca	Lowland-highland	11	Priority effect	-1.569493627	1.809806279	0.552545326	0.215040551	Competitive exclusion
Anzeindaz	1900	Brer	Melu	Brer_Melu	Lowland-lowland	11	Coexistence	0.809170164	0.524027071	0.524027071	2.746043715	Coexistence
Anzeindaz	1900	Brer	Crbi	Brer_Crbi	Lowland-lowland	11	Coexistence	0.312991844	1.386146143	1.386146143	1.050096198	Coexistence
Anzeindaz	1900	Brer	Asal	Brer_Asal	Lowland-highland	11	Competitive exclusion	-0.049148452	1.163477647	0.859492232	0.819228423	Competitive exclusion
Anzeindaz	1900	Brer	Plal	Brer_Plal	Lowland-highland	11	Coexistence	0.404207636	0.875909101	1.141670978	1.47015832	Coexistence
Anzeindaz	1900	Brer	Anal	Brer_Anal	Lowland-highland	11	Coexistence	0.576819122	1.232141172	0.811595313	1.917844958	Coexistence
Anzeindaz	1900	Brer	Potr	Brer_Potr	Lowland-lowland	11	Competitive exclusion	0.159494105	1.350621916	1.350621916	0.880897634	Competitive exclusion
Anzeindaz	1900	Brer	Sapr	Brer_Sapr	Lowland-lowland	11	Coexistence	0.288949855	1.07294913	1.07294913	1.310752332	Coexistence
Les Posses	890	Brer	Seca	Brer_Seca	Lowland-highland	11	Competitive exclusion	-2.57413083	5.090307035	0.196451804	0.054964917	Competitive exclusion
Les Posses	890	Brer	Melu	Brer_Melu	Lowland-lowland	11	Coexistence	0.817777232	1.731901145	1.731901145	3.168649936	Coexistence
Les Posses	890	Brer	Crbi	Brer_Crbi	Lowland-lowland	11	Coexistence	0.551167293	1.097920165	1.097920165	2.029292924	Coexistence
Les Posses	890	Brer	Asal	Brer_Asal	Lowland-highland	11	Priority effect	-1.623846254	0.879228297	1.137361028	0.335091393	Competitive exclusion
Les Posses	890	Brer	Plal	Brer_Plal	Lowland-highland	11	Competitive exclusion	0.575679935	2.392625004	0.417950994	0.984989937	Competitive exclusion
Les Posses	890	Brer	Anal	Brer_Anal	Lowland-highland	11	Coexistence	0.684376423	1.950957552	0.512568815	1.623987723	Coexistence
Les Posses	890	Brer	Potr	Brer_Potr	Lowland-lowland	11	Competitive exclusion	0.476734442	2.802694106	2.802694106	0.681870889	Competitive exclusion
Les Posses	890	Brer	Sapr	Brer_Sapr	Lowland-lowland	11	Coexistence	0.629178296	1.778248753	1.778248753	1.516499745	Coexistence
Solalex	1400	Brer	Seca	Brer_Seca	Lowland-highland	11	NA	NA	NA	NA	NA	NA
Solalex	1400	Brer	Melu	Brer_Melu	Lowland-lowland	11	Coexistence	0.709843827	1.132056188	1.132056188	3.044389405	Coexistence
Solalex	1400	Brer	Crbi	Brer_Crbi	Lowland-lowland	11	Competitive exclusion	-0.412380123	0.396648618	0.396648618	0.280837015	Competitive exclusion
Solalex	1400	Brer	Asal	Brer_Asal	Lowland-highland	11	Competitive exclusion	-0.862919467	0.523176743	1.911399949	0.280837015	Competitive exclusion
Solalex	1400	Brer	Plal	Brer_Plal	Lowland-highland	11	Priority effect	-0.900853246	0.533829952	1.873255699	0.280837015	Competitive exclusion
Solalex	1400	Brer	Anal	Brer_Anal	Lowland-highland	11	Coexistence	0.851861019	0.57974482	1.724896825	3.91351969	Coexistence
Solalex	1400	Brer	Potr	Brer_Potr	Lowland-lowland	11	Competitive exclusion	-0.397037084	2.524082936	2.524082936	0.283588388	Competitive exclusion
Solalex	1400	Brer	Sapr	Brer_Sapr	Lowland-lowland	11	Coexistence	0.501630333	1.150978154	1.150978154	1.74333688	Coexistence
Anzeindaz	1900	Crbi	Anal	Crbi_Anal	Lowland-highland	11	Coexistence	0.609117248	0.933067401	1.071733938	2.387077447	Coexistence
Anzeindaz	1900	Crbi	Sapr	Crbi_Sapr	Lowland-lowland	11	Coexistence	0.321374534	1.315988487	1.315988487	1.119741456	Coexistence
Anzeindaz	1900	Crbi	Plla	Crbi_Plla	Lowland-lowland	11	Coexistence	0.608460773	1.359933573	1.359933573	1.878049461	Coexistence
Anzeindaz	1900	Crbi	Trba	Crbi_Trba	Lowland-highland	11	Coexistence	0.881422747	0.389722718	2.565926884	3.286656661	Coexistence
Anzeindaz	1900	Crbi	Poal	Crbi_Poal	Lowland-highland	11	Coexistence	0.920390833	5.914770083	0.169068279	2.123728772	Coexistence
Les Posses	890	Crbi	Anal	Crbi_Anal	Lowland-highland	11	Coexistence	0.444603123	0.730780742	1.368399498	1.315781151	Coexistence
Les Posses	890	Crbi	Sapr	Crbi_Sapr	Lowland-lowland	11	Coexistence	0.580533033	2.067312471	2.067312471	1.153177367	Coexistence
Les Posses	890	Crbi	Plla	Crbi_Plla	Lowland-lowland	11	Competitive exclusion	0.222847003	0.586474833	0.586474833	0.75464527	Competitive exclusion
Les Posses	890	Crbi	Trba	Crbi_Trba	Lowland-highland	11	NA	NA	NA	NA	NA	NA
Les Posses	890	Crbi	Poal	Crbi_Poal	Lowland-highland	11	Competitive exclusion	-0.086485568	0.594446599	1.682236894	0.547127929	Competitive exclusion
Solalex	1400	Crbi	Anal	Crbi_Anal	Lowland-highland	11	Coexistence	0.627136932	1.269373384	0.78779027	2.11281389	Coexistence
Solalex	1400	Crbi	Sapr	Crbi_Sapr	Lowland-lowland	11	Competitive exclusion	0.421770075	1.930998678	1.930998678	0.895606959	Competitive exclusion
Solalex	1400	Crbi	Plla	Crbi_Plla	Lowland-lowland	11	Competitive exclusion	-0.337262694	0.650766844	0.650766844	0.486640992	Competitive exclusion
Solalex	1400	Crbi	Trba	Crbi_Trba	Lowland-highland	11	Competitive exclusion	0.9	1	1	10	Coexistence
Solalex	1400	Crbi	Poal	Crbi_Poal	Lowland-highland	11	Coexistence	0.750648974	2.493510261	0.401041061	1.608339324	Coexistence
Anzeindaz	1900	Daca	Anal	Daca_Anal	Lowland-highland	11	NA	NA	NA	NA	NA	NA
Anzeindaz	1900	Daca	Asal	Daca_Asal	Lowland-highland	11	NA	NA	NA	NA	NA	NA
Anzeindaz	1900	Daca	Poal	Daca_Poal	Lowland-highland	11	NA	NA	NA	NA	NA	NA
Anzeindaz	1900	Daca	Crbi	Daca_Crbi	Lowland-lowland	11	NA	NA	NA	NA	NA	NA
Anzeindaz	1900	Daca	Melu	Daca_Melu	Lowland-lowland	11	NA	NA	NA	NA	NA	NA
Anzeindaz	1900	Daca	Plla	Daca_Plla	Lowland-lowland	11	NA	NA	NA	NA	NA	NA
Anzeindaz	1900	Daca	Potr	Daca_Potr	Lowland-lowland	11	NA	NA	NA	NA	NA	NA
Les Posses	890	Daca	Anal	Daca_Anal	Lowland-highland	11	NA	NA	NA	NA	NA	NA
Les Posses	890	Daca	Asal	Daca_Asal	Lowland-highland	11	NA	NA	NA	NA	NA	NA
Les Posses	890	Daca	Poal	Daca_Poal	Lowland-highland	11	NA	NA	NA	NA	NA	NA
Les Posses	890	Daca	Crbi	Daca_Crbi	Lowland-lowland	11	NA	NA	NA	NA	NA	NA
Les Posses	890	Daca	Melu	Daca_Melu	Lowland-lowland	11	NA	NA	NA	NA	NA	NA
Les Posses	890	Daca	Plla	Daca_Plla	Lowland-lowland	11	NA	NA	NA	NA	NA	NA
Les Posses	890	Daca	Potr	Daca_Potr	Lowland-lowland	11	NA	NA	NA	NA	NA	NA
Solalex	1400	Daca	Anal	Daca_Anal	Lowland-highland	11	NA	NA	NA	NA	NA	NA
Solalex	1400	Daca	Asal	Daca_Asal	Lowland-highland	11	NA	NA	NA	NA	NA	NA
Solalex	1400	Daca	Poal	Daca_Poal	Lowland-highland	11	NA	NA	NA	NA	NA	NA
Solalex	1400	Daca	Crbi	Daca_Crbi	Lowland-lowland	11	NA	NA	NA	NA	NA	NA
Solalex	1400	Daca	Melu	Daca_Melu	Lowland-lowland	11	NA	NA	NA	NA	NA	NA
Solalex	1400	Daca	Plla	Daca_Plla	Lowland-lowland	11	NA	NA	NA	NA	NA	NA
Solalex	1400	Daca	Potr	Daca_Potr	Lowland-lowland	11	NA	NA	NA	NA	NA	NA
Anzeindaz	1900	Melu	Plal	Melu_Plal	Lowland-highland	11	Coexistence	0.775440863	2.245591368	0.445316995	1.98307226	Coexistence
Anzeindaz	1900	Melu	Anal	Melu_Anal	Lowland-highland	11	Competitive exclusion	0.633184321	2.910445217	0.343590044	0.936683091	Competitive exclusion
Anzeindaz	1900	Melu	Potr	Melu_Potr	Lowland-lowland	11	Coexistence	0.683788709	3.162112908	3.162112908	1.000104207	Coexistence
Anzeindaz	1900	Melu	Sapr	Melu_Sapr	Lowland-lowland	11	Coexistence	0.759442701	2.405572991	2.405572991	1.728076331	Coexistence
Anzeindaz	1900	Melu	Trba	Melu_Trba	Lowland-highland	11	Coexistence	0.729980077	2.700199231	0.370343043	1.371539695	Coexistence
Les Posses	890	Melu	Plal	Melu_Plal	Lowland-highland	11	Coexistence	0.673372927	1.662999268	0.601323175	1.841008372	Coexistence
Les Posses	890	Melu	Anal	Melu_Anal	Lowland-highland	11	Coexistence	0.543926014	1.386471714	0.721255248	1.581443518	Coexistence
Les Posses	890	Melu	Potr	Melu_Potr	Lowland-lowland	11	Coexistence	0.547193713	1.043343859	1.043343859	2.116703792	Coexistence
Les Posses	890	Melu	Sapr	Melu_Sapr	Lowland-lowland	11	Coexistence	0.649983661	1.317109888	1.317109888	2.169150435	Coexistence
Les Posses	890	Melu	Trba	Melu_Trba	Lowland-highland	11	NA	NA	NA	NA	NA	NA
Solalex	1400	Melu	Plal	Melu_Plal	Lowland-highland	11	Coexistence	0.580981618	1.035037204	0.966148846	2.305743344	Coexistence
Solalex	1400	Melu	Anal	Melu_Anal	Lowland-highland	11	Coexistence	0.512444422	1.121516904	0.891649512	1.828816144	Coexistence
Solalex	1400	Melu	Potr	Melu_Potr	Lowland-lowland	11	Competitive exclusion	-0.089730796	3.622807335	3.622807335	0.253300203	Competitive exclusion
Solalex	1400	Melu	Sapr	Melu_Sapr	Lowland-lowland	11	Coexistence	0.428650815	0.961979319	0.961979319	1.683697718	Coexistence
Solalex	1400	Melu	Trba	Melu_Trba	Lowland-highland	11	Priority effect	0.646851372	0.283166894	3.531486279	0.801834897	Competitive exclusion
Anzeindaz	1900	Plal	Sapr	Plal_Sapr	Lowland-highland	11	Competitive exclusion	-0.024264028	1.180387223	1.180387223	0.827110586	Competitive exclusion
Anzeindaz	1900	Plal	Plla	Plal_Plla	Lowland-highland	11	Coexistence	0.270932778	0.886315397	0.886315397	1.215684054	Coexistence
Anzeindaz	1900	Plal	Trba	Plal_Trba	Highland-highland	11	Coexistence	0.350839962	0.978968184	0.978968184	1.50805368	Coexistence
Anzeindaz	1900	Plal	Poal	Plal_Poal	Highland-highland	11	Coexistence	0.589754748	0.931706029	0.931706029	2.271095215	Coexistence
Les Posses	890	Plal	Sapr	Plal_Sapr	Lowland-highland	11	NA	NA	NA	NA	NA	NA
Les Posses	890	Plal	Plla	Plal_Plla	Lowland-highland	11	Coexistence	0.412880233	0.786850865	0.786850865	1.340187997	Coexistence
Les Posses	890	Plal	Trba	Plal_Trba	Highland-highland	11	NA	NA	NA	NA	NA	NA
Les Posses	890	Plal	Poal	Plal_Poal	Highland-highland	11	Coexistence	0.533939661	1.430274067	1.430274067	1.500163482	Coexistence
Solalex	1400	Plal	Sapr	Plal_Sapr	Lowland-highland	11	Coexistence	0.253786015	0.843005814	0.843005814	1.129710553	Coexistence
Solalex	1400	Plal	Plla	Plal_Plla	Lowland-highland	11	Coexistence	0.403180442	0.991388531	0.991388531	1.661119374	Coexistence
Solalex	1400	Plal	Trba	Plal_Trba	Highland-highland	11	Competitive exclusion	0.484009053	0.9139274	0.9139274	1.771208207	Coexistence
Solalex	1400	Plal	Poal	Plal_Poal	Highland-highland	11	Coexistence	0.718799433	0.52965195	0.52965195	1.88353799	Coexistence
Anzeindaz	1900	Plla	Trba	Plla_Trba	Lowland-highland	11	Coexistence	0.861669136	0.478795581	2.088573995	3.461234663	Coexistence
Anzeindaz	1900	Plla	Poal	Plla_Poal	Lowland-highland	11	Coexistence	0.625829304	1.199157031	0.83391914	2.228713121	Coexistence
Les Posses	890	Plla	Trba	Plla_Trba	Lowland-highland	11	NA	NA	NA	NA	NA	NA
Les Posses	890	Plla	Poal	Plla_Poal	Lowland-highland	11	Coexistence	0.698375647	1.094931461	0.913299175	3.027935794	Coexistence
Solalex	1400	Plla	Trba	Plla_Trba	Lowland-highland	11	Competitive exclusion	0.893107239	0.460309833	2.172449788	4.306276967	Coexistence
Solalex	1400	Plla	Poal	Plla_Poal	Lowland-highland	11	Coexistence	0.647125119	0.854538231	1.170222657	2.421646532	Coexistence
Anzeindaz	1900	Potr	Plla	Potr_Plla	Lowland-lowland	11	Coexistence	0.503802175	0.581388547	0.581388547	1.171687014	Coexistence
Anzeindaz	1900	Potr	Poal	Potr_Poal	Lowland-highland	11	Competitive exclusion	0.255802036	0.631957844	1.58238403	0.849179754	Competitive exclusion
Les Posses	890	Potr	Plla	Potr_Plla	Lowland-lowland	11	Coexistence	0.59505865	0.653044455	0.653044455	1.612688986	Coexistence
Les Posses	890	Potr	Poal	Potr_Poal	Lowland-highland	11	Competitive exclusion	-0.01095597	0.62748905	1.593653307	0.620688803	Competitive exclusion
Solalex	1400	Potr	Plla	Potr_Plla	Lowland-lowland	11	Competitive exclusion	0.270917384	0.330366303	0.330366303	0.453126019	Competitive exclusion
Solalex	1400	Potr	Poal	Potr_Poal	Lowland-highland	11	Competitive exclusion	-1.008804118	0.248552703	4.023291599	0.123731677	Competitive exclusion
Anzeindaz	1900	Sapr	Plla	Sapr_Plla	Lowland-lowland	11	Coexistence	0.495160646	0.89160876	0.89160876	1.766123725	Coexistence
Anzeindaz	1900	Sapr	Trba	Sapr_Trba	Lowland-highland	11	Coexistence	0.399976301	0.861292719	1.161045458	1.435431168	Coexistence
Les Posses	890	Sapr	Plla	Sapr_Plla	Lowland-lowland	11	Coexistence	0.518070608	1.099584323	1.099584323	1.887070159	Coexistence
Les Posses	890	Sapr	Trba	Sapr_Trba	Lowland-highland	11	NA	NA	NA	NA	NA	NA
Solalex	1400	Sapr	Plla	Sapr_Plla	Lowland-lowland	11	Coexistence	0.411478547	1.135068829	1.135068829	1.496978297	Coexistence
Solalex	1400	Sapr	Trba	Sapr_Trba	Lowland-highland	11	Competitive exclusion	0.73224024	0.497692649	2.009272191	1.858728325	Coexistence
Anzeindaz	1900	Seca	Melu	Seca_Melu	Lowland-highland	11	Competitive exclusion	0.320165477	0.147094619	0.147094619	0.216368268	Competitive exclusion
Anzeindaz	1900	Seca	Asal	Seca_Asal	Highland-highland	11	Competitive exclusion	-0.081053412	0.918047715	0.918047715	0.849215872	Competitive exclusion
Anzeindaz	1900	Seca	Anal	Seca_Anal	Highland-highland	11	Competitive exclusion	0.023534838	0.457676203	0.457676203	0.46870715	Competitive exclusion
Anzeindaz	1900	Seca	Potr	Seca_Potr	Lowland-highland	11	Competitive exclusion	-1.11599675	0.456708172	0.456708172	0.215835952	Competitive exclusion
[truncated: 82,001 more rows]
