# Supplementary material for: Competition contributes to both warm and cool range edges
Source: Nat Commun. 2022 May 6;13:2502. doi: 10.1038/s41467-022-30013-3 (PMC9076896; doi:10.1038/s41467-022-30013-3)
Supplement: Supplementary file 11 — Source Data [file 41467_2022_30013_MOESM11_ESM.xlsx]

## Sheet: figure 1
points (mean and SE)	neighbor	origin.focal	elevation	y	ymin	ymax	value
	Neighbors absent	Highland	890	0.552513	-0.154112	1.25914	population growth rates (log-scale)
	Neighbors absent	Highland	1400	0.657267	0.0948192	1.21971	population growth rates (log-scale)
	Neighbors absent	Highland	1900	1.06664	0.73675	1.39652	population growth rates (log-scale)
	Neighbors absent	Lowland	890	1.98524	1.73406	2.23641	population growth rates (log-scale)
	Neighbors absent	Lowland	1400	1.81809	1.45753	2.17865	population growth rates (log-scale)
	Neighbors absent	Lowland	1900	1.55183	1.29255	1.81112	population growth rates (log-scale)
	Neighbors present	Highland	890	-0.18555	-0.392715	0.0216145	population growth rates (log-scale)
	Neighbors present	Highland	1400	-0.0224763	-0.168722	0.12377	population growth rates (log-scale)
	Neighbors present	Highland	1900	0.275711	0.176545	0.374877	population growth rates (log-scale)
	Neighbors present	Lowland	890	1.02114	0.895516	1.14677	population growth rates (log-scale)
	Neighbors present	Lowland	1400	0.754884	0.597399	0.912368	population growth rates (log-scale)
	Neighbors present	Lowland	1900	0.536142	0.375721	0.696564	population growth rates (log-scale)
lines (mean trend)	neighbor	origin.focal	x	xend	y	yend	value
	Neighbors absent	Highland	890	1900	0.334148	1.04057	population growth rates (log-scale)
	Neighbors absent	Lowland	890	1900	1.99635	1.56689	population growth rates (log-scale)
	Neighbors present	Highland	890	1900	-0.278948	0.263804	population growth rates (log-scale)
	Neighbors present	Lowland	890	1900	0.881359	0.60229	population growth rates (log-scale)
shadings (95% CI)	neighbor	origin.focal	elevation	ymin	ymax		value
	Neighbors absent	Highland	890	0.189406	0.478889		population growth rates (log-scale)
	Neighbors absent	Lowland	890	1.91432	2.07839		population growth rates (log-scale)
	Neighbors absent	Highland	892.024	0.191185	0.479941		population growth rates (log-scale)
	Neighbors absent	Lowland	892.024	1.91367	2.07732		population growth rates (log-scale)
	Neighbors absent	Highland	894.048	0.192964	0.480994		population growth rates (log-scale)
	Neighbors absent	Lowland	894.048	1.91302	2.07625		population growth rates (log-scale)
	Neighbors absent	Highland	896.072	0.194743	0.482047		population growth rates (log-scale)
	Neighbors absent	Lowland	896.072	1.91236	2.07518		population growth rates (log-scale)
	Neighbors absent	Highland	898.096	0.196521	0.4831		population growth rates (log-scale)
	Neighbors absent	Lowland	898.096	1.91171	2.07411		population growth rates (log-scale)
	Neighbors absent	Highland	900.12	0.198299	0.484153		population growth rates (log-scale)
	Neighbors absent	Lowland	900.12	1.91106	2.07304		population growth rates (log-scale)
	Neighbors absent	Highland	902.144	0.200076	0.485207		population growth rates (log-scale)
	Neighbors absent	Lowland	902.144	1.9104	2.07198		population growth rates (log-scale)
	Neighbors absent	Highland	904.168	0.201854	0.486261		population growth rates (log-scale)
	Neighbors absent	Lowland	904.168	1.90975	2.07091		population growth rates (log-scale)
	Neighbors absent	Highland	906.192	0.203631	0.487315		population growth rates (log-scale)
	Neighbors absent	Lowland	906.192	1.90909	2.06984		population growth rates (log-scale)
	Neighbors absent	Highland	908.216	0.205408	0.48837		population growth rates (log-scale)
	Neighbors absent	Lowland	908.216	1.90844	2.06878		population growth rates (log-scale)
	Neighbors absent	Highland	910.24	0.207184	0.489424		population growth rates (log-scale)
	Neighbors absent	Lowland	910.24	1.90778	2.06771		population growth rates (log-scale)
	Neighbors absent	Highland	912.265	0.208961	0.490479		population growth rates (log-scale)
	Neighbors absent	Lowland	912.265	1.90713	2.06665		population growth rates (log-scale)
	Neighbors absent	Highland	914.289	0.210737	0.491535		population growth rates (log-scale)
	Neighbors absent	Lowland	914.289	1.90647	2.06558		population growth rates (log-scale)
	Neighbors absent	Highland	916.313	0.212513	0.49259		population growth rates (log-scale)
	Neighbors absent	Lowland	916.313	1.90581	2.06452		population growth rates (log-scale)
	Neighbors absent	Highland	918.337	0.214288	0.493646		population growth rates (log-scale)
	Neighbors absent	Lowland	918.337	1.90516	2.06346		population growth rates (log-scale)
	Neighbors absent	Highland	920.361	0.216063	0.494702		population growth rates (log-scale)
	Neighbors absent	Lowland	920.361	1.9045	2.06239		population growth rates (log-scale)
	Neighbors absent	Highland	922.385	0.217838	0.495759		population growth rates (log-scale)
	Neighbors absent	Lowland	922.385	1.90384	2.06133		population growth rates (log-scale)
	Neighbors absent	Highland	924.409	0.219613	0.496815		population growth rates (log-scale)
	Neighbors absent	Lowland	924.409	1.90318	2.06027		population growth rates (log-scale)
	Neighbors absent	Highland	926.433	0.221387	0.497872		population growth rates (log-scale)
	Neighbors absent	Lowland	926.433	1.90252	2.05921		population growth rates (log-scale)
	Neighbors absent	Highland	928.457	0.223161	0.49893		population growth rates (log-scale)
	Neighbors absent	Lowland	928.457	1.90186	2.05815		population growth rates (log-scale)
	Neighbors absent	Highland	930.481	0.224935	0.499987		population growth rates (log-scale)
	Neighbors absent	Lowland	930.481	1.9012	2.05709		population growth rates (log-scale)
	Neighbors absent	Highland	932.505	0.226708	0.501045		population growth rates (log-scale)
	Neighbors absent	Lowland	932.505	1.90054	2.05603		population growth rates (log-scale)
	Neighbors absent	Highland	934.529	0.228481	0.502104		population growth rates (log-scale)
	Neighbors absent	Lowland	934.529	1.89987	2.05497		population growth rates (log-scale)
	Neighbors absent	Highland	936.553	0.230254	0.503162		population growth rates (log-scale)
	Neighbors absent	Lowland	936.553	1.89921	2.05391		population growth rates (log-scale)
	Neighbors absent	Highland	938.577	0.232027	0.504221		population growth rates (log-scale)
	Neighbors absent	Lowland	938.577	1.89855	2.05285		population growth rates (log-scale)
	Neighbors absent	Highland	940.601	0.233799	0.50528		population growth rates (log-scale)
	Neighbors absent	Lowland	940.601	1.89788	2.05179		population growth rates (log-scale)
	Neighbors absent	Highland	942.625	0.235571	0.506339		population growth rates (log-scale)
	Neighbors absent	Lowland	942.625	1.89722	2.05073		population growth rates (log-scale)
	Neighbors absent	Highland	944.649	0.237342	0.507399		population growth rates (log-scale)
	Neighbors absent	Lowland	944.649	1.89656	2.04968		population growth rates (log-scale)
	Neighbors absent	Highland	946.673	0.239114	0.508459		population growth rates (log-scale)
	Neighbors absent	Lowland	946.673	1.89589	2.04862		population growth rates (log-scale)
	Neighbors absent	Highland	948.697	0.240885	0.50952		population growth rates (log-scale)
	Neighbors absent	Lowland	948.697	1.89522	2.04757		population growth rates (log-scale)
	Neighbors absent	Highland	950.721	0.242655	0.51058		population growth rates (log-scale)
	Neighbors absent	Lowland	950.721	1.89456	2.04651		population growth rates (log-scale)
	Neighbors absent	Highland	952.745	0.244426	0.511641		population growth rates (log-scale)
	Neighbors absent	Lowland	952.745	1.89389	2.04546		population growth rates (log-scale)
	Neighbors absent	Highland	954.77	0.246196	0.512703		population growth rates (log-scale)
	Neighbors absent	Lowland	954.77	1.89322	2.0444		population growth rates (log-scale)
	Neighbors absent	Highland	956.794	0.247965	0.513764		population growth rates (log-scale)
	Neighbors absent	Lowland	956.794	1.89255	2.04335		population growth rates (log-scale)
	Neighbors absent	Highland	958.818	0.249735	0.514826		population growth rates (log-scale)
	Neighbors absent	Lowland	958.818	1.89188	2.0423		population growth rates (log-scale)
	Neighbors absent	Highland	960.842	0.251504	0.515889		population growth rates (log-scale)
	Neighbors absent	Lowland	960.842	1.89122	2.04125		population growth rates (log-scale)
	Neighbors absent	Highland	962.866	0.253272	0.516952		population growth rates (log-scale)
	Neighbors absent	Lowland	962.866	1.89055	2.0402		population growth rates (log-scale)
	Neighbors absent	Highland	964.89	0.255041	0.518015		population growth rates (log-scale)
	Neighbors absent	Lowland	964.89	1.88987	2.03915		population growth rates (log-scale)
	Neighbors absent	Highland	966.914	0.256809	0.519078		population growth rates (log-scale)
	Neighbors absent	Lowland	966.914	1.8892	2.0381		population growth rates (log-scale)
	Neighbors absent	Highland	968.938	0.258576	0.520142		population growth rates (log-scale)
	Neighbors absent	Lowland	968.938	1.88853	2.03705		population growth rates (log-scale)
	Neighbors absent	Highland	970.962	0.260344	0.521206		population growth rates (log-scale)
	Neighbors absent	Lowland	970.962	1.88786	2.036		population growth rates (log-scale)
	Neighbors absent	Highland	972.986	0.262111	0.52227		population growth rates (log-scale)
	Neighbors absent	Lowland	972.986	1.88719	2.03495		population growth rates (log-scale)
	Neighbors absent	Highland	975.01	0.263877	0.523335		population growth rates (log-scale)
	Neighbors absent	Lowland	975.01	1.88651	2.0339		population growth rates (log-scale)
	Neighbors absent	Highland	977.034	0.265643	0.5244		population growth rates (log-scale)
	Neighbors absent	Lowland	977.034	1.88584	2.03286		population growth rates (log-scale)
	Neighbors absent	Highland	979.058	0.267409	0.525465		population growth rates (log-scale)
	Neighbors absent	Lowland	979.058	1.88516	2.03181		population growth rates (log-scale)
	Neighbors absent	Highland	981.082	0.269175	0.526531		population growth rates (log-scale)
	Neighbors absent	Lowland	981.082	1.88449	2.03076		population growth rates (log-scale)
	Neighbors absent	Highland	983.106	0.27094	0.527597		population growth rates (log-scale)
	Neighbors absent	Lowland	983.106	1.88381	2.02972		population growth rates (log-scale)
	Neighbors absent	Highland	985.13	0.272705	0.528664		population growth rates (log-scale)
	Neighbors absent	Lowland	985.13	1.88313	2.02868		population growth rates (log-scale)
	Neighbors absent	Highland	987.154	0.274469	0.529731		population growth rates (log-scale)
	Neighbors absent	Lowland	987.154	1.88245	2.02763		population growth rates (log-scale)
	Neighbors absent	Highland	989.178	0.276233	0.530798		population growth rates (log-scale)
	Neighbors absent	Lowland	989.178	1.88178	2.02659		population growth rates (log-scale)
	Neighbors absent	Highland	991.202	0.277997	0.531866		population growth rates (log-scale)
	Neighbors absent	Lowland	991.202	1.8811	2.02555		population growth rates (log-scale)
	Neighbors absent	Highland	993.226	0.27976	0.532934		population growth rates (log-scale)
	Neighbors absent	Lowland	993.226	1.88042	2.02451		population growth rates (log-scale)
	Neighbors absent	Highland	995.251	0.281523	0.534002		population growth rates (log-scale)
	Neighbors absent	Lowland	995.251	1.87974	2.02346		population growth rates (log-scale)
	Neighbors absent	Highland	997.275	0.283286	0.535071		population growth rates (log-scale)
	Neighbors absent	Lowland	997.275	1.87906	2.02242		population growth rates (log-scale)
	Neighbors absent	Highland	999.299	0.285048	0.53614		population growth rates (log-scale)
	Neighbors absent	Lowland	999.299	1.87837	2.02139		population growth rates (log-scale)
	Neighbors absent	Highland	1001.32	0.286809	0.53721		population growth rates (log-scale)
	Neighbors absent	Lowland	1001.32	1.87769	2.02035		population growth rates (log-scale)
	Neighbors absent	Highland	1003.35	0.288571	0.53828		population growth rates (log-scale)
	Neighbors absent	Lowland	1003.35	1.87701	2.01931		population growth rates (log-scale)
	Neighbors absent	Highland	1005.37	0.290332	0.53935		population growth rates (log-scale)
	Neighbors absent	Lowland	1005.37	1.87632	2.01827		population growth rates (log-scale)
	Neighbors absent	Highland	1007.39	0.292092	0.540421		population growth rates (log-scale)
	Neighbors absent	Lowland	1007.39	1.87564	2.01723		population growth rates (log-scale)
	Neighbors absent	Highland	1009.42	0.293853	0.541492		population growth rates (log-scale)
	Neighbors absent	Lowland	1009.42	1.87495	2.0162		population growth rates (log-scale)
	Neighbors absent	Highland	1011.44	0.295612	0.542564		population growth rates (log-scale)
	Neighbors absent	Lowland	1011.44	1.87427	2.01516		population growth rates (log-scale)
	Neighbors absent	Highland	1013.47	0.297372	0.543636		population growth rates (log-scale)
	Neighbors absent	Lowland	1013.47	1.87358	2.01413		population growth rates (log-scale)
	Neighbors absent	Highland	1015.49	0.29913	0.544708		population growth rates (log-scale)
	Neighbors absent	Lowland	1015.49	1.87289	2.0131		population growth rates (log-scale)
	Neighbors absent	Highland	1017.52	0.300889	0.545781		population growth rates (log-scale)
	Neighbors absent	Lowland	1017.52	1.8722	2.01206		population growth rates (log-scale)
	Neighbors absent	Highland	1019.54	0.302647	0.546855		population growth rates (log-scale)
	Neighbors absent	Lowland	1019.54	1.87151	2.01103		population growth rates (log-scale)
	Neighbors absent	Highland	1021.56	0.304405	0.547928		population growth rates (log-scale)
	Neighbors absent	Lowland	1021.56	1.87082	2.01		population growth rates (log-scale)
	Neighbors absent	Highland	1023.59	0.306162	0.549002		population growth rates (log-scale)
	Neighbors absent	Lowland	1023.59	1.87013	2.00897		population growth rates (log-scale)
	Neighbors absent	Highland	1025.61	0.307919	0.550077		population growth rates (log-scale)
	Neighbors absent	Lowland	1025.61	1.86944	2.00794		population growth rates (log-scale)
	Neighbors absent	Highland	1027.64	0.309675	0.551152		population growth rates (log-scale)
	Neighbors absent	Lowland	1027.64	1.86875	2.00691		population growth rates (log-scale)
	Neighbors absent	Highland	1029.66	0.311431	0.552227		population growth rates (log-scale)
	Neighbors absent	Lowland	1029.66	1.86806	2.00588		population growth rates (log-scale)
	Neighbors absent	Highland	1031.68	0.313186	0.553303		population growth rates (log-scale)
	Neighbors absent	Lowland	1031.68	1.86736	2.00485		population growth rates (log-scale)
	Neighbors absent	Highland	1033.71	0.314941	0.55438		population growth rates (log-scale)
	Neighbors absent	Lowland	1033.71	1.86667	2.00383		population growth rates (log-scale)
	Neighbors absent	Highland	1035.73	0.316696	0.555456		population growth rates (log-scale)
	Neighbors absent	Lowland	1035.73	1.86597	2.0028		population growth rates (log-scale)
	Neighbors absent	Highland	1037.76	0.31845	0.556534		population growth rates (log-scale)
	Neighbors absent	Lowland	1037.76	1.86528	2.00178		population growth rates (log-scale)
	Neighbors absent	Highland	1039.78	0.320204	0.557611		population growth rates (log-scale)
	Neighbors absent	Lowland	1039.78	1.86458	2.00075		population growth rates (log-scale)
	Neighbors absent	Highland	1041.8	0.321957	0.55869		population growth rates (log-scale)
	Neighbors absent	Lowland	1041.8	1.86388	1.99973		population growth rates (log-scale)
	Neighbors absent	Highland	1043.83	0.32371	0.559768		population growth rates (log-scale)
	Neighbors absent	Lowland	1043.83	1.86318	1.99871		population growth rates (log-scale)
	Neighbors absent	Highland	1045.85	0.325462	0.560847		population growth rates (log-scale)
	Neighbors absent	Lowland	1045.85	1.86249	1.99768		population growth rates (log-scale)
	Neighbors absent	Highland	1047.88	0.327214	0.561927		population growth rates (log-scale)
	Neighbors absent	Lowland	1047.88	1.86179	1.99666		population growth rates (log-scale)
	Neighbors absent	Highland	1049.9	0.328965	0.563007		population growth rates (log-scale)
	Neighbors absent	Lowland	1049.9	1.86108	1.99564		population growth rates (log-scale)
	Neighbors absent	Highland	1051.92	0.330716	0.564087		population growth rates (log-scale)
	Neighbors absent	Lowland	1051.92	1.86038	1.99462		population growth rates (log-scale)
	Neighbors absent	Highland	1053.95	0.332466	0.565168		population growth rates (log-scale)
	Neighbors absent	Lowland	1053.95	1.85968	1.9936		population growth rates (log-scale)
	Neighbors absent	Highland	1055.97	0.334216	0.56625		population growth rates (log-scale)
	Neighbors absent	Lowland	1055.97	1.85898	1.99259		population growth rates (log-scale)
	Neighbors absent	Highland	1058	0.335965	0.567332		population growth rates (log-scale)
	Neighbors absent	Lowland	1058	1.85827	1.99157		population growth rates (log-scale)
	Neighbors absent	Highland	1060.02	0.337714	0.568415		population growth rates (log-scale)
	Neighbors absent	Lowland	1060.02	1.85757	1.99055		population growth rates (log-scale)
	Neighbors absent	Highland	1062.04	0.339462	0.569498		population growth rates (log-scale)
	Neighbors absent	Lowland	1062.04	1.85686	1.98954		population growth rates (log-scale)
	Neighbors absent	Highland	1064.07	0.34121	0.570581		population growth rates (log-scale)
	Neighbors absent	Lowland	1064.07	1.85615	1.98852		population growth rates (log-scale)
	Neighbors absent	Highland	1066.09	0.342958	0.571665		population growth rates (log-scale)
	Neighbors absent	Lowland	1066.09	1.85545	1.98751		population growth rates (log-scale)
	Neighbors absent	Highland	1068.12	0.344704	0.57275		population growth rates (log-scale)
	Neighbors absent	Lowland	1068.12	1.85474	1.9865		population growth rates (log-scale)
	Neighbors absent	Highland	1070.14	0.346451	0.573835		population growth rates (log-scale)
	Neighbors absent	Lowland	1070.14	1.85403	1.98549		population growth rates (log-scale)
	Neighbors absent	Highland	1072.16	0.348196	0.57492		population growth rates (log-scale)
	Neighbors absent	Lowland	1072.16	1.85332	1.98448		population growth rates (log-scale)
	Neighbors absent	Highland	1074.19	0.349942	0.576007		population growth rates (log-scale)
	Neighbors absent	Lowland	1074.19	1.8526	1.98347		population growth rates (log-scale)
	Neighbors absent	Highland	1076.21	0.351686	0.577093		population growth rates (log-scale)
	Neighbors absent	Lowland	1076.21	1.85189	1.98246		population growth rates (log-scale)
	Neighbors absent	Highland	1078.24	0.35343	0.57818		population growth rates (log-scale)
	Neighbors absent	Lowland	1078.24	1.85118	1.98145		population growth rates (log-scale)
	Neighbors absent	Highland	1080.26	0.355174	0.579268		population growth rates (log-scale)
	Neighbors absent	Lowland	1080.26	1.85046	1.98044		population growth rates (log-scale)
	Neighbors absent	Highland	1082.28	0.356917	0.580357		population growth rates (log-scale)
	Neighbors absent	Lowland	1082.28	1.84975	1.97944		population growth rates (log-scale)
	Neighbors absent	Highland	1084.31	0.358659	0.581445		population growth rates (log-scale)
	Neighbors absent	Lowland	1084.31	1.84903	1.97843		population growth rates (log-scale)
	Neighbors absent	Highland	1086.33	0.360401	0.582535		population growth rates (log-scale)
	Neighbors absent	Lowland	1086.33	1.84832	1.97743		population growth rates (log-scale)
	Neighbors absent	Highland	1088.36	0.362143	0.583625		population growth rates (log-scale)
	Neighbors absent	Lowland	1088.36	1.8476	1.97642		population growth rates (log-scale)
	Neighbors absent	Highland	1090.38	0.363883	0.584715		population growth rates (log-scale)
	Neighbors absent	Lowland	1090.38	1.84688	1.97542		population growth rates (log-scale)
	Neighbors absent	Highland	1092.4	0.365624	0.585807		population growth rates (log-scale)
	Neighbors absent	Lowland	1092.4	1.84616	1.97442		population growth rates (log-scale)
	Neighbors absent	Highland	1094.43	0.367363	0.586898		population growth rates (log-scale)
	Neighbors absent	Lowland	1094.43	1.84544	1.97342		population growth rates (log-scale)
	Neighbors absent	Highland	1096.45	0.369102	0.587991		population growth rates (log-scale)
	Neighbors absent	Lowland	1096.45	1.84472	1.97242		population growth rates (log-scale)
	Neighbors absent	Highland	1098.48	0.370841	0.589084		population growth rates (log-scale)
	Neighbors absent	Lowland	1098.48	1.84399	1.97142		population growth rates (log-scale)
	Neighbors absent	Highland	1100.5	0.372579	0.590177		population growth rates (log-scale)
	Neighbors absent	Lowland	1100.5	1.84327	1.97042		population growth rates (log-scale)
	Neighbors absent	Highland	1102.53	0.374316	0.591271		population growth rates (log-scale)
	Neighbors absent	Lowland	1102.53	1.84254	1.96943		population growth rates (log-scale)
	Neighbors absent	Highland	1104.55	0.376052	0.592366		population growth rates (log-scale)
	Neighbors absent	Lowland	1104.55	1.84182	1.96843		population growth rates (log-scale)
	Neighbors absent	Highland	1106.57	0.377788	0.593461		population growth rates (log-scale)
	Neighbors absent	Lowland	1106.57	1.84109	1.96744		population growth rates (log-scale)
	Neighbors absent	Highland	1108.6	0.379524	0.594557		population growth rates (log-scale)
	Neighbors absent	Lowland	1108.6	1.84036	1.96644		population growth rates (log-scale)
	Neighbors absent	Highland	1110.62	0.381259	0.595654		population growth rates (log-scale)
	Neighbors absent	Lowland	1110.62	1.83963	1.96545		population growth rates (log-scale)
	Neighbors absent	Highland	1112.65	0.382993	0.596751		population growth rates (log-scale)
	Neighbors absent	Lowland	1112.65	1.8389	1.96446		population growth rates (log-scale)
	Neighbors absent	Highland	1114.67	0.384726	0.597849		population growth rates (log-scale)
	Neighbors absent	Lowland	1114.67	1.83817	1.96347		population growth rates (log-scale)
	Neighbors absent	Highland	1116.69	0.386459	0.598947		population growth rates (log-scale)
	Neighbors absent	Lowland	1116.69	1.83744	1.96248		population growth rates (log-scale)
	Neighbors absent	Highland	1118.72	0.388191	0.600046		population growth rates (log-scale)
	Neighbors absent	Lowland	1118.72	1.83671	1.96149		population growth rates (log-scale)
	Neighbors absent	Highland	1120.74	0.389923	0.601146		population growth rates (log-scale)
	Neighbors absent	Lowland	1120.74	1.83597	1.96051		population growth rates (log-scale)
	Neighbors absent	Highland	1122.77	0.391654	0.602247		population growth rates (log-scale)
	Neighbors absent	Lowland	1122.77	1.83524	1.95952		population growth rates (log-scale)
	Neighbors absent	Highland	1124.79	0.393384	0.603348		population growth rates (log-scale)
	Neighbors absent	Lowland	1124.79	1.8345	1.95854		population growth rates (log-scale)
	Neighbors absent	Highland	1126.81	0.395114	0.604449		population growth rates (log-scale)
	Neighbors absent	Lowland	1126.81	1.83377	1.95755		population growth rates (log-scale)
	Neighbors absent	Highland	1128.84	0.396843	0.605552		population growth rates (log-scale)
	Neighbors absent	Lowland	1128.84	1.83303	1.95657		population growth rates (log-scale)
	Neighbors absent	Highland	1130.86	0.398571	0.606655		population growth rates (log-scale)
	Neighbors absent	Lowland	1130.86	1.83229	1.95559		population growth rates (log-scale)
	Neighbors absent	Highland	1132.89	0.400298	0.607759		population growth rates (log-scale)
	Neighbors absent	Lowland	1132.89	1.83155	1.95461		population growth rates (log-scale)
	Neighbors absent	Highland	1134.91	0.402025	0.608863		population growth rates (log-scale)
	Neighbors absent	Lowland	1134.91	1.83081	1.95363		population growth rates (log-scale)
	Neighbors absent	Highland	1136.93	0.403751	0.609969		population growth rates (log-scale)
	Neighbors absent	Lowland	1136.93	1.83006	1.95265		population growth rates (log-scale)
	Neighbors absent	Highland	1138.96	0.405477	0.611074		population growth rates (log-scale)
	Neighbors absent	Lowland	1138.96	1.82932	1.95167		population growth rates (log-scale)
	Neighbors absent	Highland	1140.98	0.407201	0.612181		population growth rates (log-scale)
	Neighbors absent	Lowland	1140.98	1.82857	1.95069		population growth rates (log-scale)
	Neighbors absent	Highland	1143.01	0.408925	0.613288		population growth rates (log-scale)
	Neighbors absent	Lowland	1143.01	1.82783	1.94972		population growth rates (log-scale)
	Neighbors absent	Highland	1145.03	0.410649	0.614397		population growth rates (log-scale)
	Neighbors absent	Lowland	1145.03	1.82708	1.94874		population growth rates (log-scale)
	Neighbors absent	Highland	1147.05	0.412371	0.615505		population growth rates (log-scale)
	Neighbors absent	Lowland	1147.05	1.82633	1.94777		population growth rates (log-scale)
	Neighbors absent	Highland	1149.08	0.414093	0.616615		population growth rates (log-scale)
	Neighbors absent	Lowland	1149.08	1.82558	1.9468		population growth rates (log-scale)
	Neighbors absent	Highland	1151.1	0.415814	0.617725		population growth rates (log-scale)
	Neighbors absent	Lowland	1151.1	1.82483	1.94583		population growth rates (log-scale)
	Neighbors absent	Highland	1153.13	0.417534	0.618836		population growth rates (log-scale)
	Neighbors absent	Lowland	1153.13	1.82408	1.94486		population growth rates (log-scale)
	Neighbors absent	Highland	1155.15	0.419254	0.619948		population growth rates (log-scale)
	Neighbors absent	Lowland	1155.15	1.82333	1.94389		population growth rates (log-scale)
	Neighbors absent	Highland	1157.17	0.420973	0.621061		population growth rates (log-scale)
	Neighbors absent	Lowland	1157.17	1.82257	1.94292		population growth rates (log-scale)
	Neighbors absent	Highland	1159.2	0.422691	0.622174		population growth rates (log-scale)
	Neighbors absent	Lowland	1159.2	1.82182	1.94196		population growth rates (log-scale)
	Neighbors absent	Highland	1161.22	0.424408	0.623288		population growth rates (log-scale)
	Neighbors absent	Lowland	1161.22	1.82106	1.94099		population growth rates (log-scale)
	Neighbors absent	Highland	1163.25	0.426124	0.624403		population growth rates (log-scale)
	Neighbors absent	Lowland	1163.25	1.8203	1.94003		population growth rates (log-scale)
	Neighbors absent	Highland	1165.27	0.42784	0.625519		population growth rates (log-scale)
	Neighbors absent	Lowland	1165.27	1.81954	1.93907		population growth rates (log-scale)
	Neighbors absent	Highland	1167.29	0.429555	0.626635		population growth rates (log-scale)
	Neighbors absent	Lowland	1167.29	1.81878	1.93811		population growth rates (log-scale)
	Neighbors absent	Highland	1169.32	0.431269	0.627753		population growth rates (log-scale)
	Neighbors absent	Lowland	1169.32	1.81802	1.93715		population growth rates (log-scale)
	Neighbors absent	Highland	1171.34	0.432982	0.628871		population growth rates (log-scale)
	Neighbors absent	Lowland	1171.34	1.81726	1.93619		population growth rates (log-scale)
	Neighbors absent	Highland	1173.37	0.434695	0.62999		population growth rates (log-scale)
	Neighbors absent	Lowland	1173.37	1.8165	1.93523		population growth rates (log-scale)
	Neighbors absent	Highland	1175.39	0.436406	0.631109		population growth rates (log-scale)
	Neighbors absent	Lowland	1175.39	1.81573	1.93427		population growth rates (log-scale)
	Neighbors absent	Highland	1177.41	0.438117	0.63223		population growth rates (log-scale)
	Neighbors absent	Lowland	1177.41	1.81497	1.93332		population growth rates (log-scale)
	Neighbors absent	Highland	1179.44	0.439827	0.633352		population growth rates (log-scale)
	Neighbors absent	Lowland	1179.44	1.8142	1.93237		population growth rates (log-scale)
	Neighbors absent	Highland	1181.46	0.441536	0.634474		population growth rates (log-scale)
	Neighbors absent	Lowland	1181.46	1.81343	1.93141		population growth rates (log-scale)
	Neighbors absent	Highland	1183.49	0.443244	0.635597		population growth rates (log-scale)
	Neighbors absent	Lowland	1183.49	1.81266	1.93046		population growth rates (log-scale)
	Neighbors absent	Highland	1185.51	0.444951	0.636721		population growth rates (log-scale)
	Neighbors absent	Lowland	1185.51	1.81189	1.92951		population growth rates (log-scale)
	Neighbors absent	Highland	1187.54	0.446657	0.637846		population growth rates (log-scale)
	Neighbors absent	Lowland	1187.54	1.81112	1.92856		population growth rates (log-scale)
	Neighbors absent	Highland	1189.56	0.448363	0.638972		population growth rates (log-scale)
	Neighbors absent	Lowland	1189.56	1.81034	1.92761		population growth rates (log-scale)
	Neighbors absent	Highland	1191.58	0.450068	0.640099		population growth rates (log-scale)
	Neighbors absent	Lowland	1191.58	1.80957	1.92667		population growth rates (log-scale)
	Neighbors absent	Highland	1193.61	0.451771	0.641226		population growth rates (log-scale)
	Neighbors absent	Lowland	1193.61	1.80879	1.92572		population growth rates (log-scale)
	Neighbors absent	Highland	1195.63	0.453474	0.642355		population growth rates (log-scale)
	Neighbors absent	Lowland	1195.63	1.80801	1.92478		population growth rates (log-scale)
	Neighbors absent	Highland	1197.66	0.455176	0.643485		population growth rates (log-scale)
	Neighbors absent	Lowland	1197.66	1.80723	1.92384		population growth rates (log-scale)
	Neighbors absent	Highland	1199.68	0.456877	0.644615		population growth rates (log-scale)
	Neighbors absent	Lowland	1199.68	1.80645	1.9229		population growth rates (log-scale)
	Neighbors absent	Highland	1201.7	0.458577	0.645746		population growth rates (log-scale)
	Neighbors absent	Lowland	1201.7	1.80567	1.92196		population growth rates (log-scale)
	Neighbors absent	Highland	1203.73	0.460276	0.646879		population growth rates (log-scale)
	Neighbors absent	Lowland	1203.73	1.80489	1.92102		population growth rates (log-scale)
	Neighbors absent	Highland	1205.75	0.461974	0.648012		population growth rates (log-scale)
	Neighbors absent	Lowland	1205.75	1.80411	1.92008		population growth rates (log-scale)
	Neighbors absent	Highland	1207.78	0.463671	0.649146		population growth rates (log-scale)
	Neighbors absent	Lowland	1207.78	1.80332	1.91914		population growth rates (log-scale)
	Neighbors absent	Highland	1209.8	0.465367	0.650281		population growth rates (log-scale)
	Neighbors absent	Lowland	1209.8	1.80253	1.91821		population growth rates (log-scale)
	Neighbors absent	Highland	1211.82	0.467063	0.651417		population growth rates (log-scale)
	Neighbors absent	Lowland	1211.82	1.80175	1.91728		population growth rates (log-scale)
	Neighbors absent	Highland	1213.85	0.468757	0.652554		population growth rates (log-scale)
	Neighbors absent	Lowland	1213.85	1.80096	1.91634		population growth rates (log-scale)
	Neighbors absent	Highland	1215.87	0.47045	0.653693		population growth rates (log-scale)
	Neighbors absent	Lowland	1215.87	1.80017	1.91541		population growth rates (log-scale)
	Neighbors absent	Highland	1217.9	0.472142	0.654832		population growth rates (log-scale)
	Neighbors absent	Lowland	1217.9	1.79937	1.91448		population growth rates (log-scale)
	Neighbors absent	Highland	1219.92	0.473833	0.655972		population growth rates (log-scale)
	Neighbors absent	Lowland	1219.92	1.79858	1.91356		population growth rates (log-scale)
	Neighbors absent	Highland	1221.94	0.475523	0.657113		population growth rates (log-scale)
	Neighbors absent	Lowland	1221.94	1.79779	1.91263		population growth rates (log-scale)
	Neighbors absent	Highland	1223.97	0.477213	0.658255		population growth rates (log-scale)
	Neighbors absent	Lowland	1223.97	1.79699	1.9117		population growth rates (log-scale)
	Neighbors absent	Highland	1225.99	0.478901	0.659399		population growth rates (log-scale)
	Neighbors absent	Lowland	1225.99	1.79619	1.91078		population growth rates (log-scale)
	Neighbors absent	Highland	1228.02	0.480588	0.660543		population growth rates (log-scale)
	Neighbors absent	Lowland	1228.02	1.79539	1.90986		population growth rates (log-scale)
	Neighbors absent	Highland	1230.04	0.482274	0.661688		population growth rates (log-scale)
	Neighbors absent	Lowland	1230.04	1.79459	1.90894		population growth rates (log-scale)
	Neighbors absent	Highland	1232.06	0.483958	0.662835		population growth rates (log-scale)
	Neighbors absent	Lowland	1232.06	1.79379	1.90802		population growth rates (log-scale)
	Neighbors absent	Highland	1234.09	0.485642	0.663982		population growth rates (log-scale)
	Neighbors absent	Lowland	1234.09	1.79299	1.9071		population growth rates (log-scale)
	Neighbors absent	Highland	1236.11	0.487325	0.665131		population growth rates (log-scale)
	Neighbors absent	Lowland	1236.11	1.79219	1.90618		population growth rates (log-scale)
	Neighbors absent	Highland	1238.14	0.489007	0.666281		population growth rates (log-scale)
	Neighbors absent	Lowland	1238.14	1.79138	1.90527		population growth rates (log-scale)
	Neighbors absent	Highland	1240.16	0.490687	0.667432		population growth rates (log-scale)
	Neighbors absent	Lowland	1240.16	1.79057	1.90435		population growth rates (log-scale)
	Neighbors absent	Highland	1242.18	0.492366	0.668584		population growth rates (log-scale)
	Neighbors absent	Lowland	1242.18	1.78976	1.90344		population growth rates (log-scale)
	Neighbors absent	Highland	1244.21	0.494045	0.669737		population growth rates (log-scale)
	Neighbors absent	Lowland	1244.21	1.78895	1.90253		population growth rates (log-scale)
	Neighbors absent	Highland	1246.23	0.495722	0.670891		population growth rates (log-scale)
	Neighbors absent	Lowland	1246.23	1.78814	1.90162		population growth rates (log-scale)
	Neighbors absent	Highland	1248.26	0.497398	0.672047		population growth rates (log-scale)
	Neighbors absent	Lowland	1248.26	1.78733	1.90071		population growth rates (log-scale)
	Neighbors absent	Highland	1250.28	0.499072	0.673203		population growth rates (log-scale)
	Neighbors absent	Lowland	1250.28	1.78652	1.8998		population growth rates (log-scale)
	Neighbors absent	Highland	1252.3	0.500746	0.674361		population growth rates (log-scale)
	Neighbors absent	Lowland	1252.3	1.7857	1.89889		population growth rates (log-scale)
	Neighbors absent	Highland	1254.33	0.502418	0.67552		population growth rates (log-scale)
	Neighbors absent	Lowland	1254.33	1.78488	1.89799		population growth rates (log-scale)
	Neighbors absent	Highland	1256.35	0.50409	0.67668		population growth rates (log-scale)
	Neighbors absent	Lowland	1256.35	1.78407	1.89709		population growth rates (log-scale)
	Neighbors absent	Highland	1258.38	0.50576	0.677841		population growth rates (log-scale)
	Neighbors absent	Lowland	1258.38	1.78325	1.89619		population growth rates (log-scale)
	Neighbors absent	Highland	1260.4	0.507428	0.679004		population growth rates (log-scale)
	Neighbors absent	Lowland	1260.4	1.78243	1.89529		population growth rates (log-scale)
	Neighbors absent	Highland	1262.42	0.509096	0.680168		population growth rates (log-scale)
	Neighbors absent	Lowland	1262.42	1.7816	1.89439		population growth rates (log-scale)
	Neighbors absent	Highland	1264.45	0.510762	0.681333		population growth rates (log-scale)
	Neighbors absent	Lowland	1264.45	1.78078	1.89349		population growth rates (log-scale)
	Neighbors absent	Highland	1266.47	0.512427	0.682499		population growth rates (log-scale)
	Neighbors absent	Lowland	1266.47	1.77995	1.89259		population growth rates (log-scale)
	Neighbors absent	Highland	1268.5	0.514091	0.683666		population growth rates (log-scale)
	Neighbors absent	Lowland	1268.5	1.77913	1.8917		population growth rates (log-scale)
	Neighbors absent	Highland	1270.52	0.515754	0.684835		population growth rates (log-scale)
	Neighbors absent	Lowland	1270.52	1.7783	1.89081		population growth rates (log-scale)
	Neighbors absent	Highland	1272.55	0.517415	0.686005		population growth rates (log-scale)
	Neighbors absent	Lowland	1272.55	1.77747	1.88991		population growth rates (log-scale)
	Neighbors absent	Highland	1274.57	0.519075	0.687177		population growth rates (log-scale)
	Neighbors absent	Lowland	1274.57	1.77664	1.88902		population growth rates (log-scale)
	Neighbors absent	Highland	1276.59	0.520734	0.688349		population growth rates (log-scale)
	Neighbors absent	Lowland	1276.59	1.77581	1.88813		population growth rates (log-scale)
	Neighbors absent	Highland	1278.62	0.522391	0.689523		population growth rates (log-scale)
	Neighbors absent	Lowland	1278.62	1.77497	1.88725		population growth rates (log-scale)
	Neighbors absent	Highland	1280.64	0.524047	0.690699		population growth rates (log-scale)
	Neighbors absent	Lowland	1280.64	1.77414	1.88636		population growth rates (log-scale)
	Neighbors absent	Highland	1282.67	0.525702	0.691875		population growth rates (log-scale)
	Neighbors absent	Lowland	1282.67	1.7733	1.88548		population growth rates (log-scale)
	Neighbors absent	Highland	1284.69	0.527355	0.693054		population growth rates (log-scale)
	Neighbors absent	Lowland	1284.69	1.77246	1.88459		population growth rates (log-scale)
	Neighbors absent	Highland	1286.71	0.529007	0.694233		population growth rates (log-scale)
	Neighbors absent	Lowland	1286.71	1.77162	1.88371		population growth rates (log-scale)
	Neighbors absent	Highland	1288.74	0.530657	0.695414		population growth rates (log-scale)
	Neighbors absent	Lowland	1288.74	1.77078	1.88283		population growth rates (log-scale)
	Neighbors absent	Highland	1290.76	0.532307	0.696596		population growth rates (log-scale)
	Neighbors absent	Lowland	1290.76	1.76994	1.88195		population growth rates (log-scale)
	Neighbors absent	Highland	1292.79	0.533954	0.697779		population growth rates (log-scale)
	Neighbors absent	Lowland	1292.79	1.76909	1.88108		population growth rates (log-scale)
	Neighbors absent	Highland	1294.81	0.535601	0.698964		population growth rates (log-scale)
	Neighbors absent	Lowland	1294.81	1.76825	1.8802		population growth rates (log-scale)
	Neighbors absent	Highland	1296.83	0.537246	0.700151		population growth rates (log-scale)
	Neighbors absent	Lowland	1296.83	1.7674	1.87933		population growth rates (log-scale)
	Neighbors absent	Highland	1298.86	0.538889	0.701339		population growth rates (log-scale)
	Neighbors absent	Lowland	1298.86	1.76655	1.87845		population growth rates (log-scale)
	Neighbors absent	Highland	1300.88	0.540531	0.702528		population growth rates (log-scale)
	Neighbors absent	Lowland	1300.88	1.7657	1.87758		population growth rates (log-scale)
	Neighbors absent	Highland	1302.91	0.542172	0.703719		population growth rates (log-scale)
	Neighbors absent	Lowland	1302.91	1.76485	1.87671		population growth rates (log-scale)
	Neighbors absent	Highland	1304.93	0.543811	0.704911		population growth rates (log-scale)
	Neighbors absent	Lowland	1304.93	1.764	1.87584		population growth rates (log-scale)
	Neighbors absent	Highland	1306.95	0.545449	0.706104		population growth rates (log-scale)
	Neighbors absent	Lowland	1306.95	1.76314	1.87498		population growth rates (log-scale)
	Neighbors absent	Highland	1308.98	0.547085	0.7073		population growth rates (log-scale)
	Neighbors absent	Lowland	1308.98	1.76229	1.87411		population growth rates (log-scale)
	Neighbors absent	Highland	1311	0.54872	0.708496		population growth rates (log-scale)
	Neighbors absent	Lowland	1311	1.76143	1.87325		population growth rates (log-scale)
	Neighbors absent	Highland	1313.03	0.550353	0.709694		population growth rates (log-scale)
	Neighbors absent	Lowland	1313.03	1.76057	1.87238		population growth rates (log-scale)
	Neighbors absent	Highland	1315.05	0.551985	0.710894		population growth rates (log-scale)
	Neighbors absent	Lowland	1315.05	1.75971	1.87152		population growth rates (log-scale)
	Neighbors absent	Highland	1317.07	0.553615	0.712095		population growth rates (log-scale)
	Neighbors absent	Lowland	1317.07	1.75885	1.87066		population growth rates (log-scale)
	Neighbors absent	Highland	1319.1	0.555243	0.713298		population growth rates (log-scale)
	Neighbors absent	Lowland	1319.1	1.75799	1.86981		population growth rates (log-scale)
	Neighbors absent	Highland	1321.12	0.55687	0.714503		population growth rates (log-scale)
	Neighbors absent	Lowland	1321.12	1.75712	1.86895		population growth rates (log-scale)
	Neighbors absent	Highland	1323.15	0.558495	0.715709		population growth rates (log-scale)
	Neighbors absent	Lowland	1323.15	1.75626	1.86809		population growth rates (log-scale)
	Neighbors absent	Highland	1325.17	0.560119	0.716916		population growth rates (log-scale)
	Neighbors absent	Lowland	1325.17	1.75539	1.86724		population growth rates (log-scale)
	Neighbors absent	Highland	1327.19	0.561741	0.718125		population growth rates (log-scale)
	Neighbors absent	Lowland	1327.19	1.75452	1.86639		population growth rates (log-scale)
	Neighbors absent	Highland	1329.22	0.563362	0.719336		population growth rates (log-scale)
	Neighbors absent	Lowland	1329.22	1.75365	1.86554		population growth rates (log-scale)
	Neighbors absent	Highland	1331.24	0.564981	0.720549		population growth rates (log-scale)
	Neighbors absent	Lowland	1331.24	1.75278	1.86469		population growth rates (log-scale)
	Neighbors absent	Highland	1333.27	0.566598	0.721763		population growth rates (log-scale)
	Neighbors absent	Lowland	1333.27	1.7519	1.86384		population growth rates (log-scale)
	Neighbors absent	Highland	1335.29	0.568214	0.722979		population growth rates (log-scale)
	Neighbors absent	Lowland	1335.29	1.75103	1.86299		population growth rates (log-scale)
	Neighbors absent	Highland	1337.31	0.569828	0.724196		population growth rates (log-scale)
	Neighbors absent	Lowland	1337.31	1.75015	1.86215		population growth rates (log-scale)
	Neighbors absent	Highland	1339.34	0.57144	0.725415		population growth rates (log-scale)
	Neighbors absent	Lowland	1339.34	1.74928	1.8613		population growth rates (log-scale)
	Neighbors absent	Highland	1341.36	0.57305	0.726636		population growth rates (log-scale)
	Neighbors absent	Lowland	1341.36	1.7484	1.86046		population growth rates (log-scale)
	Neighbors absent	Highland	1343.39	0.574659	0.727859		population growth rates (log-scale)
	Neighbors absent	Lowland	1343.39	1.74752	1.85962		population growth rates (log-scale)
	Neighbors absent	Highland	1345.41	0.576266	0.729083		population growth rates (log-scale)
	Neighbors absent	Lowland	1345.41	1.74663	1.85878		population growth rates (log-scale)
	Neighbors absent	Highland	1347.43	0.577872	0.730309		population growth rates (log-scale)
	Neighbors absent	Lowland	1347.43	1.74575	1.85795		population growth rates (log-scale)
	Neighbors absent	Highland	1349.46	0.579475	0.731536		population growth rates (log-scale)
	Neighbors absent	Lowland	1349.46	1.74487	1.85711		population growth rates (log-scale)
	Neighbors absent	Highland	1351.48	0.581077	0.732766		population growth rates (log-scale)
	Neighbors absent	Lowland	1351.48	1.74398	1.85627		population growth rates (log-scale)
	Neighbors absent	Highland	1353.51	0.582677	0.733997		population growth rates (log-scale)
	Neighbors absent	Lowland	1353.51	1.74309	1.85544		population growth rates (log-scale)
	Neighbors absent	Highland	1355.53	0.584275	0.73523		population growth rates (log-scale)
	Neighbors absent	Lowland	1355.53	1.7422	1.85461		population growth rates (log-scale)
	Neighbors absent	Highland	1357.56	0.585872	0.736465		population growth rates (log-scale)
	Neighbors absent	Lowland	1357.56	1.74131	1.85378		population growth rates (log-scale)
	Neighbors absent	Highland	1359.58	0.587466	0.737702		population growth rates (log-scale)
	Neighbors absent	Lowland	1359.58	1.74042	1.85295		population growth rates (log-scale)
	Neighbors absent	Highland	1361.6	0.589059	0.73894		population growth rates (log-scale)
	Neighbors absent	Lowland	1361.6	1.73952	1.85212		population growth rates (log-scale)
	Neighbors absent	Highland	1363.63	0.59065	0.740181		population growth rates (log-scale)
	Neighbors absent	Lowland	1363.63	1.73863	1.8513		population growth rates (log-scale)
	Neighbors absent	Highland	1365.65	0.592239	0.741423		population growth rates (log-scale)
	Neighbors absent	Lowland	1365.65	1.73773	1.85047		population growth rates (log-scale)
	Neighbors absent	Highland	1367.68	0.593827	0.742667		population growth rates (log-scale)
	Neighbors absent	Lowland	1367.68	1.73684	1.84965		population growth rates (log-scale)
	Neighbors absent	Highland	1369.7	0.595412	0.743913		population growth rates (log-scale)
	Neighbors absent	Lowland	1369.7	1.73594	1.84883		population growth rates (log-scale)
	Neighbors absent	Highland	1371.72	0.596996	0.745161		population growth rates (log-scale)
	Neighbors absent	Lowland	1371.72	1.73504	1.848		population growth rates (log-scale)
	Neighbors absent	Highland	1373.75	0.598577	0.746411		population growth rates (log-scale)
	Neighbors absent	Lowland	1373.75	1.73413	1.84719		population growth rates (log-scale)
	Neighbors absent	Highland	1375.77	0.600157	0.747662		population growth rates (log-scale)
	Neighbors absent	Lowland	1375.77	1.73323	1.84637		population growth rates (log-scale)
	Neighbors absent	Highland	1377.8	0.601735	0.748916		population growth rates (log-scale)
	Neighbors absent	Lowland	1377.8	1.73232	1.84555		population growth rates (log-scale)
	Neighbors absent	Highland	1379.82	0.60331	0.750172		population growth rates (log-scale)
	Neighbors absent	Lowland	1379.82	1.73142	1.84474		population growth rates (log-scale)
	Neighbors absent	Highland	1381.84	0.604884	0.751429		population growth rates (log-scale)
	Neighbors absent	Lowland	1381.84	1.73051	1.84392		population growth rates (log-scale)
	Neighbors absent	Highland	1383.87	0.606456	0.752689		population growth rates (log-scale)
	Neighbors absent	Lowland	1383.87	1.7296	1.84311		population growth rates (log-scale)
	Neighbors absent	Highland	1385.89	0.608026	0.75395		population growth rates (log-scale)
	Neighbors absent	Lowland	1385.89	1.72869	1.8423		population growth rates (log-scale)
	Neighbors absent	Highland	1387.92	0.609594	0.755213		population growth rates (log-scale)
	Neighbors absent	Lowland	1387.92	1.72778	1.84149		population growth rates (log-scale)
	Neighbors absent	Highland	1389.94	0.61116	0.756479		population growth rates (log-scale)
	Neighbors absent	Lowland	1389.94	1.72686	1.84068		population growth rates (log-scale)
	Neighbors absent	Highland	1391.96	0.612724	0.757746		population growth rates (log-scale)
	Neighbors absent	Lowland	1391.96	1.72595	1.83988		population growth rates (log-scale)
	Neighbors absent	Highland	1393.99	0.614285	0.759016		population growth rates (log-scale)
	Neighbors absent	Lowland	1393.99	1.72503	1.83907		population growth rates (log-scale)
	Neighbors absent	Highland	1396.01	0.615845	0.760288		population growth rates (log-scale)
	Neighbors absent	Lowland	1396.01	1.72412	1.83827		population growth rates (log-scale)
	Neighbors absent	Highland	1398.04	0.617403	0.761561		population growth rates (log-scale)
	Neighbors absent	Lowland	1398.04	1.7232	1.83747		population growth rates (log-scale)
	Neighbors absent	Highland	1400.06	0.618959	0.762837		population growth rates (log-scale)
	Neighbors absent	Lowland	1400.06	1.72228	1.83667		population growth rates (log-scale)
	Neighbors absent	Highland	1402.08	0.620512	0.764115		population growth rates (log-scale)
	Neighbors absent	Lowland	1402.08	1.72135	1.83587		population growth rates (log-scale)
	Neighbors absent	Highland	1404.11	0.622064	0.765395		population growth rates (log-scale)
	Neighbors absent	Lowland	1404.11	1.72043	1.83507		population growth rates (log-scale)
	Neighbors absent	Highland	1406.13	0.623613	0.766676		population growth rates (log-scale)
	Neighbors absent	Lowland	1406.13	1.71951	1.83427		population growth rates (log-scale)
	Neighbors absent	Highland	1408.16	0.62516	0.767961		population growth rates (log-scale)
	Neighbors absent	Lowland	1408.16	1.71858	1.83348		population growth rates (log-scale)
	Neighbors absent	Highland	1410.18	0.626705	0.769247		population growth rates (log-scale)
	Neighbors absent	Lowland	1410.18	1.71765	1.83268		population growth rates (log-scale)
	Neighbors absent	Highland	1412.2	0.628248	0.770535		population growth rates (log-scale)
	Neighbors absent	Lowland	1412.2	1.71673	1.83189		population growth rates (log-scale)
	Neighbors absent	Highland	1414.23	0.629789	0.771826		population growth rates (log-scale)
	Neighbors absent	Lowland	1414.23	1.7158	1.8311		population growth rates (log-scale)
	Neighbors absent	Highland	1416.25	0.631328	0.773118		population growth rates (log-scale)
	Neighbors absent	Lowland	1416.25	1.71486	1.83031		population growth rates (log-scale)
	Neighbors absent	Highland	1418.28	0.632864	0.774413		population growth rates (log-scale)
	Neighbors absent	Lowland	1418.28	1.71393	1.82952		population growth rates (log-scale)
	Neighbors absent	Highland	1420.3	0.634399	0.77571		population growth rates (log-scale)
	Neighbors absent	Lowland	1420.3	1.713	1.82873		population growth rates (log-scale)
	Neighbors absent	Highland	1422.32	0.635931	0.77701		population growth rates (log-scale)
	Neighbors absent	Lowland	1422.32	1.71206	1.82794		population growth rates (log-scale)
	Neighbors absent	Highland	1424.35	0.637461	0.778311		population growth rates (log-scale)
	Neighbors absent	Lowland	1424.35	1.71113	1.82716		population growth rates (log-scale)
	Neighbors absent	Highland	1426.37	0.638988	0.779615		population growth rates (log-scale)
	Neighbors absent	Lowland	1426.37	1.71019	1.82638		population growth rates (log-scale)
	Neighbors absent	Highland	1428.4	0.640514	0.780921		population growth rates (log-scale)
	Neighbors absent	Lowland	1428.4	1.70925	1.82559		population growth rates (log-scale)
	Neighbors absent	Highland	1430.42	0.642037	0.782229		population growth rates (log-scale)
	Neighbors absent	Lowland	1430.42	1.70831	1.82481		population growth rates (log-scale)
	Neighbors absent	Highland	1432.44	0.643558	0.783539		population growth rates (log-scale)
	Neighbors absent	Lowland	1432.44	1.70737	1.82403		population growth rates (log-scale)
	Neighbors absent	Highland	1434.47	0.645077	0.784852		population growth rates (log-scale)
	Neighbors absent	Lowland	1434.47	1.70642	1.82325		population growth rates (log-scale)
	Neighbors absent	Highland	1436.49	0.646593	0.786167		population growth rates (log-scale)
	Neighbors absent	Lowland	1436.49	1.70548	1.82248		population growth rates (log-scale)
	Neighbors absent	Highland	1438.52	0.648107	0.787484		population growth rates (log-scale)
	Neighbors absent	Lowland	1438.52	1.70454	1.8217		population growth rates (log-scale)
	Neighbors absent	Highland	1440.54	0.649619	0.788803		population growth rates (log-scale)
	Neighbors absent	Lowland	1440.54	1.70359	1.82093		population growth rates (log-scale)
	Neighbors absent	Highland	1442.57	0.651129	0.790125		population growth rates (log-scale)
	Neighbors absent	Lowland	1442.57	1.70264	1.82015		population growth rates (log-scale)
	Neighbors absent	Highland	1444.59	0.652636	0.791449		population growth rates (log-scale)
	Neighbors absent	Lowland	1444.59	1.70169	1.81938		population growth rates (log-scale)
	Neighbors absent	Highland	1446.61	0.654141	0.792776		population growth rates (log-scale)
	Neighbors absent	Lowland	1446.61	1.70074	1.81861		population growth rates (log-scale)
	Neighbors absent	Highland	1448.64	0.655643	0.794105		population growth rates (log-scale)
	Neighbors absent	Lowland	1448.64	1.69979	1.81784		population growth rates (log-scale)
	Neighbors absent	Highland	1450.66	0.657144	0.795436		population growth rates (log-scale)
	Neighbors absent	Lowland	1450.66	1.69884	1.81707		population growth rates (log-scale)
	Neighbors absent	Highland	1452.69	0.658641	0.796769		population growth rates (log-scale)
	Neighbors absent	Lowland	1452.69	1.69788	1.81631		population growth rates (log-scale)
	Neighbors absent	Highland	1454.71	0.660137	0.798105		population growth rates (log-scale)
	Neighbors absent	Lowland	1454.71	1.69693	1.81554		population growth rates (log-scale)
	Neighbors absent	Highland	1456.73	0.66163	0.799443		population growth rates (log-scale)
	Neighbors absent	Lowland	1456.73	1.69597	1.81478		population growth rates (log-scale)
	Neighbors absent	Highland	1458.76	0.663121	0.800783		population growth rates (log-scale)
	Neighbors absent	Lowland	1458.76	1.69501	1.81401		population growth rates (log-scale)
	Neighbors absent	Highland	1460.78	0.66461	0.802126		population growth rates (log-scale)
	Neighbors absent	Lowland	1460.78	1.69405	1.81325		population growth rates (log-scale)
	Neighbors absent	Highland	1462.81	0.666096	0.803472		population growth rates (log-scale)
	Neighbors absent	Lowland	1462.81	1.69309	1.81249		population growth rates (log-scale)
	Neighbors absent	Highland	1464.83	0.667579	0.804819		population growth rates (log-scale)
	Neighbors absent	Lowland	1464.83	1.69213	1.81173		population growth rates (log-scale)
	Neighbors absent	Highland	1466.85	0.669061	0.806169		population growth rates (log-scale)
	Neighbors absent	Lowland	1466.85	1.69117	1.81097		population growth rates (log-scale)
	Neighbors absent	Highland	1468.88	0.670539	0.807522		population growth rates (log-scale)
	Neighbors absent	Lowland	1468.88	1.6902	1.81021		population growth rates (log-scale)
	Neighbors absent	Highland	1470.9	0.672016	0.808877		population growth rates (log-scale)
	Neighbors absent	Lowland	1470.9	1.68924	1.80946		population growth rates (log-scale)
	Neighbors absent	Highland	1472.93	0.67349	0.810234		population growth rates (log-scale)
	Neighbors absent	Lowland	1472.93	1.68827	1.8087		population growth rates (log-scale)
	Neighbors absent	Highland	1474.95	0.674962	0.811594		population growth rates (log-scale)
	Neighbors absent	Lowland	1474.95	1.6873	1.80795		population growth rates (log-scale)
	Neighbors absent	Highland	1476.97	0.676431	0.812956		population growth rates (log-scale)
	Neighbors absent	Lowland	1476.97	1.68633	1.8072		population growth rates (log-scale)
	Neighbors absent	Highland	1479	0.677898	0.814321		population growth rates (log-scale)
	Neighbors absent	Lowland	1479	1.68536	1.80645		population growth rates (log-scale)
	Neighbors absent	Highland	1481.02	0.679362	0.815688		population growth rates (log-scale)
	Neighbors absent	Lowland	1481.02	1.68439	1.8057		population growth rates (log-scale)
	Neighbors absent	Highland	1483.05	0.680824	0.817057		population growth rates (log-scale)
	Neighbors absent	Lowland	1483.05	1.68342	1.80495		population growth rates (log-scale)
	Neighbors absent	Highland	1485.07	0.682283	0.818429		population growth rates (log-scale)
	Neighbors absent	Lowland	1485.07	1.68245	1.8042		population growth rates (log-scale)
	Neighbors absent	Highland	1487.09	0.68374	0.819803		population growth rates (log-scale)
	Neighbors absent	Lowland	1487.09	1.68147	1.80345		population growth rates (log-scale)
	Neighbors absent	Highland	1489.12	0.685195	0.82118		population growth rates (log-scale)
	Neighbors absent	Lowland	1489.12	1.6805	1.80271		population growth rates (log-scale)
	Neighbors absent	Highland	1491.14	0.686647	0.82256		population growth rates (log-scale)
	Neighbors absent	Lowland	1491.14	1.67952	1.80196		population growth rates (log-scale)
	Neighbors absent	Highland	1493.17	0.688096	0.823941		population growth rates (log-scale)
	Neighbors absent	Lowland	1493.17	1.67854	1.80122		population growth rates (log-scale)
	Neighbors absent	Highland	1495.19	0.689543	0.825326		population growth rates (log-scale)
	Neighbors absent	Lowland	1495.19	1.67756	1.80048		population growth rates (log-scale)
	Neighbors absent	Highland	1497.21	0.690988	0.826712		population growth rates (log-scale)
	Neighbors absent	Lowland	1497.21	1.67658	1.79973		population growth rates (log-scale)
	Neighbors absent	Highland	1499.24	0.69243	0.828102		population growth rates (log-scale)
	Neighbors absent	Lowland	1499.24	1.6756	1.79899		population growth rates (log-scale)
	Neighbors absent	Highland	1501.26	0.69387	0.829493		population growth rates (log-scale)
	Neighbors absent	Lowland	1501.26	1.67462	1.79826		population growth rates (log-scale)
	Neighbors absent	Highland	1503.29	0.695307	0.830888		population growth rates (log-scale)
	Neighbors absent	Lowland	1503.29	1.67364	1.79752		population growth rates (log-scale)
	Neighbors absent	Highland	1505.31	0.696741	0.832284		population growth rates (log-scale)
	Neighbors absent	Lowland	1505.31	1.67265	1.79678		population growth rates (log-scale)
	Neighbors absent	Highland	1507.33	0.698174	0.833683		population growth rates (log-scale)
	Neighbors absent	Lowland	1507.33	1.67167	1.79604		population growth rates (log-scale)
	Neighbors absent	Highland	1509.36	0.699603	0.835085		population growth rates (log-scale)
	Neighbors absent	Lowland	1509.36	1.67068	1.79531		population growth rates (log-scale)
	Neighbors absent	Highland	1511.38	0.70103	0.836489		population growth rates (log-scale)
	Neighbors absent	Lowland	1511.38	1.66969	1.79458		population growth rates (log-scale)
	Neighbors absent	Highland	1513.41	0.702455	0.837896		population growth rates (log-scale)
	Neighbors absent	Lowland	1513.41	1.66871	1.79384		population growth rates (log-scale)
	Neighbors absent	Highland	1515.43	0.703877	0.839305		population growth rates (log-scale)
	Neighbors absent	Lowland	1515.43	1.66772	1.79311		population growth rates (log-scale)
	Neighbors absent	Highland	1517.45	0.705297	0.840717		population growth rates (log-scale)
	Neighbors absent	Lowland	1517.45	1.66673	1.79238		population growth rates (log-scale)
	Neighbors absent	Highland	1519.48	0.706714	0.842131		population growth rates (log-scale)
	Neighbors absent	Lowland	1519.48	1.66573	1.79165		population growth rates (log-scale)
	Neighbors absent	Highland	1521.5	0.708129	0.843547		population growth rates (log-scale)
	Neighbors absent	Lowland	1521.5	1.66474	1.79092		population growth rates (log-scale)
	Neighbors absent	Highland	1523.53	0.709541	0.844967		population growth rates (log-scale)
	Neighbors absent	Lowland	1523.53	1.66375	1.7902		population growth rates (log-scale)
	Neighbors absent	Highland	1525.55	0.710951	0.846388		population growth rates (log-scale)
	Neighbors absent	Lowland	1525.55	1.66275	1.78947		population growth rates (log-scale)
	Neighbors absent	Highland	1527.58	0.712358	0.847812		population growth rates (log-scale)
	Neighbors absent	Lowland	1527.58	1.66176	1.78874		population growth rates (log-scale)
	Neighbors absent	Highland	1529.6	0.713763	0.849239		population growth rates (log-scale)
	Neighbors absent	Lowland	1529.6	1.66076	1.78802		population growth rates (log-scale)
	Neighbors absent	Highland	1531.62	0.715165	0.850668		population growth rates (log-scale)
	Neighbors absent	Lowland	1531.62	1.65976	1.7873		population growth rates (log-scale)
	Neighbors absent	Highland	1533.65	0.716565	0.8521		population growth rates (log-scale)
	Neighbors absent	Lowland	1533.65	1.65876	1.78657		population growth rates (log-scale)
	Neighbors absent	Highland	1535.67	0.717962	0.853534		population growth rates (log-scale)
	Neighbors absent	Lowland	1535.67	1.65776	1.78585		population growth rates (log-scale)
	Neighbors absent	Highland	1537.7	0.719357	0.85497		population growth rates (log-scale)
	Neighbors absent	Lowland	1537.7	1.65676	1.78513		population growth rates (log-scale)
	Neighbors absent	Highland	1539.72	0.720749	0.85641		population growth rates (log-scale)
	Neighbors absent	Lowland	1539.72	1.65576	1.78441		population growth rates (log-scale)
	Neighbors absent	Highland	1541.74	0.722139	0.857851		population growth rates (log-scale)
	Neighbors absent	Lowland	1541.74	1.65476	1.78369		population growth rates (log-scale)
	Neighbors absent	Highland	1543.77	0.723526	0.859295		population growth rates (log-scale)
	Neighbors absent	Lowland	1543.77	1.65375	1.78297		population growth rates (log-scale)
	Neighbors absent	Highland	1545.79	0.724911	0.860742		population growth rates (log-scale)
	Neighbors absent	Lowland	1545.79	1.65275	1.78226		population growth rates (log-scale)
	Neighbors absent	Highland	1547.82	0.726293	0.862191		population growth rates (log-scale)
	Neighbors absent	Lowland	1547.82	1.65174	1.78154		population growth rates (log-scale)
	Neighbors absent	Highland	1549.84	0.727673	0.863642		population growth rates (log-scale)
	Neighbors absent	Lowland	1549.84	1.65074	1.78083		population growth rates (log-scale)
	Neighbors absent	Highland	1551.86	0.729051	0.865096		population growth rates (log-scale)
	Neighbors absent	Lowland	1551.86	1.64973	1.78011		population growth rates (log-scale)
	Neighbors absent	Highland	1553.89	0.730426	0.866552		population growth rates (log-scale)
	Neighbors absent	Lowland	1553.89	1.64872	1.7794		population growth rates (log-scale)
	Neighbors absent	Highland	1555.91	0.731798	0.868011		population growth rates (log-scale)
	Neighbors absent	Lowland	1555.91	1.64771	1.77869		population growth rates (log-scale)
	Neighbors absent	Highland	1557.94	0.733168	0.869473		population growth rates (log-scale)
	Neighbors absent	Lowland	1557.94	1.6467	1.77798		population growth rates (log-scale)
	Neighbors absent	Highland	1559.96	0.734536	0.870936		population growth rates (log-scale)
	Neighbors absent	Lowland	1559.96	1.64569	1.77727		population growth rates (log-scale)
	Neighbors absent	Highland	1561.98	0.735901	0.872403		population growth rates (log-scale)
	Neighbors absent	Lowland	1561.98	1.64468	1.77656		population growth rates (log-scale)
	Neighbors absent	Highland	1564.01	0.737264	0.873871		population growth rates (log-scale)
	Neighbors absent	Lowland	1564.01	1.64367	1.77585		population growth rates (log-scale)
	Neighbors absent	Highland	1566.03	0.738624	0.875342		population growth rates (log-scale)
	Neighbors absent	Lowland	1566.03	1.64265	1.77514		population growth rates (log-scale)
	Neighbors absent	Highland	1568.06	0.739982	0.876816		population growth rates (log-scale)
	Neighbors absent	Lowland	1568.06	1.64164	1.77443		population growth rates (log-scale)
	Neighbors absent	Highland	1570.08	0.741337	0.878292		population growth rates (log-scale)
	Neighbors absent	Lowland	1570.08	1.64062	1.77373		population growth rates (log-scale)
	Neighbors absent	Highland	1572.1	0.74269	0.87977		population growth rates (log-scale)
	Neighbors absent	Lowland	1572.1	1.63961	1.77302		population growth rates (log-scale)
	Neighbors absent	Highland	1574.13	0.744041	0.881251		population growth rates (log-scale)
	Neighbors absent	Lowland	1574.13	1.63859	1.77232		population growth rates (log-scale)
	Neighbors absent	Highland	1576.15	0.745389	0.882734		population growth rates (log-scale)
	Neighbors absent	Lowland	1576.15	1.63757	1.77162		population growth rates (log-scale)
	Neighbors absent	Highland	1578.18	0.746735	0.884219		population growth rates (log-scale)
	Neighbors absent	Lowland	1578.18	1.63655	1.77091		population growth rates (log-scale)
	Neighbors absent	Highland	1580.2	0.748078	0.885707		population growth rates (log-scale)
	Neighbors absent	Lowland	1580.2	1.63553	1.77021		population growth rates (log-scale)
	Neighbors absent	Highland	1582.22	0.749419	0.887198		population growth rates (log-scale)
	Neighbors absent	Lowland	1582.22	1.63451	1.76951		population growth rates (log-scale)
	Neighbors absent	Highland	1584.25	0.750758	0.88869		population growth rates (log-scale)
	Neighbors absent	Lowland	1584.25	1.63349	1.76881		population growth rates (log-scale)
	Neighbors absent	Highland	1586.27	0.752094	0.890185		population growth rates (log-scale)
	Neighbors absent	Lowland	1586.27	1.63247	1.76811		population growth rates (log-scale)
	Neighbors absent	Highland	1588.3	0.753428	0.891683		population growth rates (log-scale)
	Neighbors absent	Lowland	1588.3	1.63145	1.76741		population growth rates (log-scale)
	Neighbors absent	Highland	1590.32	0.75476	0.893182		population growth rates (log-scale)
	Neighbors absent	Lowland	1590.32	1.63042	1.76672		population growth rates (log-scale)
	Neighbors absent	Highland	1592.34	0.756089	0.894684		population growth rates (log-scale)
	Neighbors absent	Lowland	1592.34	1.6294	1.76602		population growth rates (log-scale)
	Neighbors absent	Highland	1594.37	0.757416	0.896189		population growth rates (log-scale)
	Neighbors absent	Lowland	1594.37	1.62837	1.76532		population growth rates (log-scale)
	Neighbors absent	Highland	1596.39	0.758741	0.897696		population growth rates (log-scale)
	Neighbors absent	Lowland	1596.39	1.62735	1.76463		population growth rates (log-scale)
	Neighbors absent	Highland	1598.42	0.760063	0.899205		population growth rates (log-scale)
	Neighbors absent	Lowland	1598.42	1.62632	1.76394		population growth rates (log-scale)
	Neighbors absent	Highland	1600.44	0.761383	0.900716		population growth rates (log-scale)
	Neighbors absent	Lowland	1600.44	1.62529	1.76324		population growth rates (log-scale)
	Neighbors absent	Highland	1602.46	0.762701	0.90223		population growth rates (log-scale)
	Neighbors absent	Lowland	1602.46	1.62426	1.76255		population growth rates (log-scale)
	Neighbors absent	Highland	1604.49	0.764016	0.903746		population growth rates (log-scale)
	Neighbors absent	Lowland	1604.49	1.62323	1.76186		population growth rates (log-scale)
	Neighbors absent	Highland	1606.51	0.765329	0.905264		population growth rates (log-scale)
	Neighbors absent	Lowland	1606.51	1.6222	1.76117		population growth rates (log-scale)
	Neighbors absent	Highland	1608.54	0.76664	0.906784		population growth rates (log-scale)
	Neighbors absent	Lowland	1608.54	1.62117	1.76048		population growth rates (log-scale)
	Neighbors absent	Highland	1610.56	0.767949	0.908307		population growth rates (log-scale)
	Neighbors absent	Lowland	1610.56	1.62014	1.75979		population growth rates (log-scale)
	Neighbors absent	Highland	1612.59	0.769255	0.909832		population growth rates (log-scale)
	Neighbors absent	Lowland	1612.59	1.61911	1.7591		population growth rates (log-scale)
	Neighbors absent	Highland	1614.61	0.77056	0.911359		population growth rates (log-scale)
	Neighbors absent	Lowland	1614.61	1.61807	1.75841		population growth rates (log-scale)
	Neighbors absent	Highland	1616.63	0.771862	0.912888		population growth rates (log-scale)
	Neighbors absent	Lowland	1616.63	1.61704	1.75772		population growth rates (log-scale)
	Neighbors absent	Highland	1618.66	0.773161	0.91442		population growth rates (log-scale)
	Neighbors absent	Lowland	1618.66	1.61601	1.75704		population growth rates (log-scale)
	Neighbors absent	Highland	1620.68	0.774459	0.915954		population growth rates (log-scale)
	Neighbors absent	Lowland	1620.68	1.61497	1.75635		population growth rates (log-scale)
	Neighbors absent	Highland	1622.71	0.775754	0.91749		population growth rates (log-scale)
	Neighbors absent	Lowland	1622.71	1.61393	1.75566		population growth rates (log-scale)
	Neighbors absent	Highland	1624.73	0.777047	0.919028		population growth rates (log-scale)
	Neighbors absent	Lowland	1624.73	1.6129	1.75498		population growth rates (log-scale)
	Neighbors absent	Highland	1626.75	0.778338	0.920568		population growth rates (log-scale)
	Neighbors absent	Lowland	1626.75	1.61186	1.7543		population growth rates (log-scale)
	Neighbors absent	Highland	1628.78	0.779627	0.922111		population growth rates (log-scale)
	Neighbors absent	Lowland	1628.78	1.61082	1.75361		population growth rates (log-scale)
	Neighbors absent	Highland	1630.8	0.780914	0.923655		population growth rates (log-scale)
	Neighbors absent	Lowland	1630.8	1.60978	1.75293		population growth rates (log-scale)
	Neighbors absent	Highland	1632.83	0.782199	0.925202		population growth rates (log-scale)
	Neighbors absent	Lowland	1632.83	1.60874	1.75225		population growth rates (log-scale)
	Neighbors absent	Highland	1634.85	0.783481	0.926751		population growth rates (log-scale)
	Neighbors absent	Lowland	1634.85	1.6077	1.75157		population growth rates (log-scale)
	Neighbors absent	Highland	1636.87	0.784761	0.928302		population growth rates (log-scale)
	Neighbors absent	Lowland	1636.87	1.60666	1.75089		population growth rates (log-scale)
	Neighbors absent	Highland	1638.9	0.78604	0.929855		population growth rates (log-scale)
	Neighbors absent	Lowland	1638.9	1.60562	1.75021		population growth rates (log-scale)
	Neighbors absent	Highland	1640.92	0.787316	0.93141		population growth rates (log-scale)
	Neighbors absent	Lowland	1640.92	1.60458	1.74953		population growth rates (log-scale)
	Neighbors absent	Highland	1642.95	0.78859	0.932968		population growth rates (log-scale)
	Neighbors absent	Lowland	1642.95	1.60353	1.74885		population growth rates (log-scale)
	Neighbors absent	Highland	1644.97	0.789862	0.934527		population growth rates (log-scale)
	Neighbors absent	Lowland	1644.97	1.60249	1.74817		population growth rates (log-scale)
	Neighbors absent	Highland	1646.99	0.791132	0.936088		population growth rates (log-scale)
	Neighbors absent	Lowland	1646.99	1.60145	1.7475		population growth rates (log-scale)
	Neighbors absent	Highland	1649.02	0.7924	0.937652		population growth rates (log-scale)
	Neighbors absent	Lowland	1649.02	1.6004	1.74682		population growth rates (log-scale)
	Neighbors absent	Highland	1651.04	0.793666	0.939217		population growth rates (log-scale)
	Neighbors absent	Lowland	1651.04	1.59936	1.74615		population growth rates (log-scale)
	Neighbors absent	Highland	1653.07	0.79493	0.940784		population growth rates (log-scale)
	Neighbors absent	Lowland	1653.07	1.59831	1.74547		population growth rates (log-scale)
	Neighbors absent	Highland	1655.09	0.796192	0.942354		population growth rates (log-scale)
	Neighbors absent	Lowland	1655.09	1.59726	1.7448		population growth rates (log-scale)
	Neighbors absent	Highland	1657.11	0.797452	0.943925		population growth rates (log-scale)
	Neighbors absent	Lowland	1657.11	1.59621	1.74412		population growth rates (log-scale)
	Neighbors absent	Highland	1659.14	0.798709	0.945499		population growth rates (log-scale)
	Neighbors absent	Lowland	1659.14	1.59517	1.74345		population growth rates (log-scale)
	Neighbors absent	Highland	1661.16	0.799965	0.947074		population growth rates (log-scale)
	Neighbors absent	Lowland	1661.16	1.59412	1.74278		population growth rates (log-scale)
	Neighbors absent	Highland	1663.19	0.80122	0.948651		population growth rates (log-scale)
	Neighbors absent	Lowland	1663.19	1.59307	1.74211		population growth rates (log-scale)
	Neighbors absent	Highland	1665.21	0.802472	0.950231		population growth rates (log-scale)
	Neighbors absent	Lowland	1665.21	1.59202	1.74143		population growth rates (log-scale)
	Neighbors absent	Highland	1667.23	0.803722	0.951812		population growth rates (log-scale)
	Neighbors absent	Lowland	1667.23	1.59097	1.74076		population growth rates (log-scale)
	Neighbors absent	Highland	1669.26	0.80497	0.953395		population growth rates (log-scale)
	Neighbors absent	Lowland	1669.26	1.58992	1.74009		population growth rates (log-scale)
	Neighbors absent	Highland	1671.28	0.806217	0.95498		population growth rates (log-scale)
	Neighbors absent	Lowland	1671.28	1.58886	1.73942		population growth rates (log-scale)
	Neighbors absent	Highland	1673.31	0.807461	0.956567		population growth rates (log-scale)
	Neighbors absent	Lowland	1673.31	1.58781	1.73876		population growth rates (log-scale)
	Neighbors absent	Highland	1675.33	0.808704	0.958155		population growth rates (log-scale)
	Neighbors absent	Lowland	1675.33	1.58676	1.73809		population growth rates (log-scale)
	Neighbors absent	Highland	1677.35	0.809944	0.959746		population growth rates (log-scale)
	Neighbors absent	Lowland	1677.35	1.5857	1.73742		population growth rates (log-scale)
	Neighbors absent	Highland	1679.38	0.811183	0.961338		population growth rates (log-scale)
	Neighbors absent	Lowland	1679.38	1.58465	1.73675		population growth rates (log-scale)
	Neighbors absent	Highland	1681.4	0.81242	0.962933		population growth rates (log-scale)
	Neighbors absent	Lowland	1681.4	1.58359	1.73609		population growth rates (log-scale)
	Neighbors absent	Highland	1683.43	0.813656	0.964529		population growth rates (log-scale)
	Neighbors absent	Lowland	1683.43	1.58254	1.73542		population growth rates (log-scale)
	Neighbors absent	Highland	1685.45	0.814889	0.966127		population growth rates (log-scale)
	Neighbors absent	Lowland	1685.45	1.58148	1.73476		population growth rates (log-scale)
	Neighbors absent	Highland	1687.47	0.816121	0.967726		population growth rates (log-scale)
	Neighbors absent	Lowland	1687.47	1.58043	1.73409		population growth rates (log-scale)
	Neighbors absent	Highland	1689.5	0.817351	0.969328		population growth rates (log-scale)
	Neighbors absent	Lowland	1689.5	1.57937	1.73343		population growth rates (log-scale)
	Neighbors absent	Highland	1691.52	0.818579	0.970931		population growth rates (log-scale)
	Neighbors absent	Lowland	1691.52	1.57831	1.73276		population growth rates (log-scale)
	Neighbors absent	Highland	1693.55	0.819805	0.972536		population growth rates (log-scale)
	Neighbors absent	Lowland	1693.55	1.57725	1.7321		population growth rates (log-scale)
	Neighbors absent	Highland	1695.57	0.82103	0.974142		population growth rates (log-scale)
	Neighbors absent	Lowland	1695.57	1.57619	1.73144		population growth rates (log-scale)
	Neighbors absent	Highland	1697.6	0.822253	0.975751		population growth rates (log-scale)
	Neighbors absent	Lowland	1697.6	1.57514	1.73078		population growth rates (log-scale)
	Neighbors absent	Highland	1699.62	0.823474	0.977361		population growth rates (log-scale)
	Neighbors absent	Lowland	1699.62	1.57408	1.73011		population growth rates (log-scale)
	Neighbors absent	Highland	1701.64	0.824694	0.978973		population growth rates (log-scale)
	Neighbors absent	Lowland	1701.64	1.57301	1.72945		population growth rates (log-scale)
	Neighbors absent	Highland	1703.67	0.825911	0.980586		population growth rates (log-scale)
	Neighbors absent	Lowland	1703.67	1.57195	1.72879		population growth rates (log-scale)
	Neighbors absent	Highland	1705.69	0.827128	0.982202		population growth rates (log-scale)
	Neighbors absent	Lowland	1705.69	1.57089	1.72813		population growth rates (log-scale)
	Neighbors absent	Highland	1707.72	0.828342	0.983819		population growth rates (log-scale)
	Neighbors absent	Lowland	1707.72	1.56983	1.72747		population growth rates (log-scale)
	Neighbors absent	Highland	1709.74	0.829555	0.985437		population growth rates (log-scale)
	Neighbors absent	Lowland	1709.74	1.56877	1.72682		population growth rates (log-scale)
	Neighbors absent	Highland	1711.76	0.830766	0.987057		population growth rates (log-scale)
	Neighbors absent	Lowland	1711.76	1.5677	1.72616		population growth rates (log-scale)
	Neighbors absent	Highland	1713.79	0.831976	0.988679		population growth rates (log-scale)
	Neighbors absent	Lowland	1713.79	1.56664	1.7255		population growth rates (log-scale)
	Neighbors absent	Highland	1715.81	0.833184	0.990302		population growth rates (log-scale)
	Neighbors absent	Lowland	1715.81	1.56558	1.72484		population growth rates (log-scale)
	Neighbors absent	Highland	1717.84	0.83439	0.991927		population growth rates (log-scale)
	Neighbors absent	Lowland	1717.84	1.56451	1.72419		population growth rates (log-scale)
	Neighbors absent	Highland	1719.86	0.835595	0.993554		population growth rates (log-scale)
	Neighbors absent	Lowland	1719.86	1.56345	1.72353		population growth rates (log-scale)
	Neighbors absent	Highland	1721.88	0.836798	0.995182		population growth rates (log-scale)
	Neighbors absent	Lowland	1721.88	1.56238	1.72287		population growth rates (log-scale)
	Neighbors absent	Highland	1723.91	0.837999	0.996812		population growth rates (log-scale)
	Neighbors absent	Lowland	1723.91	1.56131	1.72222		population growth rates (log-scale)
	Neighbors absent	Highland	1725.93	0.8392	0.998443		population growth rates (log-scale)
	Neighbors absent	Lowland	1725.93	1.56025	1.72156		population growth rates (log-scale)
	Neighbors absent	Highland	1727.96	0.840398	1.00008		population growth rates (log-scale)
	Neighbors absent	Lowland	1727.96	1.55918	1.72091		population growth rates (log-scale)
	Neighbors absent	Highland	1729.98	0.841595	1.00171		population growth rates (log-scale)
	Neighbors absent	Lowland	1729.98	1.55811	1.72026		population growth rates (log-scale)
	Neighbors absent	Highland	1732	0.842791	1.00335		population growth rates (log-scale)
	Neighbors absent	Lowland	1732	1.55705	1.7196		population growth rates (log-scale)
	Neighbors absent	Highland	1734.03	0.843985	1.00498		population growth rates (log-scale)
	Neighbors absent	Lowland	1734.03	1.55598	1.71895		population growth rates (log-scale)
	Neighbors absent	Highland	1736.05	0.845177	1.00662		population growth rates (log-scale)
	Neighbors absent	Lowland	1736.05	1.55491	1.7183		population growth rates (log-scale)
	Neighbors absent	Highland	1738.08	0.846368	1.00826		population growth rates (log-scale)
	Neighbors absent	Lowland	1738.08	1.55384	1.71765		population growth rates (log-scale)
	Neighbors absent	Highland	1740.1	0.847558	1.0099		population growth rates (log-scale)
	Neighbors absent	Lowland	1740.1	1.55277	1.717		population growth rates (log-scale)
	Neighbors absent	Highland	1742.12	0.848746	1.01155		population growth rates (log-scale)
	Neighbors absent	Lowland	1742.12	1.5517	1.71634		population growth rates (log-scale)
	Neighbors absent	Highland	1744.15	0.849933	1.01319		population growth rates (log-scale)
	Neighbors absent	Lowland	1744.15	1.55063	1.71569		population growth rates (log-scale)
	Neighbors absent	Highland	1746.17	0.851118	1.01484		population growth rates (log-scale)
	Neighbors absent	Lowland	1746.17	1.54956	1.71504		population growth rates (log-scale)
	Neighbors absent	Highland	1748.2	0.852302	1.01649		population growth rates (log-scale)
	Neighbors absent	Lowland	1748.2	1.54848	1.7144		population growth rates (log-scale)
	Neighbors absent	Highland	1750.22	0.853484	1.01813		population growth rates (log-scale)
	Neighbors absent	Lowland	1750.22	1.54741	1.71375		population growth rates (log-scale)
	Neighbors absent	Highland	1752.24	0.854665	1.01978		population growth rates (log-scale)
	Neighbors absent	Lowland	1752.24	1.54634	1.7131		population growth rates (log-scale)
	Neighbors absent	Highland	1754.27	0.855845	1.02144		population growth rates (log-scale)
	Neighbors absent	Lowland	1754.27	1.54527	1.71245		population growth rates (log-scale)
	Neighbors absent	Highland	1756.29	0.857023	1.02309		population growth rates (log-scale)
	Neighbors absent	Lowland	1756.29	1.54419	1.7118		population growth rates (log-scale)
	Neighbors absent	Highland	1758.32	0.8582	1.02474		population growth rates (log-scale)
	Neighbors absent	Lowland	1758.32	1.54312	1.71115		population growth rates (log-scale)
	Neighbors absent	Highland	1760.34	0.859376	1.0264		population growth rates (log-scale)
	Neighbors absent	Lowland	1760.34	1.54204	1.71051		population growth rates (log-scale)
	Neighbors absent	Highland	1762.36	0.86055	1.02806		population growth rates (log-scale)
	Neighbors absent	Lowland	1762.36	1.54097	1.70986		population growth rates (log-scale)
	Neighbors absent	Highland	1764.39	0.861723	1.02972		population growth rates (log-scale)
	Neighbors absent	Lowland	1764.39	1.53989	1.70922		population growth rates (log-scale)
	Neighbors absent	Highland	1766.41	0.862895	1.03137		population growth rates (log-scale)
	Neighbors absent	Lowland	1766.41	1.53882	1.70857		population growth rates (log-scale)
	Neighbors absent	Highland	1768.44	0.864065	1.03304		population growth rates (log-scale)
	Neighbors absent	Lowland	1768.44	1.53774	1.70792		population growth rates (log-scale)
	Neighbors absent	Highland	1770.46	0.865235	1.0347		population growth rates (log-scale)
	Neighbors absent	Lowland	1770.46	1.53666	1.70728		population growth rates (log-scale)
	Neighbors absent	Highland	1772.48	0.866402	1.03636		population growth rates (log-scale)
	Neighbors absent	Lowland	1772.48	1.53559	1.70664		population growth rates (log-scale)
	Neighbors absent	Highland	1774.51	0.867569	1.03803		population growth rates (log-scale)
	Neighbors absent	Lowland	1774.51	1.53451	1.70599		population growth rates (log-scale)
	Neighbors absent	Highland	1776.53	0.868734	1.03969		population growth rates (log-scale)
	Neighbors absent	Lowland	1776.53	1.53343	1.70535		population growth rates (log-scale)
	Neighbors absent	Highland	1778.56	0.869898	1.04136		population growth rates (log-scale)
	Neighbors absent	Lowland	1778.56	1.53235	1.70471		population growth rates (log-scale)
	Neighbors absent	Highland	1780.58	0.871061	1.04303		population growth rates (log-scale)
	Neighbors absent	Lowland	1780.58	1.53128	1.70406		population growth rates (log-scale)
	Neighbors absent	Highland	1782.61	0.872223	1.0447		population growth rates (log-scale)
	Neighbors absent	Lowland	1782.61	1.5302	1.70342		population growth rates (log-scale)
	Neighbors absent	Highland	1784.63	0.873383	1.04637		population growth rates (log-scale)
	Neighbors absent	Lowland	1784.63	1.52912	1.70278		population growth rates (log-scale)
	Neighbors absent	Highland	1786.65	0.874542	1.04804		population growth rates (log-scale)
	Neighbors absent	Lowland	1786.65	1.52804	1.70214		population growth rates (log-scale)
	Neighbors absent	Highland	1788.68	0.8757	1.04971		population growth rates (log-scale)
	Neighbors absent	Lowland	1788.68	1.52696	1.7015		population growth rates (log-scale)
	Neighbors absent	Highland	1790.7	0.876857	1.05139		population growth rates (log-scale)
	Neighbors absent	Lowland	1790.7	1.52588	1.70085		population growth rates (log-scale)
	Neighbors absent	Highland	1792.73	0.878013	1.05306		population growth rates (log-scale)
	Neighbors absent	Lowland	1792.73	1.5248	1.70021		population growth rates (log-scale)
	Neighbors absent	Highland	1794.75	0.879167	1.05474		population growth rates (log-scale)
	Neighbors absent	Lowland	1794.75	1.52371	1.69957		population growth rates (log-scale)
	Neighbors absent	Highland	1796.77	0.880321	1.05642		population growth rates (log-scale)
	Neighbors absent	Lowland	1796.77	1.52263	1.69893		population growth rates (log-scale)
	Neighbors absent	Highland	1798.8	0.881473	1.0581		population growth rates (log-scale)
	Neighbors absent	Lowland	1798.8	1.52155	1.6983		population growth rates (log-scale)
	Neighbors absent	Highland	1800.82	0.882624	1.05978		population growth rates (log-scale)
	Neighbors absent	Lowland	1800.82	1.52047	1.69766		population growth rates (log-scale)
	Neighbors absent	Highland	1802.85	0.883774	1.06146		population growth rates (log-scale)
	Neighbors absent	Lowland	1802.85	1.51939	1.69702		population growth rates (log-scale)
	Neighbors absent	Highland	1804.87	0.884923	1.06314		population growth rates (log-scale)
	Neighbors absent	Lowland	1804.87	1.5183	1.69638		population growth rates (log-scale)
	Neighbors absent	Highland	1806.89	0.886071	1.06483		population growth rates (log-scale)
	Neighbors absent	Lowland	1806.89	1.51722	1.69574		population growth rates (log-scale)
	Neighbors absent	Highland	1808.92	0.887218	1.06651		population growth rates (log-scale)
	Neighbors absent	Lowland	1808.92	1.51613	1.6951		population growth rates (log-scale)
	Neighbors absent	Highland	1810.94	0.888363	1.0682		population growth rates (log-scale)
	Neighbors absent	Lowland	1810.94	1.51505	1.69447		population growth rates (log-scale)
	Neighbors absent	Highland	1812.97	0.889508	1.06988		population growth rates (log-scale)
	Neighbors absent	Lowland	1812.97	1.51397	1.69383		population growth rates (log-scale)
	Neighbors absent	Highland	1814.99	0.890651	1.07157		population growth rates (log-scale)
	Neighbors absent	Lowland	1814.99	1.51288	1.69319		population growth rates (log-scale)
	Neighbors absent	Highland	1817.01	0.891794	1.07326		population growth rates (log-scale)
	Neighbors absent	Lowland	1817.01	1.5118	1.69256		population growth rates (log-scale)
	Neighbors absent	Highland	1819.04	0.892935	1.07495		population growth rates (log-scale)
	Neighbors absent	Lowland	1819.04	1.51071	1.69192		population growth rates (log-scale)
	Neighbors absent	Highland	1821.06	0.894076	1.07664		population growth rates (log-scale)
	Neighbors absent	Lowland	1821.06	1.50962	1.69129		population growth rates (log-scale)
	Neighbors absent	Highland	1823.09	0.895215	1.07833		population growth rates (log-scale)
	Neighbors absent	Lowland	1823.09	1.50854	1.69065		population growth rates (log-scale)
	Neighbors absent	Highland	1825.11	0.896353	1.08003		population growth rates (log-scale)
	Neighbors absent	Lowland	1825.11	1.50745	1.69002		population growth rates (log-scale)
	Neighbors absent	Highland	1827.13	0.897491	1.08172		population growth rates (log-scale)
	Neighbors absent	Lowland	1827.13	1.50636	1.68938		population growth rates (log-scale)
	Neighbors absent	Highland	1829.16	0.898627	1.08341		population growth rates (log-scale)
	Neighbors absent	Lowland	1829.16	1.50528	1.68875		population growth rates (log-scale)
	Neighbors absent	Highland	1831.18	0.899763	1.08511		population growth rates (log-scale)
	Neighbors absent	Lowland	1831.18	1.50419	1.68812		population growth rates (log-scale)
	Neighbors absent	Highland	1833.21	0.900897	1.08681		population growth rates (log-scale)
	Neighbors absent	Lowland	1833.21	1.5031	1.68748		population growth rates (log-scale)
	Neighbors absent	Highland	1835.23	0.90203	1.08851		population growth rates (log-scale)
	Neighbors absent	Lowland	1835.23	1.50201	1.68685		population growth rates (log-scale)
	Neighbors absent	Highland	1837.25	0.903163	1.0902		population growth rates (log-scale)
	Neighbors absent	Lowland	1837.25	1.50092	1.68622		population growth rates (log-scale)
	Neighbors absent	Highland	1839.28	0.904295	1.0919		population growth rates (log-scale)
	Neighbors absent	Lowland	1839.28	1.49983	1.68559		population growth rates (log-scale)
	Neighbors absent	Highland	1841.3	0.905425	1.0936		population growth rates (log-scale)
	Neighbors absent	Lowland	1841.3	1.49875	1.68495		population growth rates (log-scale)
	Neighbors absent	Highland	1843.33	0.906555	1.09531		population growth rates (log-scale)
	Neighbors absent	Lowland	1843.33	1.49766	1.68432		population growth rates (log-scale)
	Neighbors absent	Highland	1845.35	0.907684	1.09701		population growth rates (log-scale)
	Neighbors absent	Lowland	1845.35	1.49657	1.68369		population growth rates (log-scale)
	Neighbors absent	Highland	1847.37	0.908811	1.09871		population growth rates (log-scale)
	Neighbors absent	Lowland	1847.37	1.49548	1.68306		population growth rates (log-scale)
	Neighbors absent	Highland	1849.4	0.909938	1.10042		population growth rates (log-scale)
	Neighbors absent	Lowland	1849.4	1.49439	1.68243		population growth rates (log-scale)
	Neighbors absent	Highland	1851.42	0.911064	1.10212		population growth rates (log-scale)
	Neighbors absent	Lowland	1851.42	1.49329	1.6818		population growth rates (log-scale)
	Neighbors absent	Highland	1853.45	0.91219	1.10383		population growth rates (log-scale)
	Neighbors absent	Lowland	1853.45	1.4922	1.68117		population growth rates (log-scale)
	Neighbors absent	Highland	1855.47	0.913314	1.10554		population growth rates (log-scale)
	Neighbors absent	Lowland	1855.47	1.49111	1.68054		population growth rates (log-scale)
	Neighbors absent	Highland	1857.49	0.914437	1.10724		population growth rates (log-scale)
	Neighbors absent	Lowland	1857.49	1.49002	1.67991		population growth rates (log-scale)
	Neighbors absent	Highland	1859.52	0.91556	1.10895		population growth rates (log-scale)
	Neighbors absent	Lowland	1859.52	1.48893	1.67928		population growth rates (log-scale)
	Neighbors absent	Highland	1861.54	0.916682	1.11066		population growth rates (log-scale)
	Neighbors absent	Lowland	1861.54	1.48784	1.67865		population growth rates (log-scale)
	Neighbors absent	Highland	1863.57	0.917802	1.11237		population growth rates (log-scale)
	Neighbors absent	Lowland	1863.57	1.48674	1.67802		population growth rates (log-scale)
	Neighbors absent	Highland	1865.59	0.918922	1.11408		population growth rates (log-scale)
	Neighbors absent	Lowland	1865.59	1.48565	1.67739		population growth rates (log-scale)
	Neighbors absent	Highland	1867.62	0.920042	1.1158		population growth rates (log-scale)
	Neighbors absent	Lowland	1867.62	1.48456	1.67677		population growth rates (log-scale)
	Neighbors absent	Highland	1869.64	0.92116	1.11751		population growth rates (log-scale)
	Neighbors absent	Lowland	1869.64	1.48346	1.67614		population growth rates (log-scale)
	Neighbors absent	Highland	1871.66	0.922277	1.11922		population growth rates (log-scale)
	Neighbors absent	Lowland	1871.66	1.48237	1.67551		population growth rates (log-scale)
	Neighbors absent	Highland	1873.69	0.923394	1.12094		population growth rates (log-scale)
	Neighbors absent	Lowland	1873.69	1.48128	1.67488		population growth rates (log-scale)
	Neighbors absent	Highland	1875.71	0.92451	1.12265		population growth rates (log-scale)
	Neighbors absent	Lowland	1875.71	1.48018	1.67426		population growth rates (log-scale)
	Neighbors absent	Highland	1877.74	0.925625	1.12437		population growth rates (log-scale)
	Neighbors absent	Lowland	1877.74	1.47909	1.67363		population growth rates (log-scale)
	Neighbors absent	Highland	1879.76	0.926739	1.12609		population growth rates (log-scale)
	Neighbors absent	Lowland	1879.76	1.47799	1.673		population growth rates (log-scale)
	Neighbors absent	Highland	1881.78	0.927853	1.1278		population growth rates (log-scale)
	Neighbors absent	Lowland	1881.78	1.4769	1.67238		population growth rates (log-scale)
	Neighbors absent	Highland	1883.81	0.928966	1.12952		population growth rates (log-scale)
	Neighbors absent	Lowland	1883.81	1.4758	1.67175		population growth rates (log-scale)
	Neighbors absent	Highland	1885.83	0.930078	1.13124		population growth rates (log-scale)
	Neighbors absent	Lowland	1885.83	1.4747	1.67113		population growth rates (log-scale)
	Neighbors absent	Highland	1887.86	0.931189	1.13296		population growth rates (log-scale)
	Neighbors absent	Lowland	1887.86	1.47361	1.6705		population growth rates (log-scale)
	Neighbors absent	Highland	1889.88	0.932299	1.13468		population growth rates (log-scale)
	Neighbors absent	Lowland	1889.88	1.47251	1.66988		population growth rates (log-scale)
	Neighbors absent	Highland	1891.9	0.933409	1.1364		population growth rates (log-scale)
	Neighbors absent	Lowland	1891.9	1.47142	1.66925		population growth rates (log-scale)
	Neighbors absent	Highland	1893.93	0.934518	1.13813		population growth rates (log-scale)
	Neighbors absent	Lowland	1893.93	1.47032	1.66863		population growth rates (log-scale)
	Neighbors absent	Highland	1895.95	0.935626	1.13985		population growth rates (log-scale)
	Neighbors absent	Lowland	1895.95	1.46922	1.668		population growth rates (log-scale)
	Neighbors absent	Highland	1897.98	0.936734	1.14157		population growth rates (log-scale)
	Neighbors absent	Lowland	1897.98	1.46812	1.66738		population growth rates (log-scale)
	Neighbors absent	Highland	1900	0.937841	1.1433		population growth rates (log-scale)
	Neighbors absent	Lowland	1900	1.46703	1.66675		population growth rates (log-scale)
	Neighbors present	Highland	890	-0.370523	-0.187373		population growth rates (log-scale)
	Neighbors present	Lowland	890	0.689502	1.07322		population growth rates (log-scale)
	Neighbors present	Highland	892.024	-0.369215	-0.186506		population growth rates (log-scale)
	Neighbors present	Lowland	892.024	0.689426	1.07217		population growth rates (log-scale)
	Neighbors present	Highland	894.048	-0.367907	-0.185639		population growth rates (log-scale)
	Neighbors present	Lowland	894.048	0.68935	1.07113		population growth rates (log-scale)
	Neighbors present	Highland	896.072	-0.366599	-0.184771		population growth rates (log-scale)
	Neighbors present	Lowland	896.072	0.689273	1.07009		population growth rates (log-scale)
	Neighbors present	Highland	898.096	-0.365291	-0.183903		population growth rates (log-scale)
	Neighbors present	Lowland	898.096	0.689195	1.06905		population growth rates (log-scale)
	Neighbors present	Highland	900.12	-0.363984	-0.183036		population growth rates (log-scale)
	Neighbors present	Lowland	900.12	0.689117	1.06801		population growth rates (log-scale)
	Neighbors present	Highland	902.144	-0.362676	-0.182168		population growth rates (log-scale)
	Neighbors present	Lowland	902.144	0.689039	1.06697		population growth rates (log-scale)
	Neighbors present	Highland	904.168	-0.361369	-0.1813		population growth rates (log-scale)
	Neighbors present	Lowland	904.168	0.68896	1.06593		population growth rates (log-scale)
	Neighbors present	Highland	906.192	-0.360062	-0.180431		population growth rates (log-scale)
	Neighbors present	Lowland	906.192	0.68888	1.06489		population growth rates (log-scale)
	Neighbors present	Highland	908.216	-0.358755	-0.179563		population growth rates (log-scale)
	Neighbors present	Lowland	908.216	0.6888	1.06385		population growth rates (log-scale)
	Neighbors present	Highland	910.24	-0.357448	-0.178695		population growth rates (log-scale)
	Neighbors present	Lowland	910.24	0.688719	1.06281		population growth rates (log-scale)
	Neighbors present	Highland	912.265	-0.356141	-0.177826		population growth rates (log-scale)
	Neighbors present	Lowland	912.265	0.688638	1.06178		population growth rates (log-scale)
	Neighbors present	Highland	914.289	-0.354834	-0.176957		population growth rates (log-scale)
	Neighbors present	Lowland	914.289	0.688556	1.06074		population growth rates (log-scale)
	Neighbors present	Highland	916.313	-0.353528	-0.176089		population growth rates (log-scale)
	Neighbors present	Lowland	916.313	0.688474	1.0597		population growth rates (log-scale)
	Neighbors present	Highland	918.337	-0.352221	-0.17522		population growth rates (log-scale)
	Neighbors present	Lowland	918.337	0.688391	1.05867		population growth rates (log-scale)
	Neighbors present	Highland	920.361	-0.350915	-0.174351		population growth rates (log-scale)
	Neighbors present	Lowland	920.361	0.688307	1.05763		population growth rates (log-scale)
	Neighbors present	Highland	922.385	-0.349609	-0.173482		population growth rates (log-scale)
	Neighbors present	Lowland	922.385	0.688223	1.0566		population growth rates (log-scale)
	Neighbors present	Highland	924.409	-0.348303	-0.172612		population growth rates (log-scale)
	Neighbors present	Lowland	924.409	0.688138	1.05556		population growth rates (log-scale)
	Neighbors present	Highland	926.433	-0.346997	-0.171743		population growth rates (log-scale)
	Neighbors present	Lowland	926.433	0.688053	1.05453		population growth rates (log-scale)
	Neighbors present	Highland	928.457	-0.345691	-0.170873		population growth rates (log-scale)
	Neighbors present	Lowland	928.457	0.687967	1.0535		population growth rates (log-scale)
	Neighbors present	Highland	930.481	-0.344385	-0.170004		population growth rates (log-scale)
	Neighbors present	Lowland	930.481	0.68788	1.05247		population growth rates (log-scale)
	Neighbors present	Highland	932.505	-0.34308	-0.169134		population growth rates (log-scale)
	Neighbors present	Lowland	932.505	0.687793	1.05144		population growth rates (log-scale)
	Neighbors present	Highland	934.529	-0.341774	-0.168264		population growth rates (log-scale)
	Neighbors present	Lowland	934.529	0.687705	1.0504		population growth rates (log-scale)
	Neighbors present	Highland	936.553	-0.340469	-0.167394		population growth rates (log-scale)
	Neighbors present	Lowland	936.553	0.687617	1.04937		population growth rates (log-scale)
	Neighbors present	Highland	938.577	-0.339164	-0.166524		population growth rates (log-scale)
	Neighbors present	Lowland	938.577	0.687528	1.04834		population growth rates (log-scale)
	Neighbors present	Highland	940.601	-0.337859	-0.165653		population growth rates (log-scale)
	Neighbors present	Lowland	940.601	0.687438	1.04732		population growth rates (log-scale)
	Neighbors present	Highland	942.625	-0.336554	-0.164783		population growth rates (log-scale)
	Neighbors present	Lowland	942.625	0.687348	1.04629		population growth rates (log-scale)
	Neighbors present	Highland	944.649	-0.335249	-0.163912		population growth rates (log-scale)
	Neighbors present	Lowland	944.649	0.687257	1.04526		population growth rates (log-scale)
	Neighbors present	Highland	946.673	-0.333945	-0.163041		population growth rates (log-scale)
	Neighbors present	Lowland	946.673	0.687166	1.04423		population growth rates (log-scale)
	Neighbors present	Highland	948.697	-0.33264	-0.16217		population growth rates (log-scale)
	Neighbors present	Lowland	948.697	0.687074	1.04321		population growth rates (log-scale)
	Neighbors present	Highland	950.721	-0.331336	-0.161299		population growth rates (log-scale)
	Neighbors present	Lowland	950.721	0.686981	1.04218		population growth rates (log-scale)
	Neighbors present	Highland	952.745	-0.330032	-0.160428		population growth rates (log-scale)
	Neighbors present	Lowland	952.745	0.686887	1.04116		population growth rates (log-scale)
	Neighbors present	Highland	954.77	-0.328728	-0.159557		population growth rates (log-scale)
	Neighbors present	Lowland	954.77	0.686793	1.04013		population growth rates (log-scale)
	Neighbors present	Highland	956.794	-0.327424	-0.158685		population growth rates (log-scale)
	Neighbors present	Lowland	956.794	0.686698	1.03911		population growth rates (log-scale)
	Neighbors present	Highland	958.818	-0.32612	-0.157814		population growth rates (log-scale)
	Neighbors present	Lowland	958.818	0.686603	1.03809		population growth rates (log-scale)
	Neighbors present	Highland	960.842	-0.324816	-0.156942		population growth rates (log-scale)
	Neighbors present	Lowland	960.842	0.686507	1.03706		population growth rates (log-scale)
	Neighbors present	Highland	962.866	-0.323513	-0.15607		population growth rates (log-scale)
	Neighbors present	Lowland	962.866	0.68641	1.03604		population growth rates (log-scale)
	Neighbors present	Highland	964.89	-0.32221	-0.155198		population growth rates (log-scale)
	Neighbors present	Lowland	964.89	0.686312	1.03502		population growth rates (log-scale)
	Neighbors present	Highland	966.914	-0.320906	-0.154326		population growth rates (log-scale)
	Neighbors present	Lowland	966.914	0.686214	1.034		population growth rates (log-scale)
	Neighbors present	Highland	968.938	-0.319603	-0.153454		population growth rates (log-scale)
	Neighbors present	Lowland	968.938	0.686115	1.03298		population growth rates (log-scale)
	Neighbors present	Highland	970.962	-0.318301	-0.152581		population growth rates (log-scale)
	Neighbors present	Lowland	970.962	0.686015	1.03196		population growth rates (log-scale)
	Neighbors present	Highland	972.986	-0.316998	-0.151708		population growth rates (log-scale)
	Neighbors present	Lowland	972.986	0.685915	1.03094		population growth rates (log-scale)
	Neighbors present	Highland	975.01	-0.315695	-0.150836		population growth rates (log-scale)
	Neighbors present	Lowland	975.01	0.685814	1.02993		population growth rates (log-scale)
	Neighbors present	Highland	977.034	-0.314393	-0.149963		population growth rates (log-scale)
	Neighbors present	Lowland	977.034	0.685712	1.02891		population growth rates (log-scale)
	Neighbors present	Highland	979.058	-0.313091	-0.14909		population growth rates (log-scale)
	Neighbors present	Lowland	979.058	0.68561	1.02789		population growth rates (log-scale)
	Neighbors present	Highland	981.082	-0.311789	-0.148216		population growth rates (log-scale)
	Neighbors present	Lowland	981.082	0.685506	1.02688		population growth rates (log-scale)
	Neighbors present	Highland	983.106	-0.310487	-0.147343		population growth rates (log-scale)
	Neighbors present	Lowland	983.106	0.685402	1.02586		population growth rates (log-scale)
	Neighbors present	Highland	985.13	-0.309185	-0.146469		population growth rates (log-scale)
	Neighbors present	Lowland	985.13	0.685297	1.02485		population growth rates (log-scale)
	Neighbors present	Highland	987.154	-0.307883	-0.145596		population growth rates (log-scale)
	Neighbors present	Lowland	987.154	0.685192	1.02384		population growth rates (log-scale)
	Neighbors present	Highland	989.178	-0.306582	-0.144722		population growth rates (log-scale)
	Neighbors present	Lowland	989.178	0.685086	1.02282		population growth rates (log-scale)
	Neighbors present	Highland	991.202	-0.305281	-0.143848		population growth rates (log-scale)
	Neighbors present	Lowland	991.202	0.684979	1.02181		population growth rates (log-scale)
	Neighbors present	Highland	993.226	-0.303979	-0.142973		population growth rates (log-scale)
	Neighbors present	Lowland	993.226	0.684871	1.0208		population growth rates (log-scale)
	Neighbors present	Highland	995.251	-0.302678	-0.142099		population growth rates (log-scale)
	Neighbors present	Lowland	995.251	0.684762	1.01979		population growth rates (log-scale)
	Neighbors present	Highland	997.275	-0.301378	-0.141224		population growth rates (log-scale)
	Neighbors present	Lowland	997.275	0.684653	1.01878		population growth rates (log-scale)
	Neighbors present	Highland	999.299	-0.300077	-0.14035		population growth rates (log-scale)
	Neighbors present	Lowland	999.299	0.684543	1.01777		population growth rates (log-scale)
	Neighbors present	Highland	1001.32	-0.298777	-0.139475		population growth rates (log-scale)
	Neighbors present	Lowland	1001.32	0.684432	1.01677		population growth rates (log-scale)
	Neighbors present	Highland	1003.35	-0.297476	-0.1386		population growth rates (log-scale)
	Neighbors present	Lowland	1003.35	0.68432	1.01576		population growth rates (log-scale)
	Neighbors present	Highland	1005.37	-0.296176	-0.137724		population growth rates (log-scale)
	Neighbors present	Lowland	1005.37	0.684208	1.01475		population growth rates (log-scale)
	Neighbors present	Highland	1007.39	-0.294876	-0.136849		population growth rates (log-scale)
	Neighbors present	Lowland	1007.39	0.684094	1.01375		population growth rates (log-scale)
	Neighbors present	Highland	1009.42	-0.293577	-0.135973		population growth rates (log-scale)
	Neighbors present	Lowland	1009.42	0.68398	1.01274		population growth rates (log-scale)
	Neighbors present	Highland	1011.44	-0.292277	-0.135097		population growth rates (log-scale)
	Neighbors present	Lowland	1011.44	0.683865	1.01174		population growth rates (log-scale)
	Neighbors present	Highland	1013.47	-0.290978	-0.134221		population growth rates (log-scale)
	Neighbors present	Lowland	1013.47	0.683749	1.01074		population growth rates (log-scale)
	Neighbors present	Highland	1015.49	-0.289679	-0.133345		population growth rates (log-scale)
	Neighbors present	Lowland	1015.49	0.683632	1.00974		population growth rates (log-scale)
	Neighbors present	Highland	1017.52	-0.288379	-0.132469		population growth rates (log-scale)
	Neighbors present	Lowland	1017.52	0.683515	1.00874		population growth rates (log-scale)
	Neighbors present	Highland	1019.54	-0.287081	-0.131592		population growth rates (log-scale)
	Neighbors present	Lowland	1019.54	0.683396	1.00774		population growth rates (log-scale)
	Neighbors present	Highland	1021.56	-0.285782	-0.130716		population growth rates (log-scale)
	Neighbors present	Lowland	1021.56	0.683277	1.00674		population growth rates (log-scale)
	Neighbors present	Highland	1023.59	-0.284484	-0.129839		population growth rates (log-scale)
	Neighbors present	Lowland	1023.59	0.683157	1.00574		population growth rates (log-scale)
	Neighbors present	Highland	1025.61	-0.283185	-0.128962		population growth rates (log-scale)
	Neighbors present	Lowland	1025.61	0.683036	1.00474		population growth rates (log-scale)
	Neighbors present	Highland	1027.64	-0.281887	-0.128084		population growth rates (log-scale)
	Neighbors present	Lowland	1027.64	0.682914	1.00374		population growth rates (log-scale)
	Neighbors present	Highland	1029.66	-0.280589	-0.127207		population growth rates (log-scale)
	Neighbors present	Lowland	1029.66	0.682791	1.00275		population growth rates (log-scale)
	Neighbors present	Highland	1031.68	-0.279292	-0.126329		population growth rates (log-scale)
	Neighbors present	Lowland	1031.68	0.682668	1.00175		population growth rates (log-scale)
	Neighbors present	Highland	1033.71	-0.277994	-0.125451		population growth rates (log-scale)
	Neighbors present	Lowland	1033.71	0.682543	1.00076		population growth rates (log-scale)
	Neighbors present	Highland	1035.73	-0.276697	-0.124573		population growth rates (log-scale)
	Neighbors present	Lowland	1035.73	0.682418	0.999767		population growth rates (log-scale)
	Neighbors present	Highland	1037.76	-0.2754	-0.123695		population growth rates (log-scale)
	Neighbors present	Lowland	1037.76	0.682291	0.998775		population growth rates (log-scale)
	Neighbors present	Highland	1039.78	-0.274103	-0.122817		population growth rates (log-scale)
	Neighbors present	Lowland	1039.78	0.682164	0.997784		population growth rates (log-scale)
	Neighbors present	Highland	1041.8	-0.272806	-0.121938		population growth rates (log-scale)
	Neighbors present	Lowland	1041.8	0.682035	0.996793		population growth rates (log-scale)
	Neighbors present	Highland	1043.83	-0.271509	-0.121059		population growth rates (log-scale)
	Neighbors present	Lowland	1043.83	0.681906	0.995804		population growth rates (log-scale)
	Neighbors present	Highland	1045.85	-0.270213	-0.12018		population growth rates (log-scale)
	Neighbors present	Lowland	1045.85	0.681776	0.994816		population growth rates (log-scale)
	Neighbors present	Highland	1047.88	-0.268917	-0.119301		population growth rates (log-scale)
	Neighbors present	Lowland	1047.88	0.681645	0.993828		population growth rates (log-scale)
	Neighbors present	Highland	1049.9	-0.267621	-0.118421		population growth rates (log-scale)
	Neighbors present	Lowland	1049.9	0.681513	0.992842		population growth rates (log-scale)
	Neighbors present	Highland	1051.92	-0.266326	-0.117542		population growth rates (log-scale)
	Neighbors present	Lowland	1051.92	0.68138	0.991857		population growth rates (log-scale)
	Neighbors present	Highland	1053.95	-0.26503	-0.116662		population growth rates (log-scale)
	Neighbors present	Lowland	1053.95	0.681245	0.990872		population growth rates (log-scale)
	Neighbors present	Highland	1055.97	-0.263735	-0.115782		population growth rates (log-scale)
	Neighbors present	Lowland	1055.97	0.68111	0.989889		population growth rates (log-scale)
	Neighbors present	Highland	1058	-0.26244	-0.114902		population growth rates (log-scale)
	Neighbors present	Lowland	1058	0.680974	0.988906		population growth rates (log-scale)
	Neighbors present	Highland	1060.02	-0.261145	-0.114021		population growth rates (log-scale)
	Neighbors present	Lowland	1060.02	0.680837	0.987925		population growth rates (log-scale)
	Neighbors present	Highland	1062.04	-0.25985	-0.11314		population growth rates (log-scale)
	Neighbors present	Lowland	1062.04	0.680699	0.986945		population growth rates (log-scale)
	Neighbors present	Highland	1064.07	-0.258556	-0.112259		population growth rates (log-scale)
	Neighbors present	Lowland	1064.07	0.68056	0.985965		population growth rates (log-scale)
	Neighbors present	Highland	1066.09	-0.257262	-0.111378		population growth rates (log-scale)
	Neighbors present	Lowland	1066.09	0.68042	0.984987		population growth rates (log-scale)
	Neighbors present	Highland	1068.12	-0.255968	-0.110497		population growth rates (log-scale)
	Neighbors present	Lowland	1068.12	0.680279	0.984009		population growth rates (log-scale)
	Neighbors present	Highland	1070.14	-0.254674	-0.109615		population growth rates (log-scale)
	Neighbors present	Lowland	1070.14	0.680136	0.983033		population growth rates (log-scale)
	Neighbors present	Highland	1072.16	-0.253381	-0.108733		population growth rates (log-scale)
	Neighbors present	Lowland	1072.16	0.679993	0.982058		population growth rates (log-scale)
	Neighbors present	Highland	1074.19	-0.252087	-0.107851		population growth rates (log-scale)
	Neighbors present	Lowland	1074.19	0.679849	0.981084		population growth rates (log-scale)
	Neighbors present	Highland	1076.21	-0.250794	-0.106969		population growth rates (log-scale)
	Neighbors present	Lowland	1076.21	0.679703	0.980111		population growth rates (log-scale)
	Neighbors present	Highland	1078.24	-0.249501	-0.106086		population growth rates (log-scale)
	Neighbors present	Lowland	1078.24	0.679557	0.979139		population growth rates (log-scale)
	Neighbors present	Highland	1080.26	-0.248209	-0.105203		population growth rates (log-scale)
	Neighbors present	Lowland	1080.26	0.679409	0.978168		population growth rates (log-scale)
	Neighbors present	Highland	1082.28	-0.246917	-0.10432		population growth rates (log-scale)
	Neighbors present	Lowland	1082.28	0.67926	0.977198		population growth rates (log-scale)
	Neighbors present	Highland	1084.31	-0.245625	-0.103437		population growth rates (log-scale)
	Neighbors present	Lowland	1084.31	0.67911	0.97623		population growth rates (log-scale)
	Neighbors present	Highland	1086.33	-0.244333	-0.102554		population growth rates (log-scale)
	Neighbors present	Lowland	1086.33	0.678959	0.975262		population growth rates (log-scale)
	Neighbors present	Highland	1088.36	-0.243041	-0.10167		population growth rates (log-scale)
	Neighbors present	Lowland	1088.36	0.678807	0.974296		population growth rates (log-scale)
	Neighbors present	Highland	1090.38	-0.24175	-0.100786		population growth rates (log-scale)
	Neighbors present	Lowland	1090.38	0.678654	0.97333		population growth rates (log-scale)
	Neighbors present	Highland	1092.4	-0.240459	-0.0999015		population growth rates (log-scale)
	Neighbors present	Lowland	1092.4	0.6785	0.972366		population growth rates (log-scale)
	Neighbors present	Highland	1094.43	-0.239168	-0.099017		population growth rates (log-scale)
	Neighbors present	Lowland	1094.43	0.678344	0.971403		population growth rates (log-scale)
	Neighbors present	Highland	1096.45	-0.237877	-0.0981322		population growth rates (log-scale)
	Neighbors present	Lowland	1096.45	0.678187	0.970442		population growth rates (log-scale)
	Neighbors present	Highland	1098.48	-0.236587	-0.0972472		population growth rates (log-scale)
	Neighbors present	Lowland	1098.48	0.678029	0.969481		population growth rates (log-scale)
	Neighbors present	Highland	1100.5	-0.235297	-0.0963619		population growth rates (log-scale)
	Neighbors present	Lowland	1100.5	0.67787	0.968522		population growth rates (log-scale)
	Neighbors present	Highland	1102.53	-0.234007	-0.0954764		population growth rates (log-scale)
	Neighbors present	Lowland	1102.53	0.67771	0.967563		population growth rates (log-scale)
	Neighbors present	Highland	1104.55	-0.232717	-0.0945906		population growth rates (log-scale)
	Neighbors present	Lowland	1104.55	0.677548	0.966606		population growth rates (log-scale)
	Neighbors present	Highland	1106.57	-0.231428	-0.0937046		population growth rates (log-scale)
	Neighbors present	Lowland	1106.57	0.677386	0.965651		population growth rates (log-scale)
	Neighbors present	Highland	1108.6	-0.230139	-0.0928182		population growth rates (log-scale)
	Neighbors present	Lowland	1108.6	0.677222	0.964696		population growth rates (log-scale)
	Neighbors present	Highland	1110.62	-0.22885	-0.0919316		population growth rates (log-scale)
	Neighbors present	Lowland	1110.62	0.677056	0.963743		population growth rates (log-scale)
	Neighbors present	Highland	1112.65	-0.227562	-0.0910448		population growth rates (log-scale)
	Neighbors present	Lowland	1112.65	0.67689	0.962791		population growth rates (log-scale)
	Neighbors present	Highland	1114.67	-0.226274	-0.0901577		population growth rates (log-scale)
	Neighbors present	Lowland	1114.67	0.676722	0.96184		population growth rates (log-scale)
	Neighbors present	Highland	1116.69	-0.224986	-0.0892702		population growth rates (log-scale)
	Neighbors present	Lowland	1116.69	0.676553	0.960891		population growth rates (log-scale)
	Neighbors present	Highland	1118.72	-0.223698	-0.0883825		population growth rates (log-scale)
	Neighbors present	Lowland	1118.72	0.676383	0.959942		population growth rates (log-scale)
	Neighbors present	Highland	1120.74	-0.222411	-0.0874946		population growth rates (log-scale)
	Neighbors present	Lowland	1120.74	0.676211	0.958995		population growth rates (log-scale)
	Neighbors present	Highland	1122.77	-0.221123	-0.0866063		population growth rates (log-scale)
	Neighbors present	Lowland	1122.77	0.676039	0.95805		population growth rates (log-scale)
	Neighbors present	Highland	1124.79	-0.219837	-0.0857178		population growth rates (log-scale)
	Neighbors present	Lowland	1124.79	0.675864	0.957105		population growth rates (log-scale)
	Neighbors present	Highland	1126.81	-0.21855	-0.084829		population growth rates (log-scale)
	Neighbors present	Lowland	1126.81	0.675689	0.956162		population growth rates (log-scale)
	Neighbors present	Highland	1128.84	-0.217264	-0.0839398		population growth rates (log-scale)
	Neighbors present	Lowland	1128.84	0.675512	0.955221		population growth rates (log-scale)
	Neighbors present	Highland	1130.86	-0.215978	-0.0830504		population growth rates (log-scale)
	Neighbors present	Lowland	1130.86	0.675334	0.95428		population growth rates (log-scale)
	Neighbors present	Highland	1132.89	-0.214692	-0.0821607		population growth rates (log-scale)
	Neighbors present	Lowland	1132.89	0.675154	0.953341		population growth rates (log-scale)
	Neighbors present	Highland	1134.91	-0.213407	-0.0812707		population growth rates (log-scale)
	Neighbors present	Lowland	1134.91	0.674973	0.952404		population growth rates (log-scale)
	Neighbors present	Highland	1136.93	-0.212122	-0.0803804		population growth rates (log-scale)
	Neighbors present	Lowland	1136.93	0.674791	0.951468		population growth rates (log-scale)
	Neighbors present	Highland	1138.96	-0.210837	-0.0794898		population growth rates (log-scale)
	Neighbors present	Lowland	1138.96	0.674607	0.950533		population growth rates (log-scale)
	Neighbors present	Highland	1140.98	-0.209553	-0.0785989		population growth rates (log-scale)
	Neighbors present	Lowland	1140.98	0.674422	0.949599		population growth rates (log-scale)
	Neighbors present	Highland	1143.01	-0.208269	-0.0777076		population growth rates (log-scale)
	Neighbors present	Lowland	1143.01	0.674236	0.948667		population growth rates (log-scale)
	Neighbors present	Highland	1145.03	-0.206985	-0.0768161		population growth rates (log-scale)
	Neighbors present	Lowland	1145.03	0.674048	0.947737		population growth rates (log-scale)
	Neighbors present	Highland	1147.05	-0.205701	-0.0759242		population growth rates (log-scale)
	Neighbors present	Lowland	1147.05	0.673858	0.946808		population growth rates (log-scale)
	Neighbors present	Highland	1149.08	-0.204418	-0.0750321		population growth rates (log-scale)
	Neighbors present	Lowland	1149.08	0.673668	0.94588		population growth rates (log-scale)
	Neighbors present	Highland	1151.1	-0.203135	-0.0741396		population growth rates (log-scale)
	Neighbors present	Lowland	1151.1	0.673475	0.944954		population growth rates (log-scale)
	Neighbors present	Highland	1153.13	-0.201853	-0.0732467		population growth rates (log-scale)
	Neighbors present	Lowland	1153.13	0.673282	0.944029		population growth rates (log-scale)
	Neighbors present	Highland	1155.15	-0.20057	-0.0723536		population growth rates (log-scale)
	Neighbors present	Lowland	1155.15	0.673086	0.943106		population growth rates (log-scale)
	Neighbors present	Highland	1157.17	-0.199289	-0.0714601		population growth rates (log-scale)
	Neighbors present	Lowland	1157.17	0.67289	0.942184		population growth rates (log-scale)
	Neighbors present	Highland	1159.2	-0.198007	-0.0705663		population growth rates (log-scale)
	Neighbors present	Lowland	1159.2	0.672691	0.941264		population growth rates (log-scale)
	Neighbors present	Highland	1161.22	-0.196726	-0.0696721		population growth rates (log-scale)
	Neighbors present	Lowland	1161.22	0.672492	0.940345		population growth rates (log-scale)
	Neighbors present	Highland	1163.25	-0.195445	-0.0687777		population growth rates (log-scale)
	Neighbors present	Lowland	1163.25	0.67229	0.939428		population growth rates (log-scale)
	Neighbors present	Highland	1165.27	-0.194164	-0.0678828		population growth rates (log-scale)
	Neighbors present	Lowland	1165.27	0.672088	0.938512		population growth rates (log-scale)
	Neighbors present	Highland	1167.29	-0.192884	-0.0669877		population growth rates (log-scale)
	Neighbors present	Lowland	1167.29	0.671883	0.937598		population growth rates (log-scale)
	Neighbors present	Highland	1169.32	-0.191604	-0.0660921		population growth rates (log-scale)
	Neighbors present	Lowland	1169.32	0.671677	0.936685		population growth rates (log-scale)
	Neighbors present	Highland	1171.34	-0.190325	-0.0651963		population growth rates (log-scale)
	Neighbors present	Lowland	1171.34	0.67147	0.935774		population growth rates (log-scale)
	Neighbors present	Highland	1173.37	-0.189046	-0.0643		population growth rates (log-scale)
	Neighbors present	Lowland	1173.37	0.671261	0.934865		population growth rates (log-scale)
	Neighbors present	Highland	1175.39	-0.187767	-0.0634034		population growth rates (log-scale)
	Neighbors present	Lowland	1175.39	0.67105	0.933957		population growth rates (log-scale)
	Neighbors present	Highland	1177.41	-0.186489	-0.0625065		population growth rates (log-scale)
	Neighbors present	Lowland	1177.41	0.670837	0.933051		population growth rates (log-scale)
	Neighbors present	Highland	1179.44	-0.185211	-0.0616092		population growth rates (log-scale)
	Neighbors present	Lowland	1179.44	0.670623	0.932146		population growth rates (log-scale)
	Neighbors present	Highland	1181.46	-0.183933	-0.0607115		population growth rates (log-scale)
	Neighbors present	Lowland	1181.46	0.670408	0.931244		population growth rates (log-scale)
	Neighbors present	Highland	1183.49	-0.182656	-0.0598134		population growth rates (log-scale)
	Neighbors present	Lowland	1183.49	0.670191	0.930342		population growth rates (log-scale)
	Neighbors present	Highland	1185.51	-0.181379	-0.058915		population growth rates (log-scale)
	Neighbors present	Lowland	1185.51	0.669972	0.929443		population growth rates (log-scale)
	Neighbors present	Highland	1187.54	-0.180102	-0.0580162		population growth rates (log-scale)
	Neighbors present	Lowland	1187.54	0.669751	0.928545		population growth rates (log-scale)
	Neighbors present	Highland	1189.56	-0.178826	-0.057117		population growth rates (log-scale)
	Neighbors present	Lowland	1189.56	0.669529	0.927649		population growth rates (log-scale)
	Neighbors present	Highland	1191.58	-0.17755	-0.0562174		population growth rates (log-scale)
	Neighbors present	Lowland	1191.58	0.669304	0.926754		population growth rates (log-scale)
	Neighbors present	Highland	1193.61	-0.176275	-0.0553175		population growth rates (log-scale)
	Neighbors present	Lowland	1193.61	0.669079	0.925862		population growth rates (log-scale)
	Neighbors present	Highland	1195.63	-0.175	-0.0544171		population growth rates (log-scale)
	Neighbors present	Lowland	1195.63	0.668851	0.924971		population growth rates (log-scale)
	Neighbors present	Highland	1197.66	-0.173725	-0.0535163		population growth rates (log-scale)
	Neighbors present	Lowland	1197.66	0.668622	0.924081		population growth rates (log-scale)
	Neighbors present	Highland	1199.68	-0.172451	-0.0526152		population growth rates (log-scale)
	Neighbors present	Lowland	1199.68	0.668391	0.923194		population growth rates (log-scale)
	Neighbors present	Highland	1201.7	-0.171177	-0.0517136		population growth rates (log-scale)
	Neighbors present	Lowland	1201.7	0.668158	0.922308		population growth rates (log-scale)
	Neighbors present	Highland	1203.73	-0.169904	-0.0508117		population growth rates (log-scale)
	Neighbors present	Lowland	1203.73	0.667923	0.921424		population growth rates (log-scale)
	Neighbors present	Highland	1205.75	-0.168631	-0.0499093		population growth rates (log-scale)
	Neighbors present	Lowland	1205.75	0.667687	0.920542		population growth rates (log-scale)
	Neighbors present	Highland	1207.78	-0.167358	-0.0490065		population growth rates (log-scale)
	Neighbors present	Lowland	1207.78	0.667449	0.919662		population growth rates (log-scale)
	Neighbors present	Highland	1209.8	-0.166086	-0.0481033		population growth rates (log-scale)
	Neighbors present	Lowland	1209.8	0.667208	0.918784		population growth rates (log-scale)
	Neighbors present	Highland	1211.82	-0.164814	-0.0471996		population growth rates (log-scale)
	Neighbors present	Lowland	1211.82	0.666966	0.917907		population growth rates (log-scale)
	Neighbors present	Highland	1213.85	-0.163543	-0.0462956		population growth rates (log-scale)
	Neighbors present	Lowland	1213.85	0.666723	0.917032		population growth rates (log-scale)
	Neighbors present	Highland	1215.87	-0.162272	-0.0453911		population growth rates (log-scale)
	Neighbors present	Lowland	1215.87	0.666477	0.91616		population growth rates (log-scale)
	Neighbors present	Highland	1217.9	-0.161002	-0.0444861		population growth rates (log-scale)
	Neighbors present	Lowland	1217.9	0.666229	0.915289		population growth rates (log-scale)
	Neighbors present	Highland	1219.92	-0.159732	-0.0435808		population growth rates (log-scale)
	Neighbors present	Lowland	1219.92	0.66598	0.91442		population growth rates (log-scale)
	Neighbors present	Highland	1221.94	-0.158462	-0.0426749		population growth rates (log-scale)
	Neighbors present	Lowland	1221.94	0.665728	0.913553		population growth rates (log-scale)
	Neighbors present	Highland	1223.97	-0.157193	-0.0417687		population growth rates (log-scale)
	Neighbors present	Lowland	1223.97	0.665475	0.912687		population growth rates (log-scale)
	Neighbors present	Highland	1225.99	-0.155924	-0.040862		population growth rates (log-scale)
	Neighbors present	Lowland	1225.99	0.66522	0.911824		population growth rates (log-scale)
	Neighbors present	Highland	1228.02	-0.154656	-0.0399548		population growth rates (log-scale)
	Neighbors present	Lowland	1228.02	0.664963	0.910963		population growth rates (log-scale)
	Neighbors present	Highland	1230.04	-0.153389	-0.0390472		population growth rates (log-scale)
	Neighbors present	Lowland	1230.04	0.664703	0.910104		population growth rates (log-scale)
	Neighbors present	Highland	1232.06	-0.152121	-0.0381391		population growth rates (log-scale)
	Neighbors present	Lowland	1232.06	0.664442	0.909246		population growth rates (log-scale)
	Neighbors present	Highland	1234.09	-0.150855	-0.0372305		population growth rates (log-scale)
	Neighbors present	Lowland	1234.09	0.664179	0.908391		population growth rates (log-scale)
	Neighbors present	Highland	1236.11	-0.149588	-0.0363214		population growth rates (log-scale)
	Neighbors present	Lowland	1236.11	0.663914	0.907538		population growth rates (log-scale)
	Neighbors present	Highland	1238.14	-0.148322	-0.0354119		population growth rates (log-scale)
	Neighbors present	Lowland	1238.14	0.663646	0.906687		population growth rates (log-scale)
	Neighbors present	Highland	1240.16	-0.147057	-0.0345019		population growth rates (log-scale)
	Neighbors present	Lowland	1240.16	0.663377	0.905838		population growth rates (log-scale)
	Neighbors present	Highland	1242.18	-0.145792	-0.0335914		population growth rates (log-scale)
	Neighbors present	Lowland	1242.18	0.663106	0.90499		population growth rates (log-scale)
	Neighbors present	Highland	1244.21	-0.144528	-0.0326804		population growth rates (log-scale)
	Neighbors present	Lowland	1244.21	0.662832	0.904145		population growth rates (log-scale)
	Neighbors present	Highland	1246.23	-0.143264	-0.0317689		population growth rates (log-scale)
	Neighbors present	Lowland	1246.23	0.662556	0.903303		population growth rates (log-scale)
	Neighbors present	Highland	1248.26	-0.142001	-0.030857		population growth rates (log-scale)
	Neighbors present	Lowland	1248.26	0.662279	0.902462		population growth rates (log-scale)
	Neighbors present	Highland	1250.28	-0.140738	-0.0299445		population growth rates (log-scale)
	Neighbors present	Lowland	1250.28	0.661999	0.901623		population growth rates (log-scale)
	Neighbors present	Highland	1252.3	-0.139475	-0.0290315		population growth rates (log-scale)
	Neighbors present	Lowland	1252.3	0.661717	0.900787		population growth rates (log-scale)
	Neighbors present	Highland	1254.33	-0.138213	-0.0281179		population growth rates (log-scale)
	Neighbors present	Lowland	1254.33	0.661433	0.899952		population growth rates (log-scale)
	Neighbors present	Highland	1256.35	-0.136952	-0.0272039		population growth rates (log-scale)
	Neighbors present	Lowland	1256.35	0.661146	0.89912		population growth rates (log-scale)
	Neighbors present	Highland	1258.38	-0.135691	-0.0262893		population growth rates (log-scale)
	Neighbors present	Lowland	1258.38	0.660858	0.89829		population growth rates (log-scale)
	Neighbors present	Highland	1260.4	-0.134431	-0.0253742		population growth rates (log-scale)
	Neighbors present	Lowland	1260.4	0.660567	0.897462		population growth rates (log-scale)
	Neighbors present	Highland	1262.42	-0.133171	-0.0244586		population growth rates (log-scale)
	Neighbors present	Lowland	1262.42	0.660274	0.896636		population growth rates (log-scale)
	Neighbors present	Highland	1264.45	-0.131912	-0.0235424		population growth rates (log-scale)
	Neighbors present	Lowland	1264.45	0.659979	0.895813		population growth rates (log-scale)
	Neighbors present	Highland	1266.47	-0.130654	-0.0226257		population growth rates (log-scale)
	Neighbors present	Lowland	1266.47	0.659682	0.894992		population growth rates (log-scale)
	Neighbors present	Highland	1268.5	-0.129395	-0.0217084		population growth rates (log-scale)
	Neighbors present	Lowland	1268.5	0.659382	0.894173		population growth rates (log-scale)
	Neighbors present	Highland	1270.52	-0.128138	-0.0207906		population growth rates (log-scale)
	Neighbors present	Lowland	1270.52	0.65908	0.893356		population growth rates (log-scale)
	Neighbors present	Highland	1272.55	-0.126881	-0.0198722		population growth rates (log-scale)
	Neighbors present	Lowland	1272.55	0.658776	0.892542		population growth rates (log-scale)
	Neighbors present	Highland	1274.57	-0.125625	-0.0189532		population growth rates (log-scale)
	Neighbors present	Lowland	1274.57	0.65847	0.89173		population growth rates (log-scale)
	Neighbors present	Highland	1276.59	-0.124369	-0.0180337		population growth rates (log-scale)
	Neighbors present	Lowland	1276.59	0.658161	0.890921		population growth rates (log-scale)
	Neighbors present	Highland	1278.62	-0.123114	-0.0171136		population growth rates (log-scale)
	Neighbors present	Lowland	1278.62	0.65785	0.890113		population growth rates (log-scale)
	Neighbors present	Highland	1280.64	-0.121859	-0.0161929		population growth rates (log-scale)
	Neighbors present	Lowland	1280.64	0.657536	0.889308		population growth rates (log-scale)
	Neighbors present	Highland	1282.67	-0.120605	-0.0152716		population growth rates (log-scale)
	Neighbors present	Lowland	1282.67	0.65722	0.888506		population growth rates (log-scale)
	Neighbors present	Highland	1284.69	-0.119351	-0.0143497		population growth rates (log-scale)
	Neighbors present	Lowland	1284.69	0.656902	0.887705		population growth rates (log-scale)
	Neighbors present	Highland	1286.71	-0.118098	-0.0134272		population growth rates (log-scale)
	Neighbors present	Lowland	1286.71	0.656581	0.886907		population growth rates (log-scale)
	Neighbors present	Highland	1288.74	-0.116846	-0.0125042		population growth rates (log-scale)
	Neighbors present	Lowland	1288.74	0.656258	0.886112		population growth rates (log-scale)
	Neighbors present	Highland	1290.76	-0.115595	-0.0115805		population growth rates (log-scale)
	Neighbors present	Lowland	1290.76	0.655933	0.885319		population growth rates (log-scale)
	Neighbors present	Highland	1292.79	-0.114343	-0.0106561		population growth rates (log-scale)
	Neighbors present	Lowland	1292.79	0.655605	0.884528		population growth rates (log-scale)
	Neighbors present	Highland	1294.81	-0.113093	-0.00973119		population growth rates (log-scale)
	Neighbors present	Lowland	1294.81	0.655274	0.88374		population growth rates (log-scale)
	Neighbors present	Highland	1296.83	-0.111843	-0.00880562		population growth rates (log-scale)
	Neighbors present	Lowland	1296.83	0.654942	0.882955		population growth rates (log-scale)
	Neighbors present	Highland	1298.86	-0.110594	-0.00787941		population growth rates (log-scale)
	Neighbors present	Lowland	1298.86	0.654606	0.882171		population growth rates (log-scale)
	Neighbors present	Highland	1300.88	-0.109346	-0.00695256		population growth rates (log-scale)
	Neighbors present	Lowland	1300.88	0.654268	0.881391		population growth rates (log-scale)
	Neighbors present	Highland	1302.91	-0.108098	-0.00602506		population growth rates (log-scale)
	Neighbors present	Lowland	1302.91	0.653928	0.880613		population growth rates (log-scale)
	Neighbors present	Highland	1304.93	-0.106851	-0.00509691		population growth rates (log-scale)
	Neighbors present	Lowland	1304.93	0.653585	0.879837		population growth rates (log-scale)
	Neighbors present	Highland	1306.95	-0.105604	-0.0041681		population growth rates (log-scale)
	Neighbors present	Lowland	1306.95	0.65324	0.879064		population growth rates (log-scale)
	Neighbors present	Highland	1308.98	-0.104358	-0.00323862		population growth rates (log-scale)
	Neighbors present	Lowland	1308.98	0.652892	0.878293		population growth rates (log-scale)
	Neighbors present	Highland	1311	-0.103113	-0.00230846		population growth rates (log-scale)
	Neighbors present	Lowland	1311	0.652541	0.877525		population growth rates (log-scale)
	Neighbors present	Highland	1313.03	-0.101868	-0.00137763		population growth rates (log-scale)
	Neighbors present	Lowland	1313.03	0.652188	0.87676		population growth rates (log-scale)
	Neighbors present	Highland	1315.05	-0.100625	-0.000446117		population growth rates (log-scale)
	Neighbors present	Lowland	1315.05	0.651832	0.875997		population growth rates (log-scale)
	Neighbors present	Highland	1317.07	-0.0993814	0.000486091		population growth rates (log-scale)
	Neighbors present	Lowland	1317.07	0.651474	0.875237		population growth rates (log-scale)
	Neighbors present	Highland	1319.1	-0.0981389	0.001419		population growth rates (log-scale)
	Neighbors present	Lowland	1319.1	0.651113	0.87448		population growth rates (log-scale)
	Neighbors present	Highland	1321.12	-0.0968972	0.00235261		population growth rates (log-scale)
	Neighbors present	Lowland	1321.12	0.650749	0.873725		population growth rates (log-scale)
	Neighbors present	Highland	1323.15	-0.0956562	0.00328693		population growth rates (log-scale)
	Neighbors present	Lowland	1323.15	0.650383	0.872973		population growth rates (log-scale)
	Neighbors present	Highland	1325.17	-0.0944158	0.00422197		population growth rates (log-scale)
	Neighbors present	Lowland	1325.17	0.650014	0.872223		population growth rates (log-scale)
	Neighbors present	Highland	1327.19	-0.0931762	0.00515774		population growth rates (log-scale)
	Neighbors present	Lowland	1327.19	0.649642	0.871476		population growth rates (log-scale)
	Neighbors present	Highland	1329.22	-0.0919374	0.00609424		population growth rates (log-scale)
	Neighbors present	Lowland	1329.22	0.649268	0.870732		population growth rates (log-scale)
	Neighbors present	Highland	1331.24	-0.0906993	0.00703147		population growth rates (log-scale)
	Neighbors present	Lowland	1331.24	0.648891	0.869991		population growth rates (log-scale)
	Neighbors present	Highland	1333.27	-0.0894619	0.00796945		population growth rates (log-scale)
	Neighbors present	Lowland	1333.27	0.648511	0.869252		population growth rates (log-scale)
	Neighbors present	Highland	1335.29	-0.0882253	0.00890819		population growth rates (log-scale)
	Neighbors present	Lowland	1335.29	0.648129	0.868516		population growth rates (log-scale)
	Neighbors present	Highland	1337.31	-0.0869894	0.00984768		population growth rates (log-scale)
	Neighbors present	Lowland	1337.31	0.647743	0.867783		population growth rates (log-scale)
	Neighbors present	Highland	1339.34	-0.0857543	0.0107879		population growth rates (log-scale)
	Neighbors present	Lowland	1339.34	0.647355	0.867052		population growth rates (log-scale)
	Neighbors present	Highland	1341.36	-0.08452	0.011729		population growth rates (log-scale)
	Neighbors present	Lowland	1341.36	0.646964	0.866324		population growth rates (log-scale)
	Neighbors present	Highland	1343.39	-0.0832864	0.0126708		population growth rates (log-scale)
	Neighbors present	Lowland	1343.39	0.646571	0.8656		population growth rates (log-scale)
	Neighbors present	Highland	1345.41	-0.0820537	0.0136134		population growth rates (log-scale)
	Neighbors present	Lowland	1345.41	0.646174	0.864877		population growth rates (log-scale)
	Neighbors present	Highland	1347.43	-0.0808217	0.0145568		population growth rates (log-scale)
	Neighbors present	Lowland	1347.43	0.645775	0.864158		population growth rates (log-scale)
	Neighbors present	Highland	1349.46	-0.0795905	0.015501		population growth rates (log-scale)
	Neighbors present	Lowland	1349.46	0.645373	0.863442		population growth rates (log-scale)
	Neighbors present	Highland	1351.48	-0.0783602	0.016446		population growth rates (log-scale)
	Neighbors present	Lowland	1351.48	0.644968	0.862728		population growth rates (log-scale)
	Neighbors present	Highland	1353.51	-0.0771306	0.0173918		population growth rates (log-scale)
	Neighbors present	Lowland	1353.51	0.64456	0.862017		population growth rates (log-scale)
	Neighbors present	Highland	1355.53	-0.0759019	0.0183384		population growth rates (log-scale)
	Neighbors present	Lowland	1355.53	0.64415	0.861309		population growth rates (log-scale)
	Neighbors present	Highland	1357.56	-0.074674	0.0192859		population growth rates (log-scale)
	Neighbors present	Lowland	1357.56	0.643736	0.860604		population growth rates (log-scale)
	Neighbors present	Highland	1359.58	-0.073447	0.0202342		population growth rates (log-scale)
	Neighbors present	Lowland	1359.58	0.64332	0.859902		population growth rates (log-scale)
	Neighbors present	Highland	1361.6	-0.0722208	0.0211834		population growth rates (log-scale)
	Neighbors present	Lowland	1361.6	0.642901	0.859203		population growth rates (log-scale)
	Neighbors present	Highland	1363.63	-0.0709954	0.0221334		population growth rates (log-scale)
	Neighbors present	Lowland	1363.63	0.642479	0.858507		population growth rates (log-scale)
	Neighbors present	Highland	1365.65	-0.069771	0.0230843		population growth rates (log-scale)
	Neighbors present	Lowland	1365.65	0.642053	0.857813		population growth rates (log-scale)
	Neighbors present	Highland	1367.68	-0.0685473	0.024036		population growth rates (log-scale)
	Neighbors present	Lowland	1367.68	0.641625	0.857123		population growth rates (log-scale)
	Neighbors present	Highland	1369.7	-0.0673246	0.0249886		population growth rates (log-scale)
	Neighbors present	Lowland	1369.7	0.641194	0.856435		population growth rates (log-scale)
	Neighbors present	Highland	1371.72	-0.0661027	0.0259421		population growth rates (log-scale)
	Neighbors present	Lowland	1371.72	0.64076	0.855751		population growth rates (log-scale)
	Neighbors present	Highland	1373.75	-0.0648818	0.0268965		population growth rates (log-scale)
	Neighbors present	Lowland	1373.75	0.640324	0.855069		population growth rates (log-scale)
	Neighbors present	Highland	1375.77	-0.0636617	0.0278518		population growth rates (log-scale)
	Neighbors present	Lowland	1375.77	0.639884	0.85439		population growth rates (log-scale)
	Neighbors present	Highland	1377.8	-0.0624426	0.028808		population growth rates (log-scale)
	Neighbors present	Lowland	1377.8	0.639441	0.853715		population growth rates (log-scale)
	Neighbors present	Highland	1379.82	-0.0612243	0.0297651		population growth rates (log-scale)
	Neighbors present	Lowland	1379.82	0.638995	0.853042		population growth rates (log-scale)
	Neighbors present	Highland	1381.84	-0.060007	0.0307232		population growth rates (log-scale)
	Neighbors present	Lowland	1381.84	0.638546	0.852372		population growth rates (log-scale)
	Neighbors present	Highland	1383.87	-0.0587906	0.0316821		population growth rates (log-scale)
	Neighbors present	Lowland	1383.87	0.638094	0.851706		population growth rates (log-scale)
	Neighbors present	Highland	1385.89	-0.0575752	0.0326421		population growth rates (log-scale)
	Neighbors present	Lowland	1385.89	0.637639	0.851042		population growth rates (log-scale)
	Neighbors present	Highland	1387.92	-0.0563607	0.0336029		population growth rates (log-scale)
	Neighbors present	Lowland	1387.92	0.637181	0.850382		population growth rates (log-scale)
	Neighbors present	Highland	1389.94	-0.0551471	0.0345647		population growth rates (log-scale)
	Neighbors present	Lowland	1389.94	0.63672	0.849724		population growth rates (log-scale)
	Neighbors present	Highland	1391.96	-0.0539345	0.0355275		population growth rates (log-scale)
	Neighbors present	Lowland	1391.96	0.636256	0.84907		population growth rates (log-scale)
	Neighbors present	Highland	1393.99	-0.0527229	0.0364913		population growth rates (log-scale)
	Neighbors present	Lowland	1393.99	0.635789	0.848418		population growth rates (log-scale)
	Neighbors present	Highland	1396.01	-0.0515123	0.037456		population growth rates (log-scale)
	Neighbors present	Lowland	1396.01	0.635319	0.84777		population growth rates (log-scale)
	Neighbors present	Highland	1398.04	-0.0503026	0.0384217		population growth rates (log-scale)
	Neighbors present	Lowland	1398.04	0.634846	0.847124		population growth rates (log-scale)
	Neighbors present	Highland	1400.06	-0.049094	0.0393884		population growth rates (log-scale)
	Neighbors present	Lowland	1400.06	0.63437	0.846482		population growth rates (log-scale)
	Neighbors present	Highland	1402.08	-0.0478864	0.0403561		population growth rates (log-scale)
	Neighbors present	Lowland	1402.08	0.63389	0.845843		population growth rates (log-scale)
	Neighbors present	Highland	1404.11	-0.0466797	0.0413249		population growth rates (log-scale)
	Neighbors present	Lowland	1404.11	0.633408	0.845207		population growth rates (log-scale)
	Neighbors present	Highland	1406.13	-0.0454741	0.0422946		population growth rates (log-scale)
	Neighbors present	Lowland	1406.13	0.632922	0.844574		population growth rates (log-scale)
	Neighbors present	Highland	1408.16	-0.0442695	0.0432654		population growth rates (log-scale)
	Neighbors present	Lowland	1408.16	0.632434	0.843944		population growth rates (log-scale)
	Neighbors present	Highland	1410.18	-0.043066	0.0442372		population growth rates (log-scale)
	Neighbors present	Lowland	1410.18	0.631942	0.843317		population growth rates (log-scale)
	Neighbors present	Highland	1412.2	-0.0418635	0.0452101		population growth rates (log-scale)
	Neighbors present	Lowland	1412.2	0.631447	0.842694		population growth rates (log-scale)
	Neighbors present	Highland	1414.23	-0.040662	0.046184		population growth rates (log-scale)
	Neighbors present	Lowland	1414.23	0.630949	0.842073		population growth rates (log-scale)
	Neighbors present	Highland	1416.25	-0.0394617	0.0471589		population growth rates (log-scale)
	Neighbors present	Lowland	1416.25	0.630448	0.841456		population growth rates (log-scale)
	Neighbors present	Highland	1418.28	-0.0382623	0.048135		population growth rates (log-scale)
	Neighbors present	Lowland	1418.28	0.629944	0.840842		population growth rates (log-scale)
	Neighbors present	Highland	1420.3	-0.0370641	0.0491121		population growth rates (log-scale)
	Neighbors present	Lowland	1420.3	0.629436	0.840231		population growth rates (log-scale)
	Neighbors present	Highland	1422.32	-0.035867	0.0500903		population growth rates (log-scale)
	Neighbors present	Lowland	1422.32	0.628926	0.839623		population growth rates (log-scale)
	Neighbors present	Highland	1424.35	-0.0346709	0.0510696		population growth rates (log-scale)
	Neighbors present	Lowland	1424.35	0.628412	0.839018		population growth rates (log-scale)
	Neighbors present	Highland	1426.37	-0.033476	0.05205		population growth rates (log-scale)
	Neighbors present	Lowland	1426.37	0.627895	0.838416		population growth rates (log-scale)
	Neighbors present	Highland	1428.4	-0.0322821	0.0530316		population growth rates (log-scale)
	Neighbors present	Lowland	1428.4	0.627375	0.837818		population growth rates (log-scale)
	Neighbors present	Highland	1430.42	-0.0310894	0.0540142		population growth rates (log-scale)
	Neighbors present	Lowland	1430.42	0.626852	0.837223		population growth rates (log-scale)
	Neighbors present	Highland	1432.44	-0.0298978	0.054998		population growth rates (log-scale)
	Neighbors present	Lowland	1432.44	0.626325	0.83663		population growth rates (log-scale)
	Neighbors present	Highland	1434.47	-0.0287074	0.0559829		population growth rates (log-scale)
	Neighbors present	Lowland	1434.47	0.625796	0.836041		population growth rates (log-scale)
	Neighbors present	Highland	1436.49	-0.0275181	0.0569689		population growth rates (log-scale)
	Neighbors present	Lowland	1436.49	0.625263	0.835456		population growth rates (log-scale)
	Neighbors present	Highland	1438.52	-0.0263299	0.0579561		population growth rates (log-scale)
	Neighbors present	Lowland	1438.52	0.624727	0.834873		population growth rates (log-scale)
	Neighbors present	Highland	1440.54	-0.0251429	0.0589445		population growth rates (log-scale)
	Neighbors present	Lowland	1440.54	0.624188	0.834293		population growth rates (log-scale)
	Neighbors present	Highland	1442.57	-0.0239571	0.059934		population growth rates (log-scale)
	Neighbors present	Lowland	1442.57	0.623646	0.833717		population growth rates (log-scale)
	Neighbors present	Highland	1444.59	-0.0227724	0.0609247		population growth rates (log-scale)
	Neighbors present	Lowland	1444.59	0.623101	0.833144		population growth rates (log-scale)
	Neighbors present	Highland	1446.61	-0.021589	0.0619166		population growth rates (log-scale)
	Neighbors present	Lowland	1446.61	0.622552	0.832574		population growth rates (log-scale)
	Neighbors present	Highland	1448.64	-0.0204067	0.0629097		population growth rates (log-scale)
	Neighbors present	Lowland	1448.64	0.622	0.832007		population growth rates (log-scale)
	Neighbors present	Highland	1450.66	-0.0192257	0.063904		population growth rates (log-scale)
	Neighbors present	Lowland	1450.66	0.621445	0.831444		population growth rates (log-scale)
	Neighbors present	Highland	1452.69	-0.0180458	0.0648995		population growth rates (log-scale)
	Neighbors present	Lowland	1452.69	0.620887	0.830883		population growth rates (log-scale)
	Neighbors present	Highland	1454.71	-0.0168672	0.0658963		population growth rates (log-scale)
	Neighbors present	Lowland	1454.71	0.620326	0.830326		population growth rates (log-scale)
	Neighbors present	Highland	1456.73	-0.0156898	0.0668942		population growth rates (log-scale)
	Neighbors present	Lowland	1456.73	0.619762	0.829772		population growth rates (log-scale)
	Neighbors present	Highland	1458.76	-0.0145136	0.0678934		population growth rates (log-scale)
	Neighbors present	Lowland	1458.76	0.619194	0.829221		population growth rates (log-scale)
	Neighbors present	Highland	1460.78	-0.0133387	0.0688939		population growth rates (log-scale)
	Neighbors present	Lowland	1460.78	0.618623	0.828674		population growth rates (log-scale)
	Neighbors present	Highland	1462.81	-0.012165	0.0698955		population growth rates (log-scale)
	Neighbors present	Lowland	1462.81	0.618049	0.828129		population growth rates (log-scale)
	Neighbors present	Highland	1464.83	-0.0109926	0.0708985		population growth rates (log-scale)
	Neighbors present	Lowland	1464.83	0.617472	0.827588		population growth rates (log-scale)
	Neighbors present	Highland	1466.85	-0.00982144	0.0719027		population growth rates (log-scale)
	Neighbors present	Lowland	1466.85	0.616892	0.82705		population growth rates (log-scale)
	Neighbors present	Highland	1468.88	-0.00865156	0.0729082		population growth rates (log-scale)
	Neighbors present	Lowland	1468.88	0.616308	0.826515		population growth rates (log-scale)
	Neighbors present	Highland	1470.9	-0.00748297	0.0739149		population growth rates (log-scale)
	Neighbors present	Lowland	1470.9	0.615721	0.825983		population growth rates (log-scale)
	Neighbors present	Highland	1472.93	-0.00631566	0.074923		population growth rates (log-scale)
	Neighbors present	Lowland	1472.93	0.615131	0.825454		population growth rates (log-scale)
	Neighbors present	Highland	1474.95	-0.00514966	0.0759323		population growth rates (log-scale)
	Neighbors present	Lowland	1474.95	0.614538	0.824929		population growth rates (log-scale)
	Neighbors present	Highland	1476.97	-0.00398495	0.076943		population growth rates (log-scale)
	Neighbors present	Lowland	1476.97	0.613942	0.824406		population growth rates (log-scale)
	Neighbors present	Highland	1479	-0.00282157	0.077955		population growth rates (log-scale)
	Neighbors present	Lowland	1479	0.613343	0.823887		population growth rates (log-scale)
	Neighbors present	Highland	1481.02	-0.00165949	0.0789683		population growth rates (log-scale)
	Neighbors present	Lowland	1481.02	0.61274	0.823371		population growth rates (log-scale)
	Neighbors present	Highland	1483.05	-0.000498751	0.0799829		population growth rates (log-scale)
	Neighbors present	Lowland	1483.05	0.612135	0.822858		population growth rates (log-scale)
	Neighbors present	Highland	1485.07	0.000660658	0.0809988		population growth rates (log-scale)
	Neighbors present	Lowland	1485.07	0.611526	0.822349		population growth rates (log-scale)
	Neighbors present	Highland	1487.09	0.00181873	0.0820161		population growth rates (log-scale)
	Neighbors present	Lowland	1487.09	0.610914	0.821842		population growth rates (log-scale)
	Neighbors present	Highland	1489.12	0.00297544	0.0830347		population growth rates (log-scale)
	Neighbors present	Lowland	1489.12	0.610299	0.821339		population growth rates (log-scale)
	Neighbors present	Highland	1491.14	0.00413081	0.0840547		population growth rates (log-scale)
	Neighbors present	Lowland	1491.14	0.609681	0.820838		population growth rates (log-scale)
	Neighbors present	Highland	1493.17	0.00528481	0.0850761		population growth rates (log-scale)
	Neighbors present	Lowland	1493.17	0.609059	0.820341		population growth rates (log-scale)
	Neighbors present	Highland	1495.19	0.00643744	0.0860988		population growth rates (log-scale)
	Neighbors present	Lowland	1495.19	0.608435	0.819847		population growth rates (log-scale)
	Neighbors present	Highland	1497.21	0.0075887	0.0871229		population growth rates (log-scale)
	Neighbors present	Lowland	1497.21	0.607807	0.819356		population growth rates (log-scale)
	Neighbors present	Highland	1499.24	0.00873857	0.0881484		population growth rates (log-scale)
	Neighbors present	Lowland	1499.24	0.607176	0.818869		population growth rates (log-scale)
	Neighbors present	Highland	1501.26	0.00988706	0.0891753		population growth rates (log-scale)
	Neighbors present	Lowland	1501.26	0.606543	0.818384		population growth rates (log-scale)
	Neighbors present	Highland	1503.29	0.0110341	0.0902036		population growth rates (log-scale)
	Neighbors present	Lowland	1503.29	0.605906	0.817902		population growth rates (log-scale)
	Neighbors present	Highland	1505.31	0.0121798	0.0912332		population growth rates (log-scale)
	Neighbors present	Lowland	1505.31	0.605266	0.817424		population growth rates (log-scale)
	Neighbors present	Highland	1507.33	0.0133241	0.0922643		population growth rates (log-scale)
	Neighbors present	Lowland	1507.33	0.604623	0.816948		population growth rates (log-scale)
	Neighbors present	Highland	1509.36	0.014467	0.0932968		population growth rates (log-scale)
	Neighbors present	Lowland	1509.36	0.603976	0.816476		population growth rates (log-scale)
	Neighbors present	Highland	1511.38	0.0156084	0.0943307		population growth rates (log-scale)
	Neighbors present	Lowland	1511.38	0.603327	0.816007		population growth rates (log-scale)
	Neighbors present	Highland	1513.41	0.0167484	0.0953661		population growth rates (log-scale)
	Neighbors present	Lowland	1513.41	0.602675	0.81554		population growth rates (log-scale)
	Neighbors present	Highland	1515.43	0.017887	0.0964028		population growth rates (log-scale)
	Neighbors present	Lowland	1515.43	0.602019	0.815077		population growth rates (log-scale)
	Neighbors present	Highland	1517.45	0.0190242	0.097441		population growth rates (log-scale)
	Neighbors present	Lowland	1517.45	0.601361	0.814617		population growth rates (log-scale)
	Neighbors present	Highland	1519.48	0.0201599	0.0984807		population growth rates (log-scale)
	Neighbors present	Lowland	1519.48	0.6007	0.81416		population growth rates (log-scale)
	Neighbors present	Highland	1521.5	0.0212942	0.0995218		population growth rates (log-scale)
	Neighbors present	Lowland	1521.5	0.600035	0.813706		population growth rates (log-scale)
	Neighbors present	Highland	1523.53	0.022427	0.100564		population growth rates (log-scale)
	Neighbors present	Lowland	1523.53	0.599368	0.813255		population growth rates (log-scale)
	Neighbors present	Highland	1525.55	0.0235583	0.101608		population growth rates (log-scale)
	Neighbors present	Lowland	1525.55	0.598697	0.812807		population growth rates (log-scale)
	Neighbors present	Highland	1527.58	0.0246882	0.102654		population growth rates (log-scale)
	Neighbors present	Lowland	1527.58	0.598024	0.812362		population growth rates (log-scale)
	Neighbors present	Highland	1529.6	0.0258166	0.103701		population growth rates (log-scale)
	Neighbors present	Lowland	1529.6	0.597347	0.81192		population growth rates (log-scale)
	Neighbors present	Highland	1531.62	0.0269436	0.104749		population growth rates (log-scale)
	Neighbors present	Lowland	1531.62	0.596668	0.811481		population growth rates (log-scale)
	Neighbors present	Highland	1533.65	0.028069	0.105799		population growth rates (log-scale)
	Neighbors present	Lowland	1533.65	0.595985	0.811045		population growth rates (log-scale)
	Neighbors present	Highland	1535.67	0.029193	0.10685		population growth rates (log-scale)
	Neighbors present	Lowland	1535.67	0.5953	0.810612		population growth rates (log-scale)
	Neighbors present	Highland	1537.7	0.0303155	0.107903		population growth rates (log-scale)
	Neighbors present	Lowland	1537.7	0.594612	0.810182		population growth rates (log-scale)
	Neighbors present	Highland	1539.72	0.0314366	0.108958		population growth rates (log-scale)
	Neighbors present	Lowland	1539.72	0.59392	0.809754		population growth rates (log-scale)
	Neighbors present	Highland	1541.74	0.0325561	0.110013		population growth rates (log-scale)
	Neighbors present	Lowland	1541.74	0.593226	0.80933		population growth rates (log-scale)
	Neighbors present	Highland	1543.77	0.0336741	0.111071		population growth rates (log-scale)
	Neighbors present	Lowland	1543.77	0.592529	0.808909		population growth rates (log-scale)
	Neighbors present	Highland	1545.79	0.0347906	0.11213		population growth rates (log-scale)
	Neighbors present	Lowland	1545.79	0.591829	0.80849		population growth rates (log-scale)
	Neighbors present	Highland	1547.82	0.0359056	0.11319		population growth rates (log-scale)
	Neighbors present	Lowland	1547.82	0.591126	0.808075		population growth rates (log-scale)
	Neighbors present	Highland	1549.84	0.0370192	0.114252		population growth rates (log-scale)
	Neighbors present	Lowland	1549.84	0.59042	0.807662		population growth rates (log-scale)
	Neighbors present	Highland	1551.86	0.0381312	0.115315		population growth rates (log-scale)
	Neighbors present	Lowland	1551.86	0.589711	0.807252		population growth rates (log-scale)
	Neighbors present	Highland	1553.89	0.0392417	0.11638		population growth rates (log-scale)
	Neighbors present	Lowland	1553.89	0.589	0.806845		population growth rates (log-scale)
	Neighbors present	Highland	1555.91	0.0403506	0.117446		population growth rates (log-scale)
	Neighbors present	Lowland	1555.91	0.588285	0.806441		population growth rates (log-scale)
	Neighbors present	Highland	1557.94	0.0414581	0.118514		population growth rates (log-scale)
	Neighbors present	Lowland	1557.94	0.587568	0.80604		population growth rates (log-scale)
	Neighbors present	Highland	1559.96	0.042564	0.119584		population growth rates (log-scale)
	Neighbors present	Lowland	1559.96	0.586848	0.805641		population growth rates (log-scale)
	Neighbors present	Highland	1561.98	0.0436685	0.120655		population growth rates (log-scale)
	Neighbors present	Lowland	1561.98	0.586125	0.805246		population growth rates (log-scale)
	Neighbors present	Highland	1564.01	0.0447713	0.121727		population growth rates (log-scale)
	Neighbors present	Lowland	1564.01	0.585399	0.804853		population growth rates (log-scale)
	Neighbors present	Highland	1566.03	0.0458727	0.122801		population growth rates (log-scale)
	Neighbors present	Lowland	1566.03	0.584671	0.804463		population growth rates (log-scale)
	Neighbors present	Highland	1568.06	0.0469726	0.123877		population growth rates (log-scale)
	Neighbors present	Lowland	1568.06	0.58394	0.804076		population growth rates (log-scale)
	Neighbors present	Highland	1570.08	0.0480709	0.124954		population growth rates (log-scale)
	Neighbors present	Lowland	1570.08	0.583206	0.803691		population growth rates (log-scale)
	Neighbors present	Highland	1572.1	0.0491676	0.126032		population growth rates (log-scale)
	Neighbors present	Lowland	1572.1	0.582469	0.803309		population growth rates (log-scale)
	Neighbors present	Highland	1574.13	0.0502629	0.127112		population growth rates (log-scale)
	Neighbors present	Lowland	1574.13	0.581729	0.80293		population growth rates (log-scale)
	Neighbors present	Highland	1576.15	0.0513566	0.128194		population growth rates (log-scale)
	Neighbors present	Lowland	1576.15	0.580987	0.802554		population growth rates (log-scale)
	Neighbors present	Highland	1578.18	0.0524488	0.129277		population growth rates (log-scale)
	Neighbors present	Lowland	1578.18	0.580242	0.802181		population growth rates (log-scale)
	Neighbors present	Highland	1580.2	0.0535394	0.130362		population growth rates (log-scale)
	Neighbors present	Lowland	1580.2	0.579495	0.80181		population growth rates (log-scale)
	Neighbors present	Highland	1582.22	0.0546285	0.131448		population growth rates (log-scale)
	Neighbors present	Lowland	1582.22	0.578744	0.801441		population growth rates (log-scale)
	Neighbors present	Highland	1584.25	0.0557161	0.132536		population growth rates (log-scale)
	Neighbors present	Lowland	1584.25	0.577991	0.801076		population growth rates (log-scale)
	Neighbors present	Highland	1586.27	0.0568022	0.133625		population growth rates (log-scale)
	Neighbors present	Lowland	1586.27	0.577236	0.800713		population growth rates (log-scale)
	Neighbors present	Highland	1588.3	0.0578867	0.134716		population growth rates (log-scale)
	Neighbors present	Lowland	1588.3	0.576478	0.800353		population growth rates (log-scale)
	Neighbors present	Highland	1590.32	0.0589697	0.135808		population growth rates (log-scale)
	Neighbors present	Lowland	1590.32	0.575717	0.799995		population growth rates (log-scale)
	Neighbors present	Highland	1592.34	0.0600511	0.136902		population growth rates (log-scale)
	Neighbors present	Lowland	1592.34	0.574953	0.79964		population growth rates (log-scale)
	Neighbors present	Highland	1594.37	0.061131	0.137998		population growth rates (log-scale)
	Neighbors present	Lowland	1594.37	0.574187	0.799288		population growth rates (log-scale)
	Neighbors present	Highland	1596.39	0.0622094	0.139095		population growth rates (log-scale)
	Neighbors present	Lowland	1596.39	0.573418	0.798938		population growth rates (log-scale)
	Neighbors present	Highland	1598.42	0.0632862	0.140193		population growth rates (log-scale)
	Neighbors present	Lowland	1598.42	0.572647	0.79859		population growth rates (log-scale)
	Neighbors present	Highland	1600.44	0.0643616	0.141293		population growth rates (log-scale)
	Neighbors present	Lowland	1600.44	0.571873	0.798246		population growth rates (log-scale)
	Neighbors present	Highland	1602.46	0.0654354	0.142395		population growth rates (log-scale)
	Neighbors present	Lowland	1602.46	0.571097	0.797904		population growth rates (log-scale)
	Neighbors present	Highland	1604.49	0.0665076	0.143498		population growth rates (log-scale)
	Neighbors present	Lowland	1604.49	0.570318	0.797564		population growth rates (log-scale)
	Neighbors present	Highland	1606.51	0.0675784	0.144603		population growth rates (log-scale)
	Neighbors present	Lowland	1606.51	0.569537	0.797227		population growth rates (log-scale)
	Neighbors present	Highland	1608.54	0.0686476	0.145709		population growth rates (log-scale)
	Neighbors present	Lowland	1608.54	0.568753	0.796892		population growth rates (log-scale)
	Neighbors present	Highland	1610.56	0.0697153	0.146816		population growth rates (log-scale)
	Neighbors present	Lowland	1610.56	0.567967	0.79656		population growth rates (log-scale)
	Neighbors present	Highland	1612.59	0.0707815	0.147926		population growth rates (log-scale)
	Neighbors present	Lowland	1612.59	0.567178	0.79623		population growth rates (log-scale)
	Neighbors present	Highland	1614.61	0.0718461	0.149036		population growth rates (log-scale)
	Neighbors present	Lowland	1614.61	0.566387	0.795903		population growth rates (log-scale)
	Neighbors present	Highland	1616.63	0.0729093	0.150148		population growth rates (log-scale)
	Neighbors present	Lowland	1616.63	0.565593	0.795578		population growth rates (log-scale)
	Neighbors present	Highland	1618.66	0.073971	0.151262		population growth rates (log-scale)
	Neighbors present	Lowland	1618.66	0.564797	0.795256		population growth rates (log-scale)
	Neighbors present	Highland	1620.68	0.0750311	0.152377		population growth rates (log-scale)
	Neighbors present	Lowland	1620.68	0.563998	0.794936		population growth rates (log-scale)
	Neighbors present	Highland	1622.71	0.0760897	0.153494		population growth rates (log-scale)
	Neighbors present	Lowland	1622.71	0.563197	0.794618		population growth rates (log-scale)
	Neighbors present	Highland	1624.73	0.0771469	0.154612		population growth rates (log-scale)
	Neighbors present	Lowland	1624.73	0.562394	0.794303		population growth rates (log-scale)
	Neighbors present	Highland	1626.75	0.0782025	0.155732		population growth rates (log-scale)
	Neighbors present	Lowland	1626.75	0.561588	0.79399		population growth rates (log-scale)
	Neighbors present	Highland	1628.78	0.0792567	0.156853		population growth rates (log-scale)
	Neighbors present	Lowland	1628.78	0.56078	0.79368		population growth rates (log-scale)
	Neighbors present	Highland	1630.8	0.0803093	0.157976		population growth rates (log-scale)
	Neighbors present	Lowland	1630.8	0.55997	0.793371		population growth rates (log-scale)
	Neighbors present	Highland	1632.83	0.0813605	0.1591		population growth rates (log-scale)
	Neighbors present	Lowland	1632.83	0.559158	0.793066		population growth rates (log-scale)
	Neighbors present	Highland	1634.85	0.0824102	0.160226		population growth rates (log-scale)
	Neighbors present	Lowland	1634.85	0.558343	0.792762		population growth rates (log-scale)
	Neighbors present	Highland	1636.87	0.0834584	0.161353		population growth rates (log-scale)
	Neighbors present	Lowland	1636.87	0.557525	0.792461		population growth rates (log-scale)
	Neighbors present	Highland	1638.9	0.0845052	0.162482		population growth rates (log-scale)
	Neighbors present	Lowland	1638.9	0.556706	0.792162		population growth rates (log-scale)
	Neighbors present	Highland	1640.92	0.0855504	0.163612		population growth rates (log-scale)
	Neighbors present	Lowland	1640.92	0.555884	0.791865		population growth rates (log-scale)
	Neighbors present	Highland	1642.95	0.0865943	0.164743		population growth rates (log-scale)
	Neighbors present	Lowland	1642.95	0.55506	0.79157		population growth rates (log-scale)
	Neighbors present	Highland	1644.97	0.0876366	0.165876		population growth rates (log-scale)
	Neighbors present	Lowland	1644.97	0.554234	0.791278		population growth rates (log-scale)
	Neighbors present	Highland	1646.99	0.0886775	0.167011		population growth rates (log-scale)
	Neighbors present	Lowland	1646.99	0.553405	0.790988		population growth rates (log-scale)
	Neighbors present	Highland	1649.02	0.089717	0.168147		population growth rates (log-scale)
	Neighbors present	Lowland	1649.02	0.552575	0.7907		population growth rates (log-scale)
	Neighbors present	Highland	1651.04	0.090755	0.169284		population growth rates (log-scale)
	Neighbors present	Lowland	1651.04	0.551742	0.790414		population growth rates (log-scale)
	Neighbors present	Highland	1653.07	0.0917916	0.170423		population growth rates (log-scale)
	Neighbors present	Lowland	1653.07	0.550907	0.790131		population growth rates (log-scale)
	Neighbors present	Highland	1655.09	0.0928267	0.171563		population growth rates (log-scale)
	Neighbors present	Lowland	1655.09	0.55007	0.78985		population growth rates (log-scale)
	Neighbors present	Highland	1657.11	0.0938605	0.172705		population growth rates (log-scale)
	Neighbors present	Lowland	1657.11	0.549231	0.78957		population growth rates (log-scale)
	Neighbors present	Highland	1659.14	0.0948928	0.173848		population growth rates (log-scale)
	Neighbors present	Lowland	1659.14	0.548389	0.789293		population growth rates (log-scale)
	Neighbors present	Highland	1661.16	0.0959237	0.174992		population growth rates (log-scale)
	Neighbors present	Lowland	1661.16	0.547546	0.789018		population growth rates (log-scale)
	Neighbors present	Highland	1663.19	0.0969532	0.176138		population growth rates (log-scale)
	Neighbors present	Lowland	1663.19	0.5467	0.788745		population growth rates (log-scale)
	Neighbors present	Highland	1665.21	0.0979812	0.177285		population growth rates (log-scale)
	Neighbors present	Lowland	1665.21	0.545852	0.788474		population growth rates (log-scale)
	Neighbors present	Highland	1667.23	0.0990079	0.178434		population growth rates (log-scale)
	Neighbors present	Lowland	1667.23	0.545003	0.788206		population growth rates (log-scale)
	Neighbors present	Highland	1669.26	0.100033	0.179584		population growth rates (log-scale)
	Neighbors present	Lowland	1669.26	0.544151	0.787939		population growth rates (log-scale)
	Neighbors present	Highland	1671.28	0.101057	0.180735		population growth rates (log-scale)
	Neighbors present	Lowland	1671.28	0.543297	0.787674		population growth rates (log-scale)
	Neighbors present	Highland	1673.31	0.10208	0.181888		population growth rates (log-scale)
	Neighbors present	Lowland	1673.31	0.542441	0.787412		population growth rates (log-scale)
	Neighbors present	Highland	1675.33	0.103101	0.183042		population growth rates (log-scale)
	Neighbors present	Lowland	1675.33	0.541583	0.787151		population growth rates (log-scale)
	Neighbors present	Highland	1677.35	0.104121	0.184198		population growth rates (log-scale)
	Neighbors present	Lowland	1677.35	0.540724	0.786892		population growth rates (log-scale)
	Neighbors present	Highland	1679.38	0.105139	0.185355		population growth rates (log-scale)
	Neighbors present	Lowland	1679.38	0.539862	0.786635		population growth rates (log-scale)
	Neighbors present	Highland	1681.4	0.106156	0.186513		population growth rates (log-scale)
	Neighbors present	Lowland	1681.4	0.538998	0.786381		population growth rates (log-scale)
	Neighbors present	Highland	1683.43	0.107172	0.187673		population growth rates (log-scale)
	Neighbors present	Lowland	1683.43	0.538132	0.786128		population growth rates (log-scale)
	Neighbors present	Highland	1685.45	0.108187	0.188833		population growth rates (log-scale)
	Neighbors present	Lowland	1685.45	0.537265	0.785877		population growth rates (log-scale)
	Neighbors present	Highland	1687.47	0.1092	0.189996		population growth rates (log-scale)
	Neighbors present	Lowland	1687.47	0.536395	0.785628		population growth rates (log-scale)
	Neighbors present	Highland	1689.5	0.110211	0.191159		population growth rates (log-scale)
	Neighbors present	Lowland	1689.5	0.535524	0.785381		population growth rates (log-scale)
	Neighbors present	Highland	1691.52	0.111222	0.192324		population growth rates (log-scale)
	Neighbors present	Lowland	1691.52	0.53465	0.785136		population growth rates (log-scale)
	Neighbors present	Highland	1693.55	0.112231	0.19349		population growth rates (log-scale)
	Neighbors present	Lowland	1693.55	0.533775	0.784893		population growth rates (log-scale)
	Neighbors present	Highland	1695.57	0.113239	0.194658		population growth rates (log-scale)
	Neighbors present	Lowland	1695.57	0.532898	0.784651		population growth rates (log-scale)
	Neighbors present	Highland	1697.6	0.114246	0.195827		population growth rates (log-scale)
	Neighbors present	Lowland	1697.6	0.532019	0.784412		population growth rates (log-scale)
	Neighbors present	Highland	1699.62	0.115251	0.196997		population growth rates (log-scale)
	Neighbors present	Lowland	1699.62	0.531138	0.784174		population growth rates (log-scale)
	Neighbors present	Highland	1701.64	0.116255	0.198168		population growth rates (log-scale)
	Neighbors present	Lowland	1701.64	0.530256	0.783938		population growth rates (log-scale)
	Neighbors present	Highland	1703.67	0.117258	0.199341		population growth rates (log-scale)
	Neighbors present	Lowland	1703.67	0.529371	0.783704		population growth rates (log-scale)
	Neighbors present	Highland	1705.69	0.118259	0.200514		population growth rates (log-scale)
	Neighbors present	Lowland	1705.69	0.528485	0.783471		population growth rates (log-scale)
	Neighbors present	Highland	1707.72	0.11926	0.201689		population growth rates (log-scale)
	Neighbors present	Lowland	1707.72	0.527597	0.783241		population growth rates (log-scale)
	Neighbors present	Highland	1709.74	0.120259	0.202866		population growth rates (log-scale)
	Neighbors present	Lowland	1709.74	0.526708	0.783012		population growth rates (log-scale)
	Neighbors present	Highland	1711.76	0.121256	0.204043		population growth rates (log-scale)
	Neighbors present	Lowland	1711.76	0.525816	0.782785		population growth rates (log-scale)
	Neighbors present	Highland	1713.79	0.122253	0.205222		population growth rates (log-scale)
	Neighbors present	Lowland	1713.79	0.524923	0.78256		population growth rates (log-scale)
	Neighbors present	Highland	1715.81	0.123248	0.206402		population growth rates (log-scale)
	Neighbors present	Lowland	1715.81	0.524028	0.782336		population growth rates (log-scale)
	Neighbors present	Highland	1717.84	0.124242	0.207583		population growth rates (log-scale)
	Neighbors present	Lowland	1717.84	0.523131	0.782114		population growth rates (log-scale)
	Neighbors present	Highland	1719.86	0.125235	0.208766		population growth rates (log-scale)
	Neighbors present	Lowland	1719.86	0.522233	0.781894		population growth rates (log-scale)
	Neighbors present	Highland	1721.88	0.126227	0.209949		population growth rates (log-scale)
	Neighbors present	Lowland	1721.88	0.521333	0.781675		population growth rates (log-scale)
	Neighbors present	Highland	1723.91	0.127218	0.211134		population growth rates (log-scale)
	Neighbors present	Lowland	1723.91	0.520431	0.781459		population growth rates (log-scale)
	Neighbors present	Highland	1725.93	0.128207	0.21232		population growth rates (log-scale)
	Neighbors present	Lowland	1725.93	0.519528	0.781243		population growth rates (log-scale)
	Neighbors present	Highland	1727.96	0.129195	0.213507		population growth rates (log-scale)
	Neighbors present	Lowland	1727.96	0.518623	0.78103		population growth rates (log-scale)
	Neighbors present	Highland	1729.98	0.130182	0.214696		population growth rates (log-scale)
	Neighbors present	Lowland	1729.98	0.517716	0.780818		population growth rates (log-scale)
	Neighbors present	Highland	1732	0.131168	0.215885		population growth rates (log-scale)
	Neighbors present	Lowland	1732	0.516808	0.780608		population growth rates (log-scale)
	Neighbors present	Highland	1734.03	0.132153	0.217076		population growth rates (log-scale)
	Neighbors present	Lowland	1734.03	0.515898	0.780399		population growth rates (log-scale)
	Neighbors present	Highland	1736.05	0.133137	0.218267		population growth rates (log-scale)
	Neighbors present	Lowland	1736.05	0.514987	0.780192		population growth rates (log-scale)
	Neighbors present	Highland	1738.08	0.134119	0.21946		population growth rates (log-scale)
	Neighbors present	Lowland	1738.08	0.514074	0.779986		population growth rates (log-scale)
	Neighbors present	Highland	1740.1	0.1351	0.220654		population growth rates (log-scale)
	Neighbors present	Lowland	1740.1	0.513159	0.779782		population growth rates (log-scale)
	Neighbors present	Highland	1742.12	0.136081	0.221849		population growth rates (log-scale)
	Neighbors present	Lowland	1742.12	0.512243	0.77958		population growth rates (log-scale)
	Neighbors present	Highland	1744.15	0.13706	0.223046		population growth rates (log-scale)
	Neighbors present	Lowland	1744.15	0.511326	0.779379		population growth rates (log-scale)
	Neighbors present	Highland	1746.17	0.138038	0.224243		population growth rates (log-scale)
	Neighbors present	Lowland	1746.17	0.510406	0.77918		population growth rates (log-scale)
	Neighbors present	Highland	1748.2	0.139015	0.225441		population growth rates (log-scale)
	Neighbors present	Lowland	1748.2	0.509486	0.778982		population growth rates (log-scale)
	Neighbors present	Highland	1750.22	0.139991	0.226641		population growth rates (log-scale)
	Neighbors present	Lowland	1750.22	0.508564	0.778786		population growth rates (log-scale)
	Neighbors present	Highland	1752.24	0.140966	0.227841		population growth rates (log-scale)
	Neighbors present	Lowland	1752.24	0.50764	0.778591		population growth rates (log-scale)
	Neighbors present	Highland	1754.27	0.141939	0.229043		population growth rates (log-scale)
	Neighbors present	Lowland	1754.27	0.506715	0.778398		population growth rates (log-scale)
	Neighbors present	Highland	1756.29	0.142912	0.230245		population growth rates (log-scale)
	Neighbors present	Lowland	1756.29	0.505788	0.778206		population growth rates (log-scale)
	Neighbors present	Highland	1758.32	0.143884	0.231449		population growth rates (log-scale)
	Neighbors present	Lowland	1758.32	0.50486	0.778015		population growth rates (log-scale)
	Neighbors present	Highland	1760.34	0.144854	0.232654		population growth rates (log-scale)
	Neighbors present	Lowland	1760.34	0.50393	0.777826		population growth rates (log-scale)
	Neighbors present	Highland	1762.36	0.145824	0.23386		population growth rates (log-scale)
	Neighbors present	Lowland	1762.36	0.502999	0.777639		population growth rates (log-scale)
	Neighbors present	Highland	1764.39	0.146793	0.235066		population growth rates (log-scale)
	Neighbors present	Lowland	1764.39	0.502067	0.777453		population growth rates (log-scale)
	Neighbors present	Highland	1766.41	0.14776	0.236274		population growth rates (log-scale)
	Neighbors present	Lowland	1766.41	0.501133	0.777268		population growth rates (log-scale)
	Neighbors present	Highland	1768.44	0.148727	0.237483		population growth rates (log-scale)
	Neighbors present	Lowland	1768.44	0.500198	0.777085		population growth rates (log-scale)
	Neighbors present	Highland	1770.46	0.149692	0.238693		population growth rates (log-scale)
	Neighbors present	Lowland	1770.46	0.499261	0.776903		population growth rates (log-scale)
	Neighbors present	Highland	1772.48	0.150657	0.239903		population growth rates (log-scale)
	Neighbors present	Lowland	1772.48	0.498323	0.776722		population growth rates (log-scale)
	Neighbors present	Highland	1774.51	0.151621	0.241115		population growth rates (log-scale)
	Neighbors present	Lowland	1774.51	0.497384	0.776543		population growth rates (log-scale)
	Neighbors present	Highland	1776.53	0.152583	0.242328		population growth rates (log-scale)
	Neighbors present	Lowland	1776.53	0.496443	0.776365		population growth rates (log-scale)
	Neighbors present	Highland	1778.56	0.153545	0.243541		population growth rates (log-scale)
	Neighbors present	Lowland	1778.56	0.495501	0.776189		population growth rates (log-scale)
	Neighbors present	Highland	1780.58	0.154506	0.244756		population growth rates (log-scale)
	Neighbors present	Lowland	1780.58	0.494558	0.776014		population growth rates (log-scale)
	Neighbors present	Highland	1782.61	0.155466	0.245972		population growth rates (log-scale)
	Neighbors present	Lowland	1782.61	0.493613	0.77584		population growth rates (log-scale)
	Neighbors present	Highland	1784.63	0.156424	0.247188		population growth rates (log-scale)
	Neighbors present	Lowland	1784.63	0.492667	0.775667		population growth rates (log-scale)
	Neighbors present	Highland	1786.65	0.157382	0.248406		population growth rates (log-scale)
	Neighbors present	Lowland	1786.65	0.49172	0.775496		population growth rates (log-scale)
	Neighbors present	Highland	1788.68	0.158339	0.249624		population growth rates (log-scale)
	Neighbors present	Lowland	1788.68	0.490771	0.775326		population growth rates (log-scale)
	Neighbors present	Highland	1790.7	0.159295	0.250843		population growth rates (log-scale)
	Neighbors present	Lowland	1790.7	0.489821	0.775158		population growth rates (log-scale)
	Neighbors present	Highland	1792.73	0.160251	0.252063		population growth rates (log-scale)
	Neighbors present	Lowland	1792.73	0.48887	0.77499		population growth rates (log-scale)
	Neighbors present	Highland	1794.75	0.161205	0.253285		population growth rates (log-scale)
	Neighbors present	Lowland	1794.75	0.487918	0.774824		population growth rates (log-scale)
	Neighbors present	Highland	1796.77	0.162158	0.254507		population growth rates (log-scale)
	Neighbors present	Lowland	1796.77	0.486964	0.774659		population growth rates (log-scale)
	Neighbors present	Highland	1798.8	0.163111	0.255729		population growth rates (log-scale)
	Neighbors present	Lowland	1798.8	0.486009	0.774496		population growth rates (log-scale)
	Neighbors present	Highland	1800.82	0.164062	0.256953		population growth rates (log-scale)
	Neighbors present	Lowland	1800.82	0.485053	0.774333		population growth rates (log-scale)
	Neighbors present	Highland	1802.85	0.165013	0.258178		population growth rates (log-scale)
	Neighbors present	Lowland	1802.85	0.484096	0.774172		population growth rates (log-scale)
	Neighbors present	Highland	1804.87	0.165963	0.259403		population growth rates (log-scale)
	Neighbors present	Lowland	1804.87	0.483137	0.774012		population growth rates (log-scale)
	Neighbors present	Highland	1806.89	0.166912	0.260629		population growth rates (log-scale)
	Neighbors present	Lowland	1806.89	0.482178	0.773853		population growth rates (log-scale)
	Neighbors present	Highland	1808.92	0.16786	0.261857		population growth rates (log-scale)
	Neighbors present	Lowland	1808.92	0.481217	0.773696		population growth rates (log-scale)
	Neighbors present	Highland	1810.94	0.168808	0.263085		population growth rates (log-scale)
	Neighbors present	Lowland	1810.94	0.480255	0.773539		population growth rates (log-scale)
	Neighbors present	Highland	1812.97	0.169754	0.264313		population growth rates (log-scale)
	Neighbors present	Lowland	1812.97	0.479291	0.773384		population growth rates (log-scale)
	Neighbors present	Highland	1814.99	0.1707	0.265543		population growth rates (log-scale)
	Neighbors present	Lowland	1814.99	0.478327	0.77323		population growth rates (log-scale)
	Neighbors present	Highland	1817.01	0.171645	0.266774		population growth rates (log-scale)
	Neighbors present	Lowland	1817.01	0.477361	0.773077		population growth rates (log-scale)
	Neighbors present	Highland	1819.04	0.172589	0.268005		population growth rates (log-scale)
	Neighbors present	Lowland	1819.04	0.476395	0.772925		population growth rates (log-scale)
	Neighbors present	Highland	1821.06	0.173532	0.269237		population growth rates (log-scale)
	Neighbors present	Lowland	1821.06	0.475427	0.772775		population growth rates (log-scale)
	Neighbors present	Highland	1823.09	0.174475	0.27047		population growth rates (log-scale)
	Neighbors present	Lowland	1823.09	0.474458	0.772625		population growth rates (log-scale)
	Neighbors present	Highland	1825.11	0.175416	0.271703		population growth rates (log-scale)
	Neighbors present	Lowland	1825.11	0.473488	0.772477		population growth rates (log-scale)
	Neighbors present	Highland	1827.13	0.176357	0.272938		population growth rates (log-scale)
	Neighbors present	Lowland	1827.13	0.472517	0.772329		population growth rates (log-scale)
	Neighbors present	Highland	1829.16	0.177297	0.274173		population growth rates (log-scale)
	Neighbors present	Lowland	1829.16	0.471544	0.772183		population growth rates (log-scale)
	Neighbors present	Highland	1831.18	0.178237	0.275409		population growth rates (log-scale)
	Neighbors present	Lowland	1831.18	0.470571	0.772038		population growth rates (log-scale)
	Neighbors present	Highland	1833.21	0.179175	0.276646		population growth rates (log-scale)
	Neighbors present	Lowland	1833.21	0.469597	0.771894		population growth rates (log-scale)
	Neighbors present	Highland	1835.23	0.180113	0.277883		population growth rates (log-scale)
	Neighbors present	Lowland	1835.23	0.468621	0.771751		population growth rates (log-scale)
	Neighbors present	Highland	1837.25	0.18105	0.279121		population growth rates (log-scale)
	Neighbors present	Lowland	1837.25	0.467645	0.771609		population growth rates (log-scale)
	Neighbors present	Highland	1839.28	0.181987	0.28036		population growth rates (log-scale)
	Neighbors present	Lowland	1839.28	0.466667	0.771468		population growth rates (log-scale)
	Neighbors present	Highland	1841.3	0.182923	0.2816		population growth rates (log-scale)
	Neighbors present	Lowland	1841.3	0.465688	0.771328		population growth rates (log-scale)
	Neighbors present	Highland	1843.33	0.183858	0.28284		population growth rates (log-scale)
	Neighbors present	Lowland	1843.33	0.464709	0.771189		population growth rates (log-scale)
	Neighbors present	Highland	1845.35	0.184792	0.284082		population growth rates (log-scale)
	Neighbors present	Lowland	1845.35	0.463728	0.771051		population growth rates (log-scale)
	Neighbors present	Highland	1847.37	0.185725	0.285323		population growth rates (log-scale)
	Neighbors present	Lowland	1847.37	0.462746	0.770914		population growth rates (log-scale)
	Neighbors present	Highland	1849.4	0.186658	0.286566		population growth rates (log-scale)
	Neighbors present	Lowland	1849.4	0.461764	0.770779		population growth rates (log-scale)
	Neighbors present	Highland	1851.42	0.18759	0.287809		population growth rates (log-scale)
	Neighbors present	Lowland	1851.42	0.46078	0.770644		population growth rates (log-scale)
	Neighbors present	Highland	1853.45	0.188522	0.289053		population growth rates (log-scale)
	Neighbors present	Lowland	1853.45	0.459795	0.77051		population growth rates (log-scale)
	Neighbors present	Highland	1855.47	0.189452	0.290298		population growth rates (log-scale)
	Neighbors present	Lowland	1855.47	0.458809	0.770377		population growth rates (log-scale)
	Neighbors present	Highland	1857.49	0.190382	0.291543		population growth rates (log-scale)
	Neighbors present	Lowland	1857.49	0.457823	0.770245		population growth rates (log-scale)
	Neighbors present	Highland	1859.52	0.191312	0.292789		population growth rates (log-scale)
	Neighbors present	Lowland	1859.52	0.456835	0.770114		population growth rates (log-scale)
	Neighbors present	Highland	1861.54	0.192241	0.294036		population growth rates (log-scale)
	Neighbors present	Lowland	1861.54	0.455847	0.769984		population growth rates (log-scale)
	Neighbors present	Highland	1863.57	0.193169	0.295283		population growth rates (log-scale)
	Neighbors present	Lowland	1863.57	0.454857	0.769856		population growth rates (log-scale)
	Neighbors present	Highland	1865.59	0.194096	0.296531		population growth rates (log-scale)
	Neighbors present	Lowland	1865.59	0.453867	0.769727		population growth rates (log-scale)
	Neighbors present	Highland	1867.62	0.195023	0.297779		population growth rates (log-scale)
	Neighbors present	Lowland	1867.62	0.452875	0.7696		population growth rates (log-scale)
	Neighbors present	Highland	1869.64	0.195949	0.299029		population growth rates (log-scale)
	Neighbors present	Lowland	1869.64	0.451883	0.769474		population growth rates (log-scale)
	Neighbors present	Highland	1871.66	0.196874	0.300279		population growth rates (log-scale)
	Neighbors present	Lowland	1871.66	0.45089	0.769349		population growth rates (log-scale)
	Neighbors present	Highland	1873.69	0.197799	0.301529		population growth rates (log-scale)
	Neighbors present	Lowland	1873.69	0.449895	0.769225		population growth rates (log-scale)
	Neighbors present	Highland	1875.71	0.198724	0.30278		population growth rates (log-scale)
	Neighbors present	Lowland	1875.71	0.4489	0.769101		population growth rates (log-scale)
	Neighbors present	Highland	1877.74	0.199647	0.304032		population growth rates (log-scale)
	Neighbors present	Lowland	1877.74	0.447904	0.768979		population growth rates (log-scale)
	Neighbors present	Highland	1879.76	0.20057	0.305284		population growth rates (log-scale)
	Neighbors present	Lowland	1879.76	0.446908	0.768857		population growth rates (log-scale)
	Neighbors present	Highland	1881.78	0.201493	0.306537		population growth rates (log-scale)
[truncated: 19 more rows]

## Sheet: figure 2
Figure 2 a-c								Figure 2 d-f
origin.pair	elevation	outcome.igr	y	ymin	ymax	value		points (mean and error bar)	origin.pair	elevation	y	ymin	ymax	value
Highland-highland	890	Coexistence	1.556	0.581191	2.53081	number of pairs			Lowland-lowland	890	0.338793	0.173039	0.504547	coexistence metric (log-scale)
Highland-highland	890	Competitive exclusion & priority effect	1.394	1.94097	3.95903	number of pairs			Lowland-lowland	1400	0.350768	0.168809	0.532728	coexistence metric (log-scale)
Highland-highland	1400	Coexistence	3.324	2.06616	4.58184	number of pairs			Lowland-lowland	1900	0.139572	-0.0625007	0.341644	coexistence metric (log-scale)
Highland-highland	1400	Competitive exclusion & priority effect	0.762	2.19352	5.97848	number of pairs			Lowland-highland	890	-0.367109	-0.624341	-0.109878	coexistence metric (log-scale)
Highland-highland	1900	Coexistence	5.074	3.56377	6.58423	number of pairs			Lowland-highland	1400	0.209676	0.00398662	0.415365	coexistence metric (log-scale)
Highland-highland	1900	Competitive exclusion & priority effect	1.728	4.31069	9.29331	number of pairs			Lowland-highland	1900	-0.0466034	-0.236225	0.143019	coexistence metric (log-scale)
Lowland-highland	890	Coexistence	6.38	5.13357	7.62643	number of pairs			Highland-highland	890	-0.863939	-1.31867	-0.409204	coexistence metric (log-scale)
Lowland-highland	890	Competitive exclusion & priority effect	3.649	8.06039	11.9976	number of pairs			Highland-highland	1400	0.4279	0.255952	0.599849	coexistence metric (log-scale)
Lowland-highland	1400	Coexistence	6.916	4.96491	8.86709	number of pairs			Highland-highland	1900	0.203505	-0.0609383	0.467948	coexistence metric (log-scale)
Lowland-highland	1400	Competitive exclusion & priority effect	2.619	4.23243	14.8376	number of pairs
Lowland-highland	1900	Coexistence	8.06	5.05595	11.064	number of pairs		lines (mean trend)	origin.pair	x	xend	y	yend	value
Lowland-highland	1900	Competitive exclusion & priority effect	5.082	8.67747	17.6065	number of pairs			Highland-highland	890	1900	-0.432788	0.180014	coexistence metric (log-scale)
Lowland-lowland	890	Coexistence	7.428	5.7257	9.1303	number of pairs			Lowland-highland	890	1900	-0.24122	-0.0622771	coexistence metric (log-scale)
Lowland-lowland	890	Competitive exclusion & priority effect	1.57911	7.25964	10.7546	number of pairs			Lowland-lowland	890	1900	0.324043	0.22518	coexistence metric (log-scale)
Lowland-lowland	1400	Coexistence	4.866	3.39774	6.33426	number of pairs
Lowland-lowland	1400	Competitive exclusion & priority effect	3.51767	4.58733	12.18	number of pairs		shadings (95% CI)	origin.pair	elevation	ymin	ymax		value
Lowland-lowland	1900	Coexistence	7.256	5.03762	9.47438	number of pairs			Lowland-lowland	890	0.115107	0.532979		coexistence metric (log-scale)
Lowland-lowland	1900	Competitive exclusion & priority effect	1.83257	6.73562	11.4415	number of pairs			Lowland-highland	890	-0.815027	0.332587		coexistence metric (log-scale)
									Highland-highland	890	-1.13903	0.273453		coexistence metric (log-scale)
									Lowland-lowland	900.202	0.116066	0.530024		coexistence metric (log-scale)
									Lowland-highland	900.202	-0.807504	0.328679		coexistence metric (log-scale)
									Highland-highland	900.202	-1.12583	0.272635		coexistence metric (log-scale)
									Lowland-lowland	910.404	0.116997	0.527095		coexistence metric (log-scale)
									Lowland-highland	910.404	-0.799994	0.324784		coexistence metric (log-scale)
									Highland-highland	910.404	-1.11265	0.271838		coexistence metric (log-scale)
									Lowland-lowland	920.606	0.117902	0.524193		coexistence metric (log-scale)
									Lowland-highland	920.606	-0.792496	0.320901		coexistence metric (log-scale)
									Highland-highland	920.606	-1.0995	0.271062		coexistence metric (log-scale)
									Lowland-lowland	930.808	0.118778	0.52132		coexistence metric (log-scale)
									Lowland-highland	930.808	-0.785012	0.317032		coexistence metric (log-scale)
									Highland-highland	930.808	-1.08636	0.270309		coexistence metric (log-scale)
									Lowland-lowland	941.01	0.119625	0.518476		coexistence metric (log-scale)
									Lowland-highland	941.01	-0.777542	0.313177		coexistence metric (log-scale)
									Highland-highland	941.01	-1.07325	0.269578		coexistence metric (log-scale)
									Lowland-lowland	951.212	0.120442	0.515661		coexistence metric (log-scale)
									Lowland-highland	951.212	-0.770086	0.309336		coexistence metric (log-scale)
									Highland-highland	951.212	-1.06017	0.26887		coexistence metric (log-scale)
									Lowland-lowland	961.414	0.121229	0.512877		coexistence metric (log-scale)
									Lowland-highland	961.414	-0.762645	0.30551		coexistence metric (log-scale)
									Highland-highland	961.414	-1.0471	0.268187		coexistence metric (log-scale)
									Lowland-lowland	971.616	0.121984	0.510124		coexistence metric (log-scale)
									Lowland-highland	971.616	-0.755219	0.301699		coexistence metric (log-scale)
									Highland-highland	971.616	-1.03407	0.267529		coexistence metric (log-scale)
									Lowland-lowland	981.818	0.122707	0.507404		coexistence metric (log-scale)
									Lowland-highland	981.818	-0.747809	0.297904		coexistence metric (log-scale)
									Highland-highland	981.818	-1.02105	0.266897		coexistence metric (log-scale)
									Lowland-lowland	992.02	0.123397	0.504717		coexistence metric (log-scale)
									Lowland-highland	992.02	-0.740416	0.294126		coexistence metric (log-scale)
									Highland-highland	992.02	-1.00807	0.266291		coexistence metric (log-scale)
									Lowland-lowland	1002.22	0.124053	0.502064		coexistence metric (log-scale)
									Lowland-highland	1002.22	-0.733039	0.290364		coexistence metric (log-scale)
									Highland-highland	1002.22	-0.995111	0.265713		coexistence metric (log-scale)
									Lowland-lowland	1012.42	0.124673	0.499446		coexistence metric (log-scale)
									Lowland-highland	1012.42	-0.725679	0.286619		coexistence metric (log-scale)
									Highland-highland	1012.42	-0.982181	0.265163		coexistence metric (log-scale)
									Lowland-lowland	1022.63	0.125258	0.496864		coexistence metric (log-scale)
									Lowland-highland	1022.63	-0.718337	0.282892		coexistence metric (log-scale)
									Highland-highland	1022.63	-0.969281	0.264643		coexistence metric (log-scale)
									Lowland-lowland	1032.83	0.125806	0.494319		coexistence metric (log-scale)
									Lowland-highland	1032.83	-0.711014	0.279184		coexistence metric (log-scale)
									Highland-highland	1032.83	-0.956411	0.264153		coexistence metric (log-scale)
									Lowland-lowland	1043.03	0.126316	0.491812		coexistence metric (log-scale)
									Lowland-highland	1043.03	-0.70371	0.275495		coexistence metric (log-scale)
									Highland-highland	1043.03	-0.943572	0.263694		coexistence metric (log-scale)
									Lowland-lowland	1053.23	0.126788	0.489343		coexistence metric (log-scale)
									Lowland-highland	1053.23	-0.696425	0.271825		coexistence metric (log-scale)
									Highland-highland	1053.23	-0.930766	0.263267		coexistence metric (log-scale)
									Lowland-lowland	1063.43	0.12722	0.486914		coexistence metric (log-scale)
									Lowland-highland	1063.43	-0.689161	0.268176		coexistence metric (log-scale)
									Highland-highland	1063.43	-0.917993	0.262874		coexistence metric (log-scale)
									Lowland-lowland	1073.64	0.127611	0.484526		coexistence metric (log-scale)
									Lowland-highland	1073.64	-0.681918	0.264549		coexistence metric (log-scale)
									Highland-highland	1073.64	-0.905254	0.262516		coexistence metric (log-scale)
									Lowland-lowland	1083.84	0.12796	0.482179		coexistence metric (log-scale)
									Lowland-highland	1083.84	-0.674698	0.260943		coexistence metric (log-scale)
									Highland-highland	1083.84	-0.892552	0.262193		coexistence metric (log-scale)
									Lowland-lowland	1094.04	0.128267	0.479875		coexistence metric (log-scale)
									Lowland-highland	1094.04	-0.667499	0.25736		coexistence metric (log-scale)
									Highland-highland	1094.04	-0.879886	0.261907		coexistence metric (log-scale)
									Lowland-lowland	1104.24	0.128531	0.477614		coexistence metric (log-scale)
									Lowland-highland	1104.24	-0.660325	0.2538		coexistence metric (log-scale)
									Highland-highland	1104.24	-0.867258	0.261659		coexistence metric (log-scale)
									Lowland-lowland	1114.44	0.12875	0.475397		coexistence metric (log-scale)
									Lowland-highland	1114.44	-0.653174	0.250264		coexistence metric (log-scale)
									Highland-highland	1114.44	-0.85467	0.261451		coexistence metric (log-scale)
									Lowland-lowland	1124.65	0.128924	0.473226		coexistence metric (log-scale)
									Lowland-highland	1124.65	-0.646049	0.246754		coexistence metric (log-scale)
									Highland-highland	1124.65	-0.842123	0.261284		coexistence metric (log-scale)
									Lowland-lowland	1134.85	0.129052	0.471101		coexistence metric (log-scale)
									Lowland-highland	1134.85	-0.63895	0.24327		coexistence metric (log-scale)
									Highland-highland	1134.85	-0.829619	0.261159		coexistence metric (log-scale)
									Lowland-lowland	1145.05	0.129132	0.469024		coexistence metric (log-scale)
									Lowland-highland	1145.05	-0.631878	0.239813		coexistence metric (log-scale)
									Highland-highland	1145.05	-0.817158	0.261078		coexistence metric (log-scale)
									Lowland-lowland	1155.25	0.129164	0.466995		coexistence metric (log-scale)
									Lowland-highland	1155.25	-0.624834	0.236384		coexistence metric (log-scale)
									Highland-highland	1155.25	-0.804742	0.261042		coexistence metric (log-scale)
									Lowland-lowland	1165.45	0.129147	0.465014		coexistence metric (log-scale)
									Lowland-highland	1165.45	-0.617819	0.232984		coexistence metric (log-scale)
									Highland-highland	1165.45	-0.792374	0.261054		coexistence metric (log-scale)
									Lowland-lowland	1175.66	0.12908	0.463084		coexistence metric (log-scale)
									Lowland-highland	1175.66	-0.610834	0.229615		coexistence metric (log-scale)
									Highland-highland	1175.66	-0.780054	0.261114		coexistence metric (log-scale)
									Lowland-lowland	1185.86	0.128963	0.461204		coexistence metric (log-scale)
									Lowland-highland	1185.86	-0.603881	0.226276		coexistence metric (log-scale)
									Highland-highland	1185.86	-0.767785	0.261224		coexistence metric (log-scale)
									Lowland-lowland	1196.06	0.128794	0.459376		coexistence metric (log-scale)
									Lowland-highland	1196.06	-0.59696	0.22297		coexistence metric (log-scale)
									Highland-highland	1196.06	-0.755567	0.261387		coexistence metric (log-scale)
									Lowland-lowland	1206.26	0.128573	0.4576		coexistence metric (log-scale)
									Lowland-highland	1206.26	-0.590073	0.219698		coexistence metric (log-scale)
									Highland-highland	1206.26	-0.743404	0.261603		coexistence metric (log-scale)
									Lowland-lowland	1216.46	0.128298	0.455877		coexistence metric (log-scale)
									Lowland-highland	1216.46	-0.58322	0.21646		coexistence metric (log-scale)
									Highland-highland	1216.46	-0.731297	0.261876		coexistence metric (log-scale)
									Lowland-lowland	1226.67	0.12797	0.454208		coexistence metric (log-scale)
									Lowland-highland	1226.67	-0.576404	0.213259		coexistence metric (log-scale)
									Highland-highland	1226.67	-0.719248	0.262207		coexistence metric (log-scale)
									Lowland-lowland	1236.87	0.127588	0.452593		coexistence metric (log-scale)
									Lowland-highland	1236.87	-0.569626	0.210096		coexistence metric (log-scale)
									Highland-highland	1236.87	-0.707259	0.262598		coexistence metric (log-scale)
									Lowland-lowland	1247.07	0.12715	0.451033		coexistence metric (log-scale)
									Lowland-highland	1247.07	-0.562887	0.206972		coexistence metric (log-scale)
									Highland-highland	1247.07	-0.695333	0.263051		coexistence metric (log-scale)
									Lowland-lowland	1257.27	0.126657	0.449529		coexistence metric (log-scale)
									Lowland-highland	1257.27	-0.556188	0.203889		coexistence metric (log-scale)
									Highland-highland	1257.27	-0.683471	0.263569		coexistence metric (log-scale)
									Lowland-lowland	1267.47	0.126107	0.448082		coexistence metric (log-scale)
									Lowland-highland	1267.47	-0.549532	0.200848		coexistence metric (log-scale)
									Highland-highland	1267.47	-0.671676	0.264154		coexistence metric (log-scale)
									Lowland-lowland	1277.68	0.125501	0.44669		coexistence metric (log-scale)
									Lowland-highland	1277.68	-0.54292	0.19785		coexistence metric (log-scale)
									Highland-highland	1277.68	-0.659951	0.264809		coexistence metric (log-scale)
									Lowland-lowland	1287.88	0.124838	0.445356		coexistence metric (log-scale)
									Lowland-highland	1287.88	-0.536354	0.194899		coexistence metric (log-scale)
									Highland-highland	1287.88	-0.648297	0.265535		coexistence metric (log-scale)
									Lowland-lowland	1298.08	0.124118	0.444079		coexistence metric (log-scale)
									Lowland-highland	1298.08	-0.529835	0.191995		coexistence metric (log-scale)
									Highland-highland	1298.08	-0.636719	0.266336		coexistence metric (log-scale)
									Lowland-lowland	1308.28	0.12334	0.44286		coexistence metric (log-scale)
									Lowland-highland	1308.28	-0.523365	0.189141		coexistence metric (log-scale)
									Highland-highland	1308.28	-0.625217	0.267214		coexistence metric (log-scale)
									Lowland-lowland	1318.48	0.122504	0.441699		coexistence metric (log-scale)
									Lowland-highland	1318.48	-0.516947	0.186337		coexistence metric (log-scale)
									Highland-highland	1318.48	-0.613795	0.268172		coexistence metric (log-scale)
									Lowland-lowland	1328.69	0.12161	0.440596		coexistence metric (log-scale)
									Lowland-highland	1328.69	-0.510582	0.183588		coexistence metric (log-scale)
									Highland-highland	1328.69	-0.602457	0.269214		coexistence metric (log-scale)
									Lowland-lowland	1338.89	0.120657	0.439551		coexistence metric (log-scale)
									Lowland-highland	1338.89	-0.504273	0.180893		coexistence metric (log-scale)
									Highland-highland	1338.89	-0.591204	0.270341		coexistence metric (log-scale)
									Lowland-lowland	1349.09	0.119647	0.438565		coexistence metric (log-scale)
									Lowland-highland	1349.09	-0.498021	0.178257		coexistence metric (log-scale)
									Highland-highland	1349.09	-0.58004	0.271557		coexistence metric (log-scale)
									Lowland-lowland	1359.29	0.118578	0.437636		coexistence metric (log-scale)
									Lowland-highland	1359.29	-0.49183	0.17568		coexistence metric (log-scale)
									Highland-highland	1359.29	-0.568968	0.272865		coexistence metric (log-scale)
									Lowland-lowland	1369.49	0.117451	0.436766		coexistence metric (log-scale)
									Lowland-highland	1369.49	-0.485701	0.173166		coexistence metric (log-scale)
									Highland-highland	1369.49	-0.557992	0.274268		coexistence metric (log-scale)
									Lowland-lowland	1379.7	0.116266	0.435954		coexistence metric (log-scale)
									Lowland-highland	1379.7	-0.479637	0.170717		coexistence metric (log-scale)
									Highland-highland	1379.7	-0.547114	0.27577		coexistence metric (log-scale)
									Lowland-lowland	1389.9	0.115023	0.4352		coexistence metric (log-scale)
									Lowland-highland	1389.9	-0.47364	0.168336		coexistence metric (log-scale)
									Highland-highland	1389.9	-0.536339	0.277375		coexistence metric (log-scale)
									Lowland-lowland	1400.1	0.113722	0.434503		coexistence metric (log-scale)
									Lowland-highland	1400.1	-0.467714	0.166024		coexistence metric (log-scale)
									Highland-highland	1400.1	-0.525669	0.279084		coexistence metric (log-scale)
									Lowland-lowland	1410.3	0.112364	0.433864		coexistence metric (log-scale)
									Lowland-highland	1410.3	-0.461861	0.163786		coexistence metric (log-scale)
									Highland-highland	1410.3	-0.515108	0.280903		coexistence metric (log-scale)
									Lowland-lowland	1420.51	0.110949	0.433281		coexistence metric (log-scale)
									Lowland-highland	1420.51	-0.456083	0.161623		coexistence metric (log-scale)
									Highland-highland	1420.51	-0.50466	0.282835		coexistence metric (log-scale)
									Lowland-lowland	1430.71	0.109478	0.432755		coexistence metric (log-scale)
									Lowland-highland	1430.71	-0.450384	0.15954		coexistence metric (log-scale)
									Highland-highland	1430.71	-0.494328	0.284883		coexistence metric (log-scale)
									Lowland-lowland	1440.91	0.107951	0.432285		coexistence metric (log-scale)
									Lowland-highland	1440.91	-0.444767	0.157538		coexistence metric (log-scale)
									Highland-highland	1440.91	-0.484117	0.287052		coexistence metric (log-scale)
									Lowland-lowland	1451.11	0.106369	0.43187		coexistence metric (log-scale)
									Lowland-highland	1451.11	-0.439236	0.155621		coexistence metric (log-scale)
									Highland-highland	1451.11	-0.47403	0.289345		coexistence metric (log-scale)
									Lowland-lowland	1461.31	0.104732	0.43151		coexistence metric (log-scale)
									Lowland-highland	1461.31	-0.433792	0.153792		coexistence metric (log-scale)
									Highland-highland	1461.31	-0.46407	0.291765		coexistence metric (log-scale)
									Lowland-lowland	1471.52	0.10304	0.431204		coexistence metric (log-scale)
									Lowland-highland	1471.52	-0.42844	0.152055		coexistence metric (log-scale)
									Highland-highland	1471.52	-0.454243	0.294317		coexistence metric (log-scale)
									Lowland-lowland	1481.72	0.101295	0.430952		coexistence metric (log-scale)
									Lowland-highland	1481.72	-0.423183	0.150413		coexistence metric (log-scale)
									Highland-highland	1481.72	-0.444551	0.297005		coexistence metric (log-scale)
									Lowland-lowland	1491.92	0.0994977	0.430752		coexistence metric (log-scale)
									Lowland-highland	1491.92	-0.418024	0.14887		coexistence metric (log-scale)
									Highland-highland	1491.92	-0.434998	0.299832		coexistence metric (log-scale)
									Lowland-lowland	1502.12	0.0976481	0.430605		coexistence metric (log-scale)
									Lowland-highland	1502.12	-0.412967	0.147428		coexistence metric (log-scale)
									Highland-highland	1502.12	-0.425589	0.302803		coexistence metric (log-scale)
									Lowland-lowland	1512.32	0.0957472	0.430508		coexistence metric (log-scale)
									Lowland-highland	1512.32	-0.408016	0.146092		coexistence metric (log-scale)
									Highland-highland	1512.32	-0.416327	0.305921		coexistence metric (log-scale)
									Lowland-lowland	1522.53	0.093796	0.430462		coexistence metric (log-scale)
									Lowland-highland	1522.53	-0.403174	0.144865		coexistence metric (log-scale)
									Highland-highland	1522.53	-0.407216	0.30919		coexistence metric (log-scale)
									Lowland-lowland	1532.73	0.0917953	0.430466		coexistence metric (log-scale)
									Lowland-highland	1532.73	-0.398445	0.14375		coexistence metric (log-scale)
									Highland-highland	1532.73	-0.39826	0.312613		coexistence metric (log-scale)
									Lowland-lowland	1542.93	0.0897459	0.430518		coexistence metric (log-scale)
									Lowland-highland	1542.93	-0.393832	0.142753		coexistence metric (log-scale)
									Highland-highland	1542.93	-0.389462	0.316195		coexistence metric (log-scale)
									Lowland-lowland	1553.13	0.0876488	0.430618		coexistence metric (log-scale)
									Lowland-highland	1553.13	-0.38934	0.141875		coexistence metric (log-scale)
									Highland-highland	1553.13	-0.380826	0.319939		coexistence metric (log-scale)
									Lowland-lowland	1563.33	0.0855048	0.430765		coexistence metric (log-scale)
									Lowland-highland	1563.33	-0.384971	0.141121		coexistence metric (log-scale)
									Highland-highland	1563.33	-0.372355	0.323848		coexistence metric (log-scale)
									Lowland-lowland	1573.54	0.0833149	0.430957		coexistence metric (log-scale)
									Lowland-highland	1573.54	-0.38073	0.140495		coexistence metric (log-scale)
									Highland-highland	1573.54	-0.364053	0.327926		coexistence metric (log-scale)
									Lowland-lowland	1583.74	0.08108	0.431195		coexistence metric (log-scale)
									Lowland-highland	1583.74	-0.37662	0.14		coexistence metric (log-scale)
									Highland-highland	1583.74	-0.355922	0.332175		coexistence metric (log-scale)
									Lowland-lowland	1593.94	0.078801	0.431477		coexistence metric (log-scale)
									Lowland-highland	1593.94	-0.372645	0.13964		coexistence metric (log-scale)
									Highland-highland	1593.94	-0.347966	0.336599		coexistence metric (log-scale)
									Lowland-lowland	1604.14	0.076479	0.431802		coexistence metric (log-scale)
									Lowland-highland	1604.14	-0.368808	0.139418		coexistence metric (log-scale)
									Highland-highland	1604.14	-0.340188	0.3412		coexistence metric (log-scale)
									Lowland-lowland	1614.34	0.0741149	0.432168		coexistence metric (log-scale)
									Lowland-highland	1614.34	-0.365112	0.139338		coexistence metric (log-scale)
									Highland-highland	1614.34	-0.332589	0.345981		coexistence metric (log-scale)
									Lowland-lowland	1624.55	0.0717095	0.432577		coexistence metric (log-scale)
									Lowland-highland	1624.55	-0.361561	0.139402		coexistence metric (log-scale)
									Highland-highland	1624.55	-0.325172	0.350944		coexistence metric (log-scale)
									Lowland-lowland	1634.75	0.069264	0.433025		coexistence metric (log-scale)
									Lowland-highland	1634.75	-0.358158	0.139613		coexistence metric (log-scale)
									Highland-highland	1634.75	-0.317939	0.356091		coexistence metric (log-scale)
									Lowland-lowland	1644.95	0.0667792	0.433512		coexistence metric (log-scale)
									Lowland-highland	1644.95	-0.354905	0.139976		coexistence metric (log-scale)
									Highland-highland	1644.95	-0.310892	0.361424		coexistence metric (log-scale)
									Lowland-lowland	1655.15	0.0642561	0.434038		coexistence metric (log-scale)
									Lowland-highland	1655.15	-0.351806	0.140491		coexistence metric (log-scale)
									Highland-highland	1655.15	-0.304033	0.366944		coexistence metric (log-scale)
									Lowland-lowland	1665.35	0.0616956	0.434602		coexistence metric (log-scale)
									Lowland-highland	1665.35	-0.348862	0.141162		coexistence metric (log-scale)
									Highland-highland	1665.35	-0.297361	0.372652		coexistence metric (log-scale)
									Lowland-lowland	1675.56	0.0590986	0.435201		coexistence metric (log-scale)
									Lowland-highland	1675.56	-0.346076	0.141991		coexistence metric (log-scale)
									Highland-highland	1675.56	-0.290879	0.37855		coexistence metric (log-scale)
									Lowland-lowland	1685.76	0.0564661	0.435837		coexistence metric (log-scale)
									Lowland-highland	1685.76	-0.343449	0.14298		coexistence metric (log-scale)
									Highland-highland	1685.76	-0.284586	0.384637		coexistence metric (log-scale)
									Lowland-lowland	1695.96	0.053799	0.436506		coexistence metric (log-scale)
									Lowland-highland	1695.96	-0.340984	0.14413		coexistence metric (log-scale)
									Highland-highland	1695.96	-0.278483	0.390913		coexistence metric (log-scale)
									Lowland-lowland	1706.16	0.0510982	0.43721		coexistence metric (log-scale)
									Lowland-highland	1706.16	-0.338682	0.145443		coexistence metric (log-scale)
									Highland-highland	1706.16	-0.272569	0.39738		coexistence metric (log-scale)
									Lowland-lowland	1716.36	0.0483646	0.437946		coexistence metric (log-scale)
									Lowland-highland	1716.36	-0.336543	0.146919		coexistence metric (log-scale)
									Highland-highland	1716.36	-0.266845	0.404035		coexistence metric (log-scale)
									Lowland-lowland	1726.57	0.045599	0.438715		coexistence metric (log-scale)
									Lowland-highland	1726.57	-0.334569	0.14856		coexistence metric (log-scale)
									Highland-highland	1726.57	-0.261309	0.410879		coexistence metric (log-scale)
									Lowland-lowland	1736.77	0.0428022	0.439514		coexistence metric (log-scale)
									Lowland-highland	1736.77	-0.332759	0.150365		coexistence metric (log-scale)
									Highland-highland	1736.77	-0.25596	0.41791		coexistence metric (log-scale)
									Lowland-lowland	1746.97	0.0399752	0.440344		coexistence metric (log-scale)
									Lowland-highland	1746.97	-0.331114	0.152335		coexistence metric (log-scale)
									Highland-highland	1746.97	-0.250798	0.425127		coexistence metric (log-scale)
									Lowland-lowland	1757.17	0.0371188	0.441203		coexistence metric (log-scale)
									Lowland-highland	1757.17	-0.329634	0.154469		coexistence metric (log-scale)
									Highland-highland	1757.17	-0.245819	0.432529		coexistence metric (log-scale)
									Lowland-lowland	1767.37	0.0342337	0.442091		coexistence metric (log-scale)
									Lowland-highland	1767.37	-0.328316	0.156767		coexistence metric (log-scale)
									Highland-highland	1767.37	-0.241023	0.440112		coexistence metric (log-scale)
									Lowland-lowland	1777.58	0.0313207	0.443007		coexistence metric (log-scale)
									Lowland-highland	1777.58	-0.327162	0.159228		coexistence metric (log-scale)
									Highland-highland	1777.58	-0.236406	0.447875		coexistence metric (log-scale)
									Lowland-lowland	1787.78	0.0283807	0.44395		coexistence metric (log-scale)
									Lowland-highland	1787.78	-0.326169	0.16185		coexistence metric (log-scale)
									Highland-highland	1787.78	-0.231967	0.455816		coexistence metric (log-scale)
									Lowland-lowland	1797.98	0.0254143	0.444919		coexistence metric (log-scale)
									Lowland-highland	1797.98	-0.325336	0.164632		coexistence metric (log-scale)
									Highland-highland	1797.98	-0.227703	0.463932		coexistence metric (log-scale)
									Lowland-lowland	1808.18	0.0224223	0.445914		coexistence metric (log-scale)
									Lowland-highland	1808.18	-0.324661	0.167571		coexistence metric (log-scale)
									Highland-highland	1808.18	-0.223611	0.47222		coexistence metric (log-scale)
									Lowland-lowland	1818.38	0.0194055	0.446933		coexistence metric (log-scale)
									Lowland-highland	1818.38	-0.324141	0.170667		coexistence metric (log-scale)
									Highland-highland	1818.38	-0.219688	0.480677		coexistence metric (log-scale)
									Lowland-lowland	1828.59	0.0163644	0.447977		coexistence metric (log-scale)
									Lowland-highland	1828.59	-0.323775	0.173915		coexistence metric (log-scale)
									Highland-highland	1828.59	-0.21593	0.489299		coexistence metric (log-scale)
									Lowland-lowland	1838.79	0.0132999	0.449044		coexistence metric (log-scale)
									Lowland-highland	1838.79	-0.323559	0.177315		coexistence metric (log-scale)
									Highland-highland	1838.79	-0.212335	0.498083		coexistence metric (log-scale)
									Lowland-lowland	1848.99	0.0102124	0.450135		coexistence metric (log-scale)
									Lowland-highland	1848.99	-0.323491	0.180862		coexistence metric (log-scale)
									Highland-highland	1848.99	-0.208898	0.507026		coexistence metric (log-scale)
									Lowland-lowland	1859.19	0.00710284	0.451247		coexistence metric (log-scale)
									Lowland-highland	1859.19	-0.323568	0.184554		coexistence metric (log-scale)
									Highland-highland	1859.19	-0.205616	0.516124		coexistence metric (log-scale)
									Lowland-lowland	1869.39	0.00397166	0.452381		coexistence metric (log-scale)
									Lowland-highland	1869.39	-0.323786	0.188387		coexistence metric (log-scale)
									Highland-highland	1869.39	-0.202486	0.525373		coexistence metric (log-scale)
									Lowland-lowland	1879.6	0.000819515	0.453536		coexistence metric (log-scale)
									Lowland-highland	1879.6	-0.324143	0.192359		coexistence metric (log-scale)
									Highland-highland	1879.6	-0.199503	0.53477		coexistence metric (log-scale)
									Lowland-lowland	1889.8	-0.002353	0.454711		coexistence metric (log-scale)
									Lowland-highland	1889.8	-0.324634	0.196465		coexistence metric (log-scale)
									Highland-highland	1889.8	-0.196663	0.544311		coexistence metric (log-scale)
									Lowland-lowland	1900	-0.00554531	0.455906		coexistence metric (log-scale)
									Lowland-highland	1900	-0.325257	0.200703		coexistence metric (log-scale)
									Highland-highland	1900	-0.193964	0.553991		coexistence metric (log-scale)

## Sheet: figure 3
Figure 3 a-c								Figure 3 d-f
points (mean and error bar)	origin.pair	elevation	y	ymin	ymax	value		points (mean and error bar)	origin.pair	elevation	y	ymin	ymax	value
	Lowland-lowland	890	-0.825652	-0.950332	-0.700972	niche overlap (log-scale)			Lowland-lowland	890	0.474622	0.374742	0.574501	fitness difference (log-scale)
	Lowland-lowland	1400	-0.643397	-0.797692	-0.489101	niche overlap (log-scale)			Lowland-lowland	1400	0.352473	0.291997	0.412949	fitness difference (log-scale)
	Lowland-lowland	1900	-0.643115	-0.771379	-0.51485	niche overlap (log-scale)			Lowland-lowland	1900	0.414696	0.351956	0.477436	fitness difference (log-scale)
	Lowland-highland	890	-0.121636	-0.336701	0.0934298	niche overlap (log-scale)			Lowland-highland	890	-0.302122	-0.424901	-0.179344	fitness difference (log-scale)
	Lowland-highland	1400	-0.558444	-0.70188	-0.415009	niche overlap (log-scale)			Lowland-highland	1400	0.0917676	0.00246883	0.181066	fitness difference (log-scale)
	Lowland-highland	1900	-0.41524	-0.599234	-0.231246	niche overlap (log-scale)			Lowland-highland	1900	-0.0695325	-0.17555	0.036485	fitness difference (log-scale)
	Highland-highland	890	0.317069	-0.0487243	0.682863	niche overlap (log-scale)			Highland-highland	890	0.620254	0.39348	0.847028	fitness difference (log-scale)
	Highland-highland	1400	-0.757834	-0.973945	-0.541724	niche overlap (log-scale)			Highland-highland	1400	0.332953	0.272949	0.392956	fitness difference (log-scale)
	Highland-highland	1900	-0.499983	-0.70946	-0.290507	niche overlap (log-scale)			Highland-highland	1900	0.318745	0.22775	0.409739	fitness difference (log-scale)
lines (mean trend)	origin.pair	x	xend	y	yend	value		lines (mean trend)	origin.pair	x	xend	y	yend	value
	Highland-highland	890	1900	-0.206886	-0.583783	niche overlap (log-scale)			Highland-highland	890	1900	0.639873	0.399778	fitness difference (log-scale)
	Lowland-highland	890	1900	-0.258153	-0.427192	niche overlap (log-scale)			Lowland-highland	890	1900	-0.213611	-0.0775688	fitness difference (log-scale)
	Lowland-lowland	890	1900	-0.775275	-0.60492	niche overlap (log-scale)			Lowland-lowland	890	1900	0.447684	0.379468	fitness difference (log-scale)
shadings (95% CI)	origin.pair	elevation	ymin	ymax		value		shadings (95% CI)	origin.pair	elevation	ymin	ymax		value
	Lowland-lowland	890	-1.00901	-0.541538		niche overlap (log-scale)			Lowland-lowland	890	0.271174	0.624194		fitness difference (log-scale)
	Lowland-highland	890	-0.622992	0.106686		niche overlap (log-scale)			Lowland-highland	890	-0.54927	0.122048		fitness difference (log-scale)
	Highland-highland	890	-0.704112	0.290339		niche overlap (log-scale)			Highland-highland	890	0.26477	1.01498		fitness difference (log-scale)
	Lowland-lowland	900.202	-1.00461	-0.542498		niche overlap (log-scale)			Lowland-lowland	900.202	0.272594	0.621395		fitness difference (log-scale)
	Lowland-highland	900.202	-0.621322	0.101601		niche overlap (log-scale)			Lowland-highland	900.202	-0.544403	0.11993		fitness difference (log-scale)
	Highland-highland	900.202	-0.703141	0.281754		niche overlap (log-scale)			Highland-highland	900.202	0.265417	1.00948		fitness difference (log-scale)
	Lowland-lowland	910.404	-1.00023	-0.543437		niche overlap (log-scale)			Lowland-lowland	910.404	0.273998	0.618614		fitness difference (log-scale)
	Lowland-highland	910.404	-0.619667	0.0965319		niche overlap (log-scale)			Lowland-highland	910.404	-0.539548	0.117823		fitness difference (log-scale)
	Highland-highland	910.404	-0.702185	0.273184		niche overlap (log-scale)			Highland-highland	910.404	0.266045	1.004		fitness difference (log-scale)
	Lowland-lowland	920.606	-0.995872	-0.544354		niche overlap (log-scale)			Lowland-lowland	920.606	0.275384	0.61585		fitness difference (log-scale)
	Lowland-highland	920.606	-0.618028	0.0914779		niche overlap (log-scale)			Lowland-highland	920.606	-0.534704	0.115727		fitness difference (log-scale)
	Highland-highland	920.606	-0.701244	0.264629		niche overlap (log-scale)			Highland-highland	920.606	0.266652	0.998543		fitness difference (log-scale)
	Lowland-lowland	930.808	-0.991535	-0.54525		niche overlap (log-scale)			Lowland-lowland	930.808	0.276751	0.613105		fitness difference (log-scale)
	Lowland-highland	930.808	-0.616405	0.0864399		niche overlap (log-scale)			Lowland-highland	930.808	-0.529872	0.113643		fitness difference (log-scale)
	Highland-highland	930.808	-0.700319	0.25609		niche overlap (log-scale)			Highland-highland	930.808	0.26724	0.993105		fitness difference (log-scale)
	Lowland-lowland	941.01	-0.987221	-0.546122		niche overlap (log-scale)			Lowland-lowland	941.01	0.278098	0.610379		fitness difference (log-scale)
	Lowland-highland	941.01	-0.614799	0.0814186		niche overlap (log-scale)			Lowland-highland	941.01	-0.525051	0.111571		fitness difference (log-scale)
	Highland-highland	941.01	-0.699409	0.247566		niche overlap (log-scale)			Highland-highland	941.01	0.267806	0.987688		fitness difference (log-scale)
	Lowland-lowland	951.212	-0.982931	-0.546971		niche overlap (log-scale)			Lowland-lowland	951.212	0.279426	0.607673		fitness difference (log-scale)
	Lowland-highland	951.212	-0.613209	0.0764142		niche overlap (log-scale)			Lowland-highland	951.212	-0.520244	0.109512		fitness difference (log-scale)
	Highland-highland	951.212	-0.698517	0.239059		niche overlap (log-scale)			Highland-highland	951.212	0.26835	0.982293		fitness difference (log-scale)
	Lowland-lowland	961.414	-0.978666	-0.547795		niche overlap (log-scale)			Lowland-lowland	961.414	0.280733	0.604988		fitness difference (log-scale)
	Lowland-highland	961.414	-0.611638	0.0714274		niche overlap (log-scale)			Lowland-highland	961.414	-0.515449	0.107465		fitness difference (log-scale)
	Highland-highland	961.414	-0.697641	0.23057		niche overlap (log-scale)			Highland-highland	961.414	0.268873	0.97692		fitness difference (log-scale)
	Lowland-lowland	971.616	-0.974426	-0.548593		niche overlap (log-scale)			Lowland-lowland	971.616	0.282019	0.602324		fitness difference (log-scale)
	Lowland-highland	971.616	-0.610084	0.0664586		niche overlap (log-scale)			Lowland-highland	971.616	-0.510667	0.105432		fitness difference (log-scale)
	Highland-highland	971.616	-0.696783	0.222097		niche overlap (log-scale)			Highland-highland	971.616	0.269373	0.97157		fitness difference (log-scale)
	Lowland-lowland	981.818	-0.970212	-0.549365		niche overlap (log-scale)			Lowland-lowland	981.818	0.283282	0.599683		fitness difference (log-scale)
	Lowland-highland	981.818	-0.608548	0.0615083		niche overlap (log-scale)			Lowland-highland	981.818	-0.505899	0.103412		fitness difference (log-scale)
	Highland-highland	981.818	-0.695943	0.213643		niche overlap (log-scale)			Highland-highland	981.818	0.269849	0.966243		fitness difference (log-scale)
	Lowland-lowland	992.02	-0.966026	-0.55011		niche overlap (log-scale)			Lowland-lowland	992.02	0.284522	0.597065		fitness difference (log-scale)
	Lowland-highland	992.02	-0.607032	0.0565772		niche overlap (log-scale)			Lowland-highland	992.02	-0.501146	0.101407		fitness difference (log-scale)
	Highland-highland	992.02	-0.695121	0.205208		niche overlap (log-scale)			Highland-highland	992.02	0.270302	0.96094		fitness difference (log-scale)
	Lowland-lowland	1002.22	-0.961868	-0.550827		niche overlap (log-scale)			Lowland-lowland	1002.22	0.285738	0.594471		fitness difference (log-scale)
	Lowland-highland	1002.22	-0.605536	0.0516657		niche overlap (log-scale)			Lowland-highland	1002.22	-0.496407	0.0994165		fitness difference (log-scale)
	Highland-highland	1002.22	-0.694319	0.196791		niche overlap (log-scale)			Highland-highland	1002.22	0.270731	0.955661		fitness difference (log-scale)
	Lowland-lowland	1012.42	-0.957739	-0.551514		niche overlap (log-scale)			Lowland-lowland	1012.42	0.286929	0.591901		fitness difference (log-scale)
	Lowland-highland	1012.42	-0.604059	0.0467744		niche overlap (log-scale)			Lowland-highland	1012.42	-0.491683	0.0974411		fitness difference (log-scale)
	Highland-highland	1012.42	-0.693537	0.188395		niche overlap (log-scale)			Highland-highland	1012.42	0.271134	0.950407		fitness difference (log-scale)
	Lowland-lowland	1022.63	-0.953641	-0.55217		niche overlap (log-scale)			Lowland-lowland	1022.63	0.288094	0.589358		fitness difference (log-scale)
	Lowland-highland	1022.63	-0.602604	0.041904		niche overlap (log-scale)			Lowland-highland	1022.63	-0.486975	0.0954814		fitness difference (log-scale)
	Highland-highland	1022.63	-0.692775	0.180019		niche overlap (log-scale)			Highland-highland	1022.63	0.271512	0.945179		fitness difference (log-scale)
	Lowland-lowland	1032.83	-0.949574	-0.552795		niche overlap (log-scale)			Lowland-lowland	1032.83	0.289233	0.586841		fitness difference (log-scale)
	Lowland-highland	1032.83	-0.60117	0.037055		niche overlap (log-scale)			Lowland-highland	1032.83	-0.482283	0.093538		fitness difference (log-scale)
	Highland-highland	1032.83	-0.692034	0.171664		niche overlap (log-scale)			Highland-highland	1032.83	0.271863	0.939977		fitness difference (log-scale)
	Lowland-lowland	1043.03	-0.94554	-0.553388		niche overlap (log-scale)			Lowland-lowland	1043.03	0.290344	0.584352		fitness difference (log-scale)
	Lowland-highland	1043.03	-0.599758	0.0322282		niche overlap (log-scale)			Lowland-highland	1043.03	-0.477608	0.0916114		fitness difference (log-scale)
	Highland-highland	1043.03	-0.691315	0.163331		niche overlap (log-scale)			Highland-highland	1043.03	0.272188	0.934802		fitness difference (log-scale)
	Lowland-lowland	1053.23	-0.94154	-0.553947		niche overlap (log-scale)			Lowland-lowland	1053.23	0.291426	0.581893		fitness difference (log-scale)
	Lowland-highland	1053.23	-0.598369	0.0274241		niche overlap (log-scale)			Lowland-highland	1053.23	-0.472951	0.0897023		fitness difference (log-scale)
	Highland-highland	1053.23	-0.690618	0.155021		niche overlap (log-scale)			Highland-highland	1053.23	0.272484	0.929655		fitness difference (log-scale)
	Lowland-lowland	1063.43	-0.937575	-0.554471		niche overlap (log-scale)			Lowland-lowland	1063.43	0.292477	0.579462		fitness difference (log-scale)
	Lowland-highland	1063.43	-0.597003	0.0226434		niche overlap (log-scale)			Lowland-highland	1063.43	-0.468311	0.0878112		fitness difference (log-scale)
	Highland-highland	1063.43	-0.689945	0.146733		niche overlap (log-scale)			Highland-highland	1063.43	0.272753	0.924536		fitness difference (log-scale)
	Lowland-lowland	1073.64	-0.933646	-0.554958		niche overlap (log-scale)			Lowland-lowland	1073.64	0.293498	0.577063		fitness difference (log-scale)
	Lowland-highland	1073.64	-0.595661	0.0178869		niche overlap (log-scale)			Lowland-highland	1073.64	-0.463691	0.0859388		fitness difference (log-scale)
	Highland-highland	1073.64	-0.689296	0.13847		niche overlap (log-scale)			Highland-highland	1073.64	0.272992	0.919447		fitness difference (log-scale)
	Lowland-lowland	1083.84	-0.929754	-0.555408		niche overlap (log-scale)			Lowland-lowland	1083.84	0.294487	0.574697		fitness difference (log-scale)
	Lowland-highland	1083.84	-0.594345	0.0131552		niche overlap (log-scale)			Lowland-highland	1083.84	-0.459089	0.0840858		fitness difference (log-scale)
	Highland-highland	1083.84	-0.688671	0.130231		niche overlap (log-scale)			Highland-highland	1083.84	0.273202	0.914386		fitness difference (log-scale)
	Lowland-lowland	1094.04	-0.925902	-0.555819		niche overlap (log-scale)			Lowland-lowland	1094.04	0.295443	0.572363		fitness difference (log-scale)
	Lowland-highland	1094.04	-0.593054	0.00844921		niche overlap (log-scale)			Lowland-highland	1094.04	-0.454508	0.0822528		fitness difference (log-scale)
	Highland-highland	1094.04	-0.688072	0.122018		niche overlap (log-scale)			Highland-highland	1094.04	0.273381	0.909357		fitness difference (log-scale)
	Lowland-lowland	1104.24	-0.922089	-0.55619		niche overlap (log-scale)			Lowland-lowland	1104.24	0.296364	0.570064		fitness difference (log-scale)
	Lowland-highland	1104.24	-0.591789	0.00376958		niche overlap (log-scale)			Lowland-highland	1104.24	-0.449948	0.0804406		fitness difference (log-scale)
	Highland-highland	1104.24	-0.6875	0.113831		niche overlap (log-scale)			Highland-highland	1104.24	0.273529	0.904359		fitness difference (log-scale)
	Lowland-lowland	1114.44	-0.918318	-0.556519		niche overlap (log-scale)			Lowland-lowland	1114.44	0.297249	0.567801		fitness difference (log-scale)
	Lowland-highland	1114.44	-0.590551	-0.000882853		niche overlap (log-scale)			Lowland-highland	1114.44	-0.445409	0.07865		fitness difference (log-scale)
	Highland-highland	1114.44	-0.686954	0.105672		niche overlap (log-scale)			Highland-highland	1114.44	0.273645	0.899392		fitness difference (log-scale)
	Lowland-lowland	1124.65	-0.914591	-0.556805		niche overlap (log-scale)			Lowland-lowland	1124.65	0.298097	0.565574		fitness difference (log-scale)
	Lowland-highland	1124.65	-0.589342	-0.00550727		niche overlap (log-scale)			Lowland-highland	1124.65	-0.440892	0.0768817		fitness difference (log-scale)
	Highland-highland	1124.65	-0.686437	0.0975407		niche overlap (log-scale)			Highland-highland	1124.65	0.273728	0.894459		fitness difference (log-scale)
	Lowland-lowland	1134.85	-0.910907	-0.557047		niche overlap (log-scale)			Lowland-lowland	1134.85	0.298907	0.563386		fitness difference (log-scale)
	Lowland-highland	1134.85	-0.588161	-0.0101028		niche overlap (log-scale)			Lowland-highland	1134.85	-0.436399	0.0751366		fitness difference (log-scale)
	Highland-highland	1134.85	-0.685949	0.0894386		niche overlap (log-scale)			Highland-highland	1134.85	0.273777	0.889559		fitness difference (log-scale)
	Lowland-lowland	1145.05	-0.90727	-0.557243		niche overlap (log-scale)			Lowland-lowland	1145.05	0.299677	0.561238		fitness difference (log-scale)
	Lowland-highland	1145.05	-0.587011	-0.0146686		niche overlap (log-scale)			Lowland-highland	1145.05	-0.431929	0.0734155		fitness difference (log-scale)
	Highland-highland	1145.05	-0.685491	0.0813667		niche overlap (log-scale)			Highland-highland	1145.05	0.273792	0.884694		fitness difference (log-scale)
	Lowland-lowland	1155.25	-0.903681	-0.557391		niche overlap (log-scale)			Lowland-lowland	1155.25	0.300406	0.559131		fitness difference (log-scale)
	Lowland-highland	1155.25	-0.58589	-0.0192038		niche overlap (log-scale)			Lowland-highland	1155.25	-0.427485	0.0717193		fitness difference (log-scale)
	Highland-highland	1155.25	-0.685064	0.0733258		niche overlap (log-scale)			Highland-highland	1155.25	0.273772	0.879863		fitness difference (log-scale)
	Lowland-lowland	1165.45	-0.90014	-0.55749		niche overlap (log-scale)			Lowland-lowland	1165.45	0.301093	0.557066		fitness difference (log-scale)
	Lowland-highland	1165.45	-0.584802	-0.0237074		niche overlap (log-scale)			Lowland-highland	1165.45	-0.423066	0.0700489		fitness difference (log-scale)
	Highland-highland	1165.45	-0.68467	0.0653171		niche overlap (log-scale)			Highland-highland	1165.45	0.273716	0.875069		fitness difference (log-scale)
	Lowland-lowland	1175.66	-0.89665	-0.557538		niche overlap (log-scale)			Lowland-lowland	1175.66	0.301737	0.555044		fitness difference (log-scale)
	Lowland-highland	1175.66	-0.583745	-0.0281785		niche overlap (log-scale)			Lowland-highland	1175.66	-0.418674	0.0684054		fitness difference (log-scale)
	Highland-highland	1175.66	-0.684309	0.0573417		niche overlap (log-scale)			Highland-highland	1175.66	0.273623	0.870312		fitness difference (log-scale)
	Lowland-lowland	1185.86	-0.893212	-0.557535		niche overlap (log-scale)			Lowland-lowland	1185.86	0.302335	0.553068		fitness difference (log-scale)
	Lowland-highland	1185.86	-0.582723	-0.032616		niche overlap (log-scale)			Lowland-highland	1185.86	-0.41431	0.0667897		fitness difference (log-scale)
	Highland-highland	1185.86	-0.683982	0.0494007		niche overlap (log-scale)			Highland-highland	1185.86	0.273491	0.865593		fitness difference (log-scale)
	Lowland-lowland	1196.06	-0.889829	-0.557477		niche overlap (log-scale)			Lowland-lowland	1196.06	0.302887	0.551138		fitness difference (log-scale)
	Lowland-highland	1196.06	-0.581735	-0.0370191		niche overlap (log-scale)			Lowland-highland	1196.06	-0.409975	0.0652029		fitness difference (log-scale)
	Highland-highland	1196.06	-0.68369	0.0414953		niche overlap (log-scale)			Highland-highland	1196.06	0.273321	0.860913		fitness difference (log-scale)
	Lowland-lowland	1206.26	-0.8865	-0.557363		niche overlap (log-scale)			Lowland-lowland	1206.26	0.30339	0.549256		fitness difference (log-scale)
	Lowland-highland	1206.26	-0.580782	-0.0413866		niche overlap (log-scale)			Lowland-highland	1206.26	-0.40567	0.0636461		fitness difference (log-scale)
	Highland-highland	1206.26	-0.683436	0.0336267		niche overlap (log-scale)			Highland-highland	1206.26	0.273112	0.856272		fitness difference (log-scale)
	Lowland-lowland	1216.46	-0.883229	-0.557193		niche overlap (log-scale)			Lowland-lowland	1216.46	0.303845	0.547424		fitness difference (log-scale)
	Lowland-highland	1216.46	-0.579866	-0.0457176		niche overlap (log-scale)			Lowland-highland	1216.46	-0.401396	0.0621203		fitness difference (log-scale)
	Highland-highland	1216.46	-0.683219	0.0257962		niche overlap (log-scale)			Highland-highland	1216.46	0.272862	0.851672		fitness difference (log-scale)
	Lowland-lowland	1226.67	-0.880017	-0.556964		niche overlap (log-scale)			Lowland-lowland	1226.67	0.304248	0.545642		fitness difference (log-scale)
	Lowland-highland	1226.67	-0.578988	-0.0500108		niche overlap (log-scale)			Lowland-highland	1226.67	-0.397154	0.0606268		fitness difference (log-scale)
	Highland-highland	1226.67	-0.683042	0.018005		niche overlap (log-scale)			Highland-highland	1226.67	0.27257	0.847113		fitness difference (log-scale)
	Lowland-lowland	1236.87	-0.876865	-0.556674		niche overlap (log-scale)			Lowland-lowland	1236.87	0.3046	0.543912		fitness difference (log-scale)
	Lowland-highland	1236.87	-0.578148	-0.0542652		niche overlap (log-scale)			Lowland-highland	1236.87	-0.392946	0.0591669		fitness difference (log-scale)
	Highland-highland	1236.87	-0.682906	0.0102546		niche overlap (log-scale)			Highland-highland	1236.87	0.272236	0.842596		fitness difference (log-scale)
	Lowland-lowland	1247.07	-0.873776	-0.556322		niche overlap (log-scale)			Lowland-lowland	1247.07	0.304898	0.542236		fitness difference (log-scale)
	Lowland-highland	1247.07	-0.577349	-0.0584797		niche overlap (log-scale)			Lowland-highland	1247.07	-0.388772	0.0577418		fitness difference (log-scale)
	Highland-highland	1247.07	-0.682812	0.00254635		niche overlap (log-scale)			Highland-highland	1247.07	0.271859	0.838123		fitness difference (log-scale)
	Lowland-lowland	1257.27	-0.87075	-0.555907		niche overlap (log-scale)			Lowland-lowland	1257.27	0.305142	0.540614		fitness difference (log-scale)
	Lowland-highland	1257.27	-0.57659	-0.062653		niche overlap (log-scale)			Lowland-highland	1257.27	-0.384635	0.0563527		fitness difference (log-scale)
	Highland-highland	1257.27	-0.682761	-0.00511832		niche overlap (log-scale)			Highland-highland	1257.27	0.271437	0.833694		fitness difference (log-scale)
	Lowland-lowland	1267.47	-0.867789	-0.555426		niche overlap (log-scale)			Lowland-lowland	1267.47	0.305329	0.539049		fitness difference (log-scale)
	Lowland-highland	1267.47	-0.575874	-0.066784		niche overlap (log-scale)			Lowland-highland	1267.47	-0.380535	0.0550012		fitness difference (log-scale)
	Highland-highland	1267.47	-0.682756	-0.0127379		niche overlap (log-scale)			Highland-highland	1267.47	0.27097	0.829311		fitness difference (log-scale)
	Lowland-lowland	1277.68	-0.864895	-0.554878		niche overlap (log-scale)			Lowland-lowland	1277.68	0.305459	0.537541		fitness difference (log-scale)
	Lowland-highland	1277.68	-0.575202	-0.0708715		niche overlap (log-scale)			Lowland-highland	1277.68	-0.376474	0.0536886		fitness difference (log-scale)
	Highland-highland	1277.68	-0.682797	-0.0203108		niche overlap (log-scale)			Highland-highland	1277.68	0.270457	0.824973		fitness difference (log-scale)
	Lowland-lowland	1287.88	-0.86207	-0.554262		niche overlap (log-scale)			Lowland-lowland	1287.88	0.30553	0.536092		fitness difference (log-scale)
	Lowland-highland	1287.88	-0.574574	-0.0749142		niche overlap (log-scale)			Lowland-highland	1287.88	-0.372453	0.0524163		fitness difference (log-scale)
	Highland-highland	1287.88	-0.682886	-0.0278354		niche overlap (log-scale)			Highland-highland	1287.88	0.269897	0.820683		fitness difference (log-scale)
	Lowland-lowland	1298.08	-0.859314	-0.553576		niche overlap (log-scale)			Lowland-lowland	1298.08	0.305541	0.534703		fitness difference (log-scale)
	Lowland-highland	1298.08	-0.573992	-0.0789109		niche overlap (log-scale)			Lowland-highland	1298.08	-0.368475	0.051186		fitness difference (log-scale)
	Highland-highland	1298.08	-0.683026	-0.03531		niche overlap (log-scale)			Highland-highland	1298.08	0.269289	0.816441		fitness difference (log-scale)
	Lowland-lowland	1308.28	-0.85663	-0.552819		niche overlap (log-scale)			Lowland-lowland	1308.28	0.305492	0.533374		fitness difference (log-scale)
	Lowland-highland	1308.28	-0.573458	-0.0828602		niche overlap (log-scale)			Lowland-highland	1308.28	-0.36454	0.0499992		fitness difference (log-scale)
	Highland-highland	1308.28	-0.683217	-0.0427331		niche overlap (log-scale)			Highland-highland	1308.28	0.268631	0.812248		fitness difference (log-scale)
	Lowland-lowland	1318.48	-0.854019	-0.551989		niche overlap (log-scale)			Lowland-lowland	1318.48	0.30538	0.532107		fitness difference (log-scale)
	Lowland-highland	1318.48	-0.572972	-0.0867609		niche overlap (log-scale)			Lowland-highland	1318.48	-0.36065	0.0488576		fitness difference (log-scale)
	Highland-highland	1318.48	-0.683461	-0.0501027		niche overlap (log-scale)			Highland-highland	1318.48	0.267924	0.808105		fitness difference (log-scale)
	Lowland-lowland	1328.69	-0.851481	-0.551085		niche overlap (log-scale)			Lowland-lowland	1328.69	0.305206	0.530904		fitness difference (log-scale)
	Lowland-highland	1328.69	-0.572537	-0.0906115		niche overlap (log-scale)			Lowland-highland	1328.69	-0.356807	0.0477627		fitness difference (log-scale)
	Highland-highland	1328.69	-0.683761	-0.057417		niche overlap (log-scale)			Highland-highland	1328.69	0.267165	0.804013		fitness difference (log-scale)
	Lowland-lowland	1338.89	-0.849019	-0.550106		niche overlap (log-scale)			Lowland-lowland	1338.89	0.304968	0.529764		fitness difference (log-scale)
	Lowland-highland	1338.89	-0.572152	-0.0944109		niche overlap (log-scale)			Lowland-highland	1338.89	-0.353012	0.0467165		fitness difference (log-scale)
	Highland-highland	1338.89	-0.684118	-0.0646742		niche overlap (log-scale)			Highland-highland	1338.89	0.266355	0.799973		fitness difference (log-scale)
	Lowland-lowland	1349.09	-0.846633	-0.54905		niche overlap (log-scale)			Lowland-lowland	1349.09	0.304665	0.528688		fitness difference (log-scale)
	Lowland-highland	1349.09	-0.57182	-0.0981576		niche overlap (log-scale)			Lowland-highland	1349.09	-0.349268	0.0457205		fitness difference (log-scale)
	Highland-highland	1349.09	-0.684534	-0.0718724		niche overlap (log-scale)			Highland-highland	1349.09	0.265492	0.795986		fitness difference (log-scale)
	Lowland-lowland	1359.29	-0.844324	-0.547917		niche overlap (log-scale)			Lowland-lowland	1359.29	0.304297	0.527678		fitness difference (log-scale)
	Lowland-highland	1359.29	-0.571543	-0.10185		niche overlap (log-scale)			Lowland-highland	1359.29	-0.345576	0.0447768		fitness difference (log-scale)
	Highland-highland	1359.29	-0.685011	-0.0790096		niche overlap (log-scale)			Highland-highland	1359.29	0.264574	0.792053		fitness difference (log-scale)
	Lowland-lowland	1369.49	-0.842094	-0.546706		niche overlap (log-scale)			Lowland-lowland	1369.49	0.303864	0.526733		fitness difference (log-scale)
	Lowland-highland	1369.49	-0.57132	-0.105487		niche overlap (log-scale)			Lowland-highland	1369.49	-0.341938	0.043887		fitness difference (log-scale)
	Highland-highland	1369.49	-0.685551	-0.0860836		niche overlap (log-scale)			Highland-highland	1369.49	0.263602	0.788175		fitness difference (log-scale)
	Lowland-lowland	1379.7	-0.839942	-0.545416		niche overlap (log-scale)			Lowland-lowland	1379.7	0.303364	0.525855		fitness difference (log-scale)
	Lowland-highland	1379.7	-0.571155	-0.109068		niche overlap (log-scale)			Lowland-highland	1379.7	-0.338355	0.0430533		fitness difference (log-scale)
	Highland-highland	1379.7	-0.686156	-0.0930925		niche overlap (log-scale)			Highland-highland	1379.7	0.262575	0.784352		fitness difference (log-scale)
	Lowland-lowland	1389.9	-0.837871	-0.544046		niche overlap (log-scale)			Lowland-lowland	1389.9	0.302798	0.525043		fitness difference (log-scale)
	Lowland-highland	1389.9	-0.571048	-0.11259		niche overlap (log-scale)			Lowland-highland	1389.9	-0.334831	0.0422775		fitness difference (log-scale)
	Highland-highland	1389.9	-0.686828	-0.100034		niche overlap (log-scale)			Highland-highland	1389.9	0.26149	0.780586		fitness difference (log-scale)
	Lowland-lowland	1400.1	-0.835879	-0.542596		niche overlap (log-scale)			Lowland-lowland	1400.1	0.302165	0.524298		fitness difference (log-scale)
	Lowland-highland	1400.1	-0.571	-0.116052		niche overlap (log-scale)			Lowland-highland	1400.1	-0.331367	0.0415617		fitness difference (log-scale)
	Highland-highland	1400.1	-0.68757	-0.106906		niche overlap (log-scale)			Highland-highland	1400.1	0.260349	0.776877		fitness difference (log-scale)
	Lowland-lowland	1410.3	-0.833969	-0.541065		niche overlap (log-scale)			Lowland-lowland	1410.3	0.301465	0.52362		fitness difference (log-scale)
	Lowland-highland	1410.3	-0.571014	-0.119454		niche overlap (log-scale)			Lowland-highland	1410.3	-0.327965	0.0409079		fitness difference (log-scale)
	Highland-highland	1410.3	-0.688384	-0.113707		niche overlap (log-scale)			Highland-highland	1410.3	0.259148	0.773227		fitness difference (log-scale)
	Lowland-lowland	1420.51	-0.83214	-0.539452		niche overlap (log-scale)			Lowland-lowland	1420.51	0.300698	0.523008		fitness difference (log-scale)
	Lowland-highland	1420.51	-0.571089	-0.122793		niche overlap (log-scale)			Lowland-highland	1420.51	-0.324627	0.0403181		fitness difference (log-scale)
	Highland-highland	1420.51	-0.689271	-0.120433		niche overlap (log-scale)			Highland-highland	1420.51	0.257889	0.769636		fitness difference (log-scale)
	Lowland-lowland	1430.71	-0.830392	-0.537759		niche overlap (log-scale)			Lowland-lowland	1430.71	0.299865	0.522464		fitness difference (log-scale)
	Lowland-highland	1430.71	-0.571229	-0.126069		niche overlap (log-scale)			Lowland-highland	1430.71	-0.321355	0.0397944		fitness difference (log-scale)
	Highland-highland	1430.71	-0.690235	-0.127084		niche overlap (log-scale)			Highland-highland	1430.71	0.25657	0.766105		fitness difference (log-scale)
	Lowland-lowland	1440.91	-0.828725	-0.535984		niche overlap (log-scale)			Lowland-lowland	1440.91	0.298965	0.521986		fitness difference (log-scale)
	Lowland-highland	1440.91	-0.571434	-0.129279		niche overlap (log-scale)			Lowland-highland	1440.91	-0.318151	0.0393391		fitness difference (log-scale)
	Highland-highland	1440.91	-0.691278	-0.133655		niche overlap (log-scale)			Highland-highland	1440.91	0.25519	0.762635		fitness difference (log-scale)
	Lowland-lowland	1451.11	-0.827139	-0.534128		niche overlap (log-scale)			Lowland-lowland	1451.11	0.297999	0.521573		fitness difference (log-scale)
	Lowland-highland	1451.11	-0.571705	-0.132423		niche overlap (log-scale)			Lowland-highland	1451.11	-0.315018	0.038954		fitness difference (log-scale)
	Highland-highland	1451.11	-0.692401	-0.140146		niche overlap (log-scale)			Highland-highland	1451.11	0.253748	0.759226		fitness difference (log-scale)
	Lowland-lowland	1461.31	-0.825635	-0.532191		niche overlap (log-scale)			Lowland-lowland	1461.31	0.296967	0.521227		fitness difference (log-scale)
	Lowland-highland	1461.31	-0.572044	-0.135499		niche overlap (log-scale)			Lowland-highland	1461.31	-0.311957	0.0386415		fitness difference (log-scale)
	Highland-highland	1461.31	-0.693608	-0.146553		niche overlap (log-scale)			Highland-highland	1461.31	0.252244	0.755879		fitness difference (log-scale)
	Lowland-lowland	1471.52	-0.824211	-0.530173		niche overlap (log-scale)			Lowland-lowland	1471.52	0.295871	0.520945		fitness difference (log-scale)
	Lowland-highland	1471.52	-0.572452	-0.138506		niche overlap (log-scale)			Lowland-highland	1471.52	-0.308971	0.0384036		fitness difference (log-scale)
	Highland-highland	1471.52	-0.6949	-0.152875		niche overlap (log-scale)			Highland-highland	1471.52	0.250677	0.752596		fitness difference (log-scale)
	Lowland-lowland	1481.72	-0.822868	-0.528076		niche overlap (log-scale)			Lowland-lowland	1481.72	0.29471	0.520728		fitness difference (log-scale)
	Lowland-highland	1481.72	-0.57293	-0.141442		niche overlap (log-scale)			Lowland-highland	1481.72	-0.306061	0.0382424		fitness difference (log-scale)
	Highland-highland	1481.72	-0.696281	-0.159108		niche overlap (log-scale)			Highland-highland	1481.72	0.249047	0.749376		fitness difference (log-scale)
	Lowland-lowland	1491.92	-0.821603	-0.525898		niche overlap (log-scale)			Lowland-lowland	1491.92	0.293486	0.520574		fitness difference (log-scale)
	Lowland-highland	1491.92	-0.573479	-0.144308		niche overlap (log-scale)			Lowland-highland	1491.92	-0.303231	0.0381599		fitness difference (log-scale)
	Highland-highland	1491.92	-0.697752	-0.165251		niche overlap (log-scale)			Highland-highland	1491.92	0.247352	0.74622		fitness difference (log-scale)
	Lowland-lowland	1502.12	-0.820418	-0.523642		niche overlap (log-scale)			Lowland-lowland	1502.12	0.292199	0.520483		fitness difference (log-scale)
	Lowland-highland	1502.12	-0.574102	-0.1471		niche overlap (log-scale)			Lowland-highland	1502.12	-0.300481	0.0381583		fitness difference (log-scale)
	Highland-highland	1502.12	-0.699316	-0.171301		niche overlap (log-scale)			Highland-highland	1502.12	0.245593	0.743129		fitness difference (log-scale)
	Lowland-lowland	1512.32	-0.819311	-0.521308		niche overlap (log-scale)			Lowland-lowland	1512.32	0.29085	0.520453		fitness difference (log-scale)
	Lowland-highland	1512.32	-0.574798	-0.149819		niche overlap (log-scale)			Lowland-highland	1512.32	-0.297813	0.0382394		fitness difference (log-scale)
	Highland-highland	1512.32	-0.700975	-0.177256		niche overlap (log-scale)			Highland-highland	1512.32	0.243768	0.740103		fitness difference (log-scale)
	Lowland-lowland	1522.53	-0.818281	-0.518896		niche overlap (log-scale)			Lowland-lowland	1522.53	0.289441	0.520484		fitness difference (log-scale)
	Lowland-highland	1522.53	-0.575569	-0.152463		niche overlap (log-scale)			Lowland-highland	1522.53	-0.295231	0.0384052		fitness difference (log-scale)
	Highland-highland	1522.53	-0.702732	-0.183113		niche overlap (log-scale)			Highland-highland	1522.53	0.241878	0.737143		fitness difference (log-scale)
	Lowland-lowland	1532.73	-0.817326	-0.516409		niche overlap (log-scale)			Lowland-lowland	1532.73	0.287973	0.520574		fitness difference (log-scale)
	Lowland-highland	1532.73	-0.576416	-0.155031		niche overlap (log-scale)			Lowland-highland	1532.73	-0.292735	0.0386576		fitness difference (log-scale)
	Highland-highland	1532.73	-0.704589	-0.18887		niche overlap (log-scale)			Highland-highland	1532.73	0.239921	0.734249		fitness difference (log-scale)
	Lowland-lowland	1542.93	-0.816447	-0.513847		niche overlap (log-scale)			Lowland-lowland	1542.93	0.286446	0.520723		fitness difference (log-scale)
	Lowland-highland	1542.93	-0.577339	-0.157522		niche overlap (log-scale)			Lowland-highland	1542.93	-0.290327	0.0389983		fitness difference (log-scale)
	Highland-highland	1542.93	-0.706549	-0.194525		niche overlap (log-scale)			Highland-highland	1542.93	0.237898	0.731422		fitness difference (log-scale)
	Lowland-lowland	1553.13	-0.815641	-0.511212		niche overlap (log-scale)			Lowland-lowland	1553.13	0.284863	0.520928		fitness difference (log-scale)
	Lowland-highland	1553.13	-0.578341	-0.159936		niche overlap (log-scale)			Lowland-highland	1553.13	-0.28801	0.0394291		fitness difference (log-scale)
	Highland-highland	1553.13	-0.708613	-0.200075		niche overlap (log-scale)			Highland-highland	1553.13	0.235808	0.728662		fitness difference (log-scale)
	Lowland-lowland	1563.33	-0.814907	-0.508504		niche overlap (log-scale)			Lowland-lowland	1563.33	0.283223	0.52119		fitness difference (log-scale)
	Lowland-highland	1563.33	-0.57942	-0.162271		niche overlap (log-scale)			Lowland-highland	1563.33	-0.285784	0.0399514		fitness difference (log-scale)
	Highland-highland	1563.33	-0.710784	-0.205518		niche overlap (log-scale)			Highland-highland	1563.33	0.233651	0.725969		fitness difference (log-scale)
	Lowland-lowland	1573.54	-0.814244	-0.505725		niche overlap (log-scale)			Lowland-lowland	1573.54	0.281529	0.521505		fitness difference (log-scale)
	Lowland-highland	1573.54	-0.580579	-0.164528		niche overlap (log-scale)			Lowland-highland	1573.54	-0.283651	0.0405667		fitness difference (log-scale)
	Highland-highland	1573.54	-0.713063	-0.210853		niche overlap (log-scale)			Highland-highland	1573.54	0.231426	0.723343		fitness difference (log-scale)
	Lowland-lowland	1583.74	-0.813651	-0.502877		niche overlap (log-scale)			Lowland-lowland	1583.74	0.279783	0.521874		fitness difference (log-scale)
	Lowland-highland	1583.74	-0.581818	-0.166704		niche overlap (log-scale)			Lowland-highland	1583.74	-0.281612	0.0412763		fitness difference (log-scale)
	Highland-highland	1583.74	-0.715453	-0.216076		niche overlap (log-scale)			Highland-highland	1583.74	0.229134	0.720785		fitness difference (log-scale)
	Lowland-lowland	1593.94	-0.813125	-0.499961		niche overlap (log-scale)			Lowland-lowland	1593.94	0.277984	0.522294		fitness difference (log-scale)
	Lowland-highland	1593.94	-0.583136	-0.1688		niche overlap (log-scale)			Lowland-highland	1593.94	-0.279669	0.0420815		fitness difference (log-scale)
	Highland-highland	1593.94	-0.717956	-0.221188		niche overlap (log-scale)			Highland-highland	1593.94	0.226774	0.718294		fitness difference (log-scale)
	Lowland-lowland	1604.14	-0.812666	-0.496979		niche overlap (log-scale)			Lowland-lowland	1604.14	0.276136	0.522765		fitness difference (log-scale)
	Lowland-highland	1604.14	-0.584536	-0.170816		niche overlap (log-scale)			Lowland-highland	1604.14	-0.277822	0.0429831		fitness difference (log-scale)
	Highland-highland	1604.14	-0.720574	-0.226184		niche overlap (log-scale)			Highland-highland	1604.14	0.224347	0.715871		fitness difference (log-scale)
	Lowland-lowland	1614.34	-0.812272	-0.493932		niche overlap (log-scale)			Lowland-lowland	1614.34	0.274238	0.523285		fitness difference (log-scale)
	Lowland-highland	1614.34	-0.586017	-0.17275		niche overlap (log-scale)			Lowland-highland	1614.34	-0.276073	0.0439821		fitness difference (log-scale)
	Highland-highland	1614.34	-0.723307	-0.231065		niche overlap (log-scale)			Highland-highland	1614.34	0.221852	0.713516		fitness difference (log-scale)
	Lowland-lowland	1624.55	-0.81194	-0.490821		niche overlap (log-scale)			Lowland-lowland	1624.55	0.272293	0.523851		fitness difference (log-scale)
	Lowland-highland	1624.55	-0.587579	-0.174603		niche overlap (log-scale)			Lowland-highland	1624.55	-0.274422	0.0450791		fitness difference (log-scale)
	Highland-highland	1624.55	-0.726159	-0.235827		niche overlap (log-scale)			Highland-highland	1624.55	0.219289	0.711228		fitness difference (log-scale)
	Lowland-lowland	1634.75	-0.811671	-0.487649		niche overlap (log-scale)			Lowland-lowland	1634.75	0.270302	0.524464		fitness difference (log-scale)
	Lowland-highland	1634.75	-0.589222	-0.176374		niche overlap (log-scale)			Lowland-highland	1634.75	-0.272869	0.0462748		fitness difference (log-scale)
	Highland-highland	1634.75	-0.729129	-0.240471		niche overlap (log-scale)			Highland-highland	1634.75	0.216658	0.709008		fitness difference (log-scale)
	Lowland-lowland	1644.95	-0.811461	-0.484418		niche overlap (log-scale)			Lowland-lowland	1644.95	0.268266	0.525122		fitness difference (log-scale)
	Lowland-highland	1644.95	-0.590947	-0.178064		niche overlap (log-scale)			Lowland-highland	1644.95	-0.271415	0.0475693		fitness difference (log-scale)
	Highland-highland	1644.95	-0.73222	-0.244995		niche overlap (log-scale)			Highland-highland	1644.95	0.213961	0.706856		fitness difference (log-scale)
	Lowland-lowland	1655.15	-0.81131	-0.481128		niche overlap (log-scale)			Lowland-lowland	1655.15	0.266187	0.525823		fitness difference (log-scale)
	Lowland-highland	1655.15	-0.592754	-0.179672		niche overlap (log-scale)			Lowland-highland	1655.15	-0.27006	0.0489628		fitness difference (log-scale)
	Highland-highland	1655.15	-0.735432	-0.249397		niche overlap (log-scale)			Highland-highland	1655.15	0.211196	0.70477		fitness difference (log-scale)
	Lowland-lowland	1665.35	-0.811215	-0.477781		niche overlap (log-scale)			Lowland-lowland	1665.35	0.264066	0.526566		fitness difference (log-scale)
	Lowland-highland	1665.35	-0.594643	-0.181199		niche overlap (log-scale)			Lowland-highland	1665.35	-0.268804	0.0504553		fitness difference (log-scale)
	Highland-highland	1665.35	-0.738766	-0.253677		niche overlap (log-scale)			Highland-highland	1665.35	0.208364	0.702752		fitness difference (log-scale)
	Lowland-lowland	1675.56	-0.811175	-0.474379		niche overlap (log-scale)			Lowland-lowland	1675.56	0.261905	0.527349		fitness difference (log-scale)
	Lowland-highland	1675.56	-0.596612	-0.182644		niche overlap (log-scale)			Lowland-highland	1675.56	-0.267647	0.0520467		fitness difference (log-scale)
	Highland-highland	1675.56	-0.742223	-0.257834		niche overlap (log-scale)			Highland-highland	1675.56	0.205466	0.700799		fitness difference (log-scale)
	Lowland-lowland	1685.76	-0.811188	-0.470924		niche overlap (log-scale)			Lowland-lowland	1685.76	0.259704	0.528171		fitness difference (log-scale)
	Lowland-highland	1685.76	-0.598663	-0.184008		niche overlap (log-scale)			Lowland-highland	1685.76	-0.266589	0.0537364		fitness difference (log-scale)
	Highland-highland	1685.76	-0.745803	-0.261867		niche overlap (log-scale)			Highland-highland	1685.76	0.202501	0.698914		fitness difference (log-scale)
	Lowland-lowland	1695.96	-0.811254	-0.467418		niche overlap (log-scale)			Lowland-lowland	1695.96	0.257466	0.529032		fitness difference (log-scale)
	Lowland-highland	1695.96	-0.600794	-0.185292		niche overlap (log-scale)			Lowland-highland	1695.96	-0.265628	0.0555239		fitness difference (log-scale)
	Highland-highland	1695.96	-0.749508	-0.265777		niche overlap (log-scale)			Highland-highland	1695.96	0.199471	0.697093		fitness difference (log-scale)
	Lowland-lowland	1706.16	-0.811369	-0.463861		niche overlap (log-scale)			Lowland-lowland	1706.16	0.255191	0.529929		fitness difference (log-scale)
	Lowland-highland	1706.16	-0.603005	-0.186496		niche overlap (log-scale)			Lowland-highland	1706.16	-0.264764	0.0574084		fitness difference (log-scale)
	Highland-highland	1706.16	-0.753336	-0.269563		niche overlap (log-scale)			Highland-highland	1706.16	0.196375	0.695338		fitness difference (log-scale)
	Lowland-lowland	1716.36	-0.811533	-0.460255		niche overlap (log-scale)			Lowland-lowland	1716.36	0.252881	0.530861		fitness difference (log-scale)
	Lowland-highland	1716.36	-0.605296	-0.18762		niche overlap (log-scale)			Lowland-highland	1716.36	-0.263997	0.0593891		fitness difference (log-scale)
	Highland-highland	1716.36	-0.757289	-0.273224		niche overlap (log-scale)			Highland-highland	1716.36	0.193215	0.693648		fitness difference (log-scale)
	Lowland-lowland	1726.57	-0.811744	-0.456603		niche overlap (log-scale)			Lowland-lowland	1726.57	0.250536	0.531827		fitness difference (log-scale)
	Lowland-highland	1726.57	-0.607665	-0.188666		niche overlap (log-scale)			Lowland-highland	1726.57	-0.263324	0.0614649		fitness difference (log-scale)
	Highland-highland	1726.57	-0.761365	-0.276762		niche overlap (log-scale)			Highland-highland	1726.57	0.189991	0.692022		fitness difference (log-scale)
	Lowland-lowland	1736.77	-0.812001	-0.452905		niche overlap (log-scale)			Lowland-lowland	1736.77	0.248159	0.532827		fitness difference (log-scale)
	Lowland-highland	1736.77	-0.610113	-0.189633		niche overlap (log-scale)			Lowland-highland	1736.77	-0.262745	0.0636344		fitness difference (log-scale)
	Highland-highland	1736.77	-0.765564	-0.280177		niche overlap (log-scale)			Highland-highland	1736.77	0.186703	0.69046		fitness difference (log-scale)
	Lowland-lowland	1746.97	-0.812301	-0.449163		niche overlap (log-scale)			Lowland-lowland	1746.97	0.245749	0.533858		fitness difference (log-scale)
	Lowland-highland	1746.97	-0.612638	-0.190523		niche overlap (log-scale)			Lowland-highland	1746.97	-0.262259	0.0658965		fitness difference (log-scale)
	Highland-highland	1746.97	-0.769886	-0.283469		niche overlap (log-scale)			Highland-highland	1746.97	0.183352	0.68896		fitness difference (log-scale)
	Lowland-lowland	1757.17	-0.812644	-0.445378		niche overlap (log-scale)			Lowland-lowland	1757.17	0.243309	0.53492		fitness difference (log-scale)
	Lowland-highland	1757.17	-0.615239	-0.191337		niche overlap (log-scale)			Lowland-highland	1757.17	-0.261864	0.0682495		fitness difference (log-scale)
	Highland-highland	1757.17	-0.77433	-0.286639		niche overlap (log-scale)			Highland-highland	1757.17	0.179939	0.687523		fitness difference (log-scale)
	Lowland-lowland	1767.37	-0.813028	-0.441552		niche overlap (log-scale)			Lowland-lowland	1767.37	0.24084	0.536011		fitness difference (log-scale)
	Lowland-highland	1767.37	-0.617915	-0.192075		niche overlap (log-scale)			Lowland-highland	1767.37	-0.261558	0.0706918		fitness difference (log-scale)
	Highland-highland	1767.37	-0.778895	-0.289688		niche overlap (log-scale)			Highland-highland	1767.37	0.176465	0.686147		fitness difference (log-scale)
	Lowland-lowland	1777.58	-0.813452	-0.437687		niche overlap (log-scale)			Lowland-lowland	1777.58	0.238342	0.537131		fitness difference (log-scale)
	Lowland-highland	1777.58	-0.620666	-0.192739		niche overlap (log-scale)			Lowland-highland	1777.58	-0.261339	0.0732218		fitness difference (log-scale)
	Highland-highland	1777.58	-0.78358	-0.292617		niche overlap (log-scale)			Highland-highland	1777.58	0.17293	0.684831		fitness difference (log-scale)
	Lowland-lowland	1787.78	-0.813915	-0.433783		niche overlap (log-scale)			Lowland-lowland	1787.78	0.235817	0.538278		fitness difference (log-scale)
	Lowland-highland	1787.78	-0.623491	-0.19333		niche overlap (log-scale)			Lowland-highland	1787.78	-0.261207	0.0758377		fitness difference (log-scale)
	Highland-highland	1787.78	-0.788383	-0.295428		niche overlap (log-scale)			Highland-highland	1787.78	0.169334	0.683576		fitness difference (log-scale)
	Lowland-lowland	1797.98	-0.814414	-0.429842		niche overlap (log-scale)			Lowland-lowland	1797.98	0.233265	0.539452		fitness difference (log-scale)
	Lowland-highland	1797.98	-0.626387	-0.193848		niche overlap (log-scale)			Lowland-highland	1797.98	-0.261158	0.0785375		fitness difference (log-scale)
	Highland-highland	1797.98	-0.793304	-0.298121		niche overlap (log-scale)			Highland-highland	1797.98	0.16568	0.68238		fitness difference (log-scale)
	Lowland-lowland	1808.18	-0.81495	-0.425865		niche overlap (log-scale)			Lowland-lowland	1808.18	0.230687	0.540651		fitness difference (log-scale)
	Lowland-highland	1808.18	-0.629355	-0.194296		niche overlap (log-scale)			Lowland-highland	1808.18	-0.261192	0.0813194		fitness difference (log-scale)
	Highland-highland	1808.18	-0.79834	-0.300699		niche overlap (log-scale)			Highland-highland	1808.18	0.161968	0.681242		fitness difference (log-scale)
	Lowland-lowland	1818.38	-0.81552	-0.421853		niche overlap (log-scale)			Lowland-lowland	1818.38	0.228085	0.541875		fitness difference (log-scale)
	Lowland-highland	1818.38	-0.632392	-0.194673		niche overlap (log-scale)			Lowland-highland	1818.38	-0.261305	0.0841812		fitness difference (log-scale)
	Highland-highland	1818.38	-0.80349	-0.303163		niche overlap (log-scale)			Highland-highland	1818.38	0.158198	0.680162		fitness difference (log-scale)
	Lowland-lowland	1828.59	-0.816123	-0.417808		niche overlap (log-scale)			Lowland-lowland	1828.59	0.225459	0.543123		fitness difference (log-scale)
	Lowland-highland	1828.59	-0.635498	-0.194983		niche overlap (log-scale)			Lowland-highland	1828.59	-0.261497	0.087121		fitness difference (log-scale)
	Highland-highland	1828.59	-0.808752	-0.305515		niche overlap (log-scale)			Highland-highland	1828.59	0.154371	0.679138		fitness difference (log-scale)
	Lowland-lowland	1838.79	-0.816759	-0.413731		niche overlap (log-scale)			Lowland-lowland	1838.79	0.222811	0.544393		fitness difference (log-scale)
	Lowland-highland	1838.79	-0.63867	-0.195225		niche overlap (log-scale)			Lowland-highland	1838.79	-0.261764	0.0901367		fitness difference (log-scale)
	Highland-highland	1838.79	-0.814124	-0.307757		niche overlap (log-scale)			Highland-highland	1838.79	0.150489	0.678169		fitness difference (log-scale)
	Lowland-lowland	1848.99	-0.817426	-0.409623		niche overlap (log-scale)			Lowland-lowland	1848.99	0.22014	0.545686		fitness difference (log-scale)
	Lowland-highland	1848.99	-0.641909	-0.195401		niche overlap (log-scale)			Lowland-highland	1848.99	-0.262105	0.0932262		fitness difference (log-scale)
	Highland-highland	1848.99	-0.819605	-0.309891		niche overlap (log-scale)			Highland-highland	1848.99	0.146552	0.677256		fitness difference (log-scale)
	Lowland-lowland	1859.19	-0.818123	-0.405484		niche overlap (log-scale)			Lowland-lowland	1859.19	0.217448	0.547		fitness difference (log-scale)
	Lowland-highland	1859.19	-0.645212	-0.195513		niche overlap (log-scale)			Lowland-highland	1859.19	-0.262518	0.0963873		fitness difference (log-scale)
	Highland-highland	1859.19	-0.825191	-0.311919		niche overlap (log-scale)			Highland-highland	1859.19	0.142561	0.676396		fitness difference (log-scale)
	Lowland-lowland	1869.39	-0.818848	-0.401317		niche overlap (log-scale)			Lowland-lowland	1869.39	0.214736	0.548334		fitness difference (log-scale)
	Lowland-highland	1869.39	-0.648579	-0.195561		niche overlap (log-scale)			Lowland-highland	1869.39	-0.263001	0.0996179		fitness difference (log-scale)
	Highland-highland	1869.39	-0.830881	-0.313843		niche overlap (log-scale)			Highland-highland	1869.39	0.138518	0.675589		fitness difference (log-scale)
	Lowland-lowland	1879.6	-0.819602	-0.397122		niche overlap (log-scale)			Lowland-lowland	1879.6	0.212004	0.549688		fitness difference (log-scale)
	Lowland-highland	1879.6	-0.652007	-0.195548		niche overlap (log-scale)			Lowland-highland	1879.6	-0.26355	0.102916		fitness difference (log-scale)
	Highland-highland	1879.6	-0.836673	-0.315665		niche overlap (log-scale)			Highland-highland	1879.6	0.134423	0.674834		fitness difference (log-scale)
	Lowland-lowland	1889.8	-0.820383	-0.392899		niche overlap (log-scale)			Lowland-lowland	1889.8	0.209252	0.551061		fitness difference (log-scale)
	Lowland-highland	1889.8	-0.655496	-0.195474		niche overlap (log-scale)			Lowland-highland	1889.8	-0.264165	0.106279		fitness difference (log-scale)
	Highland-highland	1889.8	-0.842564	-0.317388		niche overlap (log-scale)			Highland-highland	1889.8	0.130276	0.67413		fitness difference (log-scale)
	Lowland-lowland	1900	-0.82119	-0.388651		niche overlap (log-scale)			Lowland-lowland	1900	0.206483	0.552453		fitness difference (log-scale)
	Lowland-highland	1900	-0.659043	-0.195341		niche overlap (log-scale)			Lowland-highland	1900	-0.264844	0.109706		fitness difference (log-scale)
	Highland-highland	1900	-0.848551	-0.319015		niche overlap (log-scale)			Highland-highland	1900	0.12608	0.673476		fitness difference (log-scale)

## Sheet: Legend
Source Data on population growth rates, coexistence metrics, niche differences and fitness differences between lowland and highland species aross an elevation gradient The three sheets correspond to Figures 1-3, with values corresponding to the symbols in each figure, including the points (mean and SE), mean trend lines (two points defining the segments), and shadings of 95% CI (upper and lower l…
